# Supplementary material for: Transcriptomic Analysis of the Aged Nulliparous Mouse Ovary Suggests a Stress State That Promotes Pro-Inflammatory Lipid Signaling and Epithelial Cell Enrichment
Source: Int J Mol Sci. 2023 Dec 30;25(1):513. doi: 10.3390/ijms25010513 (PMC10779227; doi:10.3390/ijms25010513)
Supplement: Supplementary file 1 [file ijms-25-00513-s001.zip]

Archive with 5 entries (5 files):
- Figure S1.png
- Figure S2.png
- Supplementary File S1.xlsx
- Supplementary File S2.cgi
- Supplementary File S3.tsv
