# Supplementary material for: Transcriptomic Analysis of the Aged Nulliparous Mouse Ovary Suggests a Stress State That Promotes Pro-Inflammatory Lipid Signaling and Epithelial Cell Enrichment
Source: Int J Mol Sci. 2023 Dec 30;25(1):513. doi: 10.3390/ijms25010513 (PMC10779227; doi:10.3390/ijms25010513)
Supplement: Supplementary file 1 [file ijms-25-00513-s001.zip › Supplementary File S1.xlsx]

## Sheet: Hoja1
log FC	Adj p Value	Mm Entrez	Mouse Symbol	Description	Hs Entrez	Human Symbol	Ensmbl ID (link HPA)	DIOPT Score	Weighted Score	Rank
3.57653	0.00828494	11529	Adh7	alcohol dehydrogenase 7 (class IV), mu or sigma polypeptide (Adh7), mRNA.	131	ADH7	ENSG00000196344	18	18.27	high
2.699	0.0068418	78709	Spink8	serine peptidase inhibitor, Kazal type 8 (Spink8), mRNA.	646424	SPINK8	ENSG00000229453	15	15.43	high
2.29051	0.0127922	12862	Cox6a2	cytochrome c oxidase subunit 6A2 (Cox6a2), mRNA.	1339	COX6A2	ENSG00000156885	19	19.3	high
2.28668	0.066761	18669	Abcb1b	ATP-binding cassette, sub-family B (MDR/TAP), member 1B (Abcb1b), mRNA.	5243	ABCB1	ENSG00000085563	13	12.75	moderate
2.26139	0.00147686	192113	Atp12a	ATPase, H+/K+ transporting, nongastric, alpha polypeptide (Atp12a), mRNA.	479	ATP12A	ENSG00000075673	18	18.3	high
2.25709	0.00612506	19215	Ptgds	prostaglandin D2 synthase (brain) (Ptgds), mRNA.	5730	PTGDS	ENSG00000107317	19	19.3	high
2.21556	0.0113448	76459	Car12	carbonic anhydrase 12 (Car12), transcript variant 1, mRNA.	771	CA12	ENSG00000074410	18	18.3	high
2.20556	0.0110428	13013	Cst9	cystatin 9 (Cst9), mRNA.	128822	CST9	ENSG00000101435	16	16.28	high
1.96188	0.0347895	64454	Slc5a4b	solute carrier family 5 (neutral amino acid transporters, system A), member 4b (Slc5a4b), mRNA.	6527	SLC5A4	ENSG00000100191	12	11.72	moderate
1.89654	0.0116775	11606	Agt	angiotensinogen (serpin peptidase inhibitor, clade A, member 8) (Agt), mRNA.	183	AGT	ENSG00000135744	15	15.43	high
1.89428	0.00723466	20944	Svs5	seminal vesicle secretory protein 5 (Svs5), mRNA.	none found	NA
1.86871	0.00212053	11625	Ahsg	alpha-2-HS-glycoprotein (Ahsg), transcript variant 1, mRNA.	197	AHSG	ENSG00000145192	19	19.24	high
1.82628	0.0197119	12587	Mia	Melanoma inhibitory activity	8190	MIA	ENSG00000261857	16	16.44	high
1.77253	0.0740248	13107	Cyp2f2	cytochrome P450, family 2, subfamily f, polypeptide 2 (Cyp2f2), mRNA.	1572	CYP2F1	ENSG00000197446	18	18.29	high
1.7367	0.0447378	14859	Gsta3	glutathione S-transferase, alpha 3 (Gsta3), transcript variant 2, mRNA.	2940	GSTA3	ENSG00000174156	13	13.46	high
1.73099	0.0113448	94179	Krt23	keratin 23 (Krt23), mRNA.	25984	KRT23	ENSG00000108244	17	17.27	high
1.68911	0.0113448	75526	Eppin	epididymal peptidase inhibitor (Eppin), mRNA.	57119	EPPIN	ENSG00000249139	17	17.29	high
1.67117	0.0152106	75526	Eppin	epididymal peptidase inhibitor (Eppin), mRNA.	57119	EPPIN	ENSG00000249139	17	17.29	high
1.6653	0.0113448	16619	Klk1b27	kallikrein 1-related peptidase b27 (Klk1b27), mRNA.	3816	KLK1	ENSG00000167748	12	11.87	moderate
1.66479	0.0637922	243755	Slc13a4	solute carrier family 13 (sodium/sulfate symporters), member 4 (Slc13a4), mRNA.	26266	SLC13A4	ENSG00000164707	20	20.25	high
1.64126	0.0106213	11625	Ahsg	alpha-2-HS-glycoprotein (Ahsg), transcript variant 1, mRNA.	197	AHSG	ENSG00000145192	19	19.24	high
1.62113	0.0826803	381622	5031410I06Rik	RIKEN cDNA 5031410I06 gene (5031410I06Rik), mRNA.	9231	DLG5	ENSG00000151208	1	0.91	low
1.59878	0.0116775	13479	Dpep1	dipeptidase 1 (Dpep1), mRNA.	1800	DPEP1	ENSG00000015413	18	18.24	high
1.59789	0.0255487	16612	Klk1	kallikrein 1 (Klk1), transcript variant 1, mRNA.	3816	KLK1	ENSG00000167748	17	17.3	high
1.54462	0.0610722	74720	Tmem114	transmembrane protein 114 (Tmem114), mRNA.	283953	TMEM114	ENSG00000232258	18	18.34	high
1.52251	0.0944132	109637	Upk1a	uroplakin 1A (Upk1a), mRNA.	11045	UPK1A	ENSG00000105668	16	16.33	high
1.52102	0.0882186	108017	Fxyd4	FXYD domain-containing ion transport regulator 4 (Fxyd4), transcript variant 1, mRNA.	53828	FXYD4	ENSG00000150201	14	14.48	high
1.48884	0.0124096	16622	Klk1b5	kallikrein 1-related peptidase b5 (Klk1b5), mRNA.	3816	KLK1	ENSG00000167748	13	12.77	moderate
1.48213	0.0480488	18048	Klk1b4	kallikrein 1-related pepidase b4 (Klk1b4), mRNA.	3816	KLK1	ENSG00000167748	13	12.77	moderate
1.45905	0.021353	50501	Prok2	prokineticin 2 (Prok2), transcript variant 1, mRNA.	60675	PROK2	ENSG00000163421	18	18.3	high
1.4464	0.0259642	67868	Cela3b	chymotrypsin-like elastase family, member 3B (Cela3b), mRNA.	23436	CELA3B	ENSG00000219073	16	16.29	high
1.42249	0.022054	266620	Defb36	defensin beta 36 (Defb36), mRNA.	245936	DEFB123	ENSG00000180424	16	16.29	high
1.40625	0.0359467	11539	Adora1	adenosine A1 receptor (Adora1), transcript variant 2, mRNA.	134	ADORA1	ENSG00000163485	17	17.28	high
1.40229	0.0113448	11655	Alas1	aminolevulinic acid synthase 1 (Alas1), transcript variant 2, mRNA.	211	ALAS1	ENSG00000023330	16	16.39	high
1.34502	0.0113448	12630	Cfi	complement component factor i (Cfi), transcript variant 1, mRNA.	3426	CFI	ENSG00000205403	18	18.29	high
1.34275	0.0153827	380684	Nefh	neurofilament, heavy polypeptide (Nefh), mRNA.	4744	NEFH	ENSG00000100285	17	17.29	high
1.34266	0.030472	69169	Fcmr	Fc fragment of IgM receptor (Fcmr), mRNA.	9214	FCMR	ENSG00000162894	17	17.26	high
1.33525	0.0113448	64337	Gng13	guanine nucleotide binding protein (G protein), gamma 13 (Gng13), transcript variant 1, mRNA.	51764	GNG13	ENSG00000127588	19	19.24	high
1.3283	0.0113448	14859	Gsta3	glutathione S-transferase, alpha 3 (Gsta3), transcript variant 2, mRNA.	2940	GSTA3	ENSG00000174156	13	13.46	high
1.32135	0.052513	75556	Cfap161	cilia and flagella associated protein 161 (Cfap161), mRNA.	161502	CFAP161	ENSG00000156206	16	16.33	high
1.2848	0.0170193	57890	Il17re	interleukin 17 receptor E (Il17re), transcript variant 1, mRNA.	132014	IL17RE	ENSG00000163701	16	16.33	high
1.28139	0.0153827	11595	Acan	aggrecan (Acan), transcript variant 2, mRNA.	176	ACAN	ENSG00000157766	17	17.24	high
1.27778	0.0794753	75465	Dynlrb2	dynein light chain roadblock-type 2 (Dynlrb2), mRNA.	83657	DYNLRB2	ENSG00000168589	20	20.25	high
1.27726	0.0282155	67254	Bmerb1	bMERB domain containing 1	89927	BMERB1	ENSG00000166780	17	17.29	high
1.27706	0.0153827	16619	Klk1b27	kallikrein 1-related peptidase b27 (Klk1b27), mRNA.	3816	KLK1	ENSG00000167748	12	11.87	moderate
1.25413	0.0994225	231832	Tmem184a	transmembrane protein 184a (Tmem184a), transcript variant 2, mRNA.	202915	TMEM184A	ENSG00000164855	18	18.29	high
1.24773	0.0796525	77037	Mrap	melanocortin 2 receptor accessory protein (Mrap), transcript variant 1, mRNA.	56246	MRAP	ENSG00000170262	18	18.24	high
1.24532	0.066761	57890	Il17re	interleukin 17 receptor E (Il17re), transcript variant 1, mRNA.	132014	IL17RE	ENSG00000163701	16	16.33	high
1.23246	0.0234417	15186	Hdc	histidine decarboxylase (Hdc), mRNA.	3067	HDC	ENSG00000140287	18	18.24	high
1.2252	0.0204011	18417	Cldn11	claudin 11 (Cldn11), mRNA.	5010	CLDN11	ENSG00000013297	18	18.29	high
1.22387	0.0618054	246700	Defb19	defensin beta 19 (Defb19), mRNA.	245932	DEFB119	ENSG00000180483	14	14.53	high
1.20242	0.0255487	17227	Mcpt4	mast cell protease 4 (Mcpt4), mRNA.	1215	CMA1	ENSG00000092009	5	4.87	moderate
1.20174	0.0672148	104158	Ces1d	carboxylesterase 1D (Ces1d), mRNA.	1066	CES1	ENSG00000198848	16	16.27	high
1.19692	0.0909865	14120	Fbp2	fructose bisphosphatase 2 (Fbp2), mRNA.	8789	FBP2	ENSG00000130957	19	19.3	high
1.18956	0.00147686	27384	Akr1c13	aldo-keto reductase family 1, member C13 (Akr1c13), mRNA.	1109	AKR1C4	ENSG00000198610	8	7.98	moderate
1.16647	0.0909865	110310	Krt7	keratin 7 (Krt7), mRNA.	3855	KRT7	ENSG00000135480	18	18.27	high
1.16539	0.0273927	75104	Mmd2	monocyte to macrophage differentiation-associated 2 (Mmd2), mRNA.	221938	MMD2	ENSG00000136297	17	17.29	high
1.16344	0.038343	12739	Cldn3	claudin 3 (Cldn3), mRNA.	1365	CLDN3	ENSG00000165215	18	18.29	high
1.15686	0.0231412	16668	Krt18	keratin 18 (Krt18), mRNA.	3875	KRT18	ENSG00000111057	18	18.29	high
1.14011	0.0273177	56739	Rec8	REC8 meiotic recombination protein (Rec8), transcript variant 1, mRNA.	9985	REC8	ENSG00000100918	15	15.3	high
1.13367	0.0292188	233529	Kctd14	potassium channel tetramerisation domain containing 14 (Kctd14), transcript variant 3, mRNA.	65987	KCTD14	ENSG00000151364	17	17.27	high
1.12238	0.0824375	20289	Scx	scleraxis (Scx), mRNA.	642658	SCX	ENSG00000260428	17	17.34	high
1.11281	0.0153827	106648	Cyp4f15	cytochrome P450, family 4, subfamily f, polypeptide 15 (Cyp4f15), transcript variant 1, mRNA.	57834	CYP4F11	ENSG00000186204	11	10.79	moderate
1.10951	0.0289342	240913	Adamts4	a disintegrin-like and metallopeptidase (reprolysin type) with thrombospondin type 1 motif, 4 (Adamts4), mRNA.	9507	ADAMTS4	ENSG00000158859	15	15.43	high
1.10507	0.0772107	16858	Lgals7	lectin, galactose binding, soluble 7 (Lgals7), mRNA.	3963	LGALS7	ENSG00000205076	15	15.23	high
1.07993	0.0127922	20698	Sphk1	sphingosine kinase 1 (Sphk1), transcript variant 1, mRNA.	8877	SPHK1	ENSG00000176170	17	17.39	high
1.07593	0.0343262	20527	Slc2a3	solute carrier family 2 (facilitated glucose transporter), member 3 (Slc2a3), mRNA.	6515	SLC2A3	ENSG00000059804	18	18.32	high
1.06419	0.0700403	240843	Brinp2	bone morphogenic protein/retinoic acid inducible neural-specific 2 (Brinp2), mRNA.	57795	BRINP2	ENSG00000198797	19	19.3	high
1.04629	0.0068418	108682	Gpt2	glutamic pyruvate transaminase (alanine aminotransferase) 2 (Gpt2), mRNA.	84706	GPT2	ENSG00000166123	16	16.26	high
1.04569	0.0554781	100647	Upk3b	uroplakin 3B (Upk3b), mRNA.	105375355	UPK3B	ENSG00000243566	11	11.35	high
1.01376	0.0113448	14718	Got1	glutamic-oxaloacetic transaminase 1, soluble (Got1), mRNA.	2805	GOT1	ENSG00000120053	19	19.3	high
1.01204	0.0268833	50501	Prok2	prokineticin 2 (Prok2), transcript variant 1, mRNA.	60675	PROK2	ENSG00000163421	18	18.3	high
1.00513	0.0816549	11830	Aqp5	aquaporin 5 (Aqp5), mRNA.	362	AQP5	ENSG00000161798	17	17.34	high
1.00498	0.0740248	209351	Wfdc6a	WAP four-disulfide core domain 6A (Wfdc6a), transcript variant 2, mRNA.	57119	EPPIN	ENSG00000101448	9	9.23	moderate
1.00076	0.0850914	102626	Mapkapk3	mitogen-activated protein kinase-activated protein kinase 3 (Mapkapk3), transcript variant 1, mRNA.	7867	MAPKAPK3	ENSG00000114738	20	20.25	high
1.00044	0.0895666	24012	Rgs7	regulator of G protein signaling 7 (Rgs7), transcript variant 1, mRNA.	6000	RGS7	ENSG00000182901	15	15.43	high
0.99865	0.0436237	217843	Unc79	unc-79 homolog (Unc79), mRNA.	57578	UNC79	ENSG00000133958	20	20.25	high
0.99264	0.0153827	170460	Stard5	StAR-related lipid transfer (START) domain containing 5 (Stard5), mRNA.	80765	STARD5	ENSG00000172345	18	18.28	high
0.98584	0.0113448	233199	Mybpc2	myosin binding protein C, fast-type (Mybpc2), mRNA.	4606	MYBPC2	ENSG00000086967	19	19.3	high
0.97496	0.0127922	11443	Chrnb1	cholinergic receptor, nicotinic, beta polypeptide 1 (muscle) (Chrnb1), mRNA.	1140	CHRNB1	ENSG00000170175	17	17.21	high
0.96658	0.0299213	226970	Arhgef4	Rho guanine nucleotide exchange factor (GEF) 4 (Arhgef4), transcript variant 2, mRNA.	50649	ARHGEF4	ENSG00000136002	15	15.26	high
0.96561	0.0272861	14867	Gstm6	glutathione S-transferase, mu 6 (Gstm6), mRNA.	2944	GSTM1	ENSG00000134184	9	8.72	moderate
0.96101	0.0643665	239435	Aard	alanine and arginine rich domain containing protein (Aard), mRNA.	441376	AARD	ENSG00000205002	18	18.29	high
0.95443	0.0127922	230099	Car9	carbonic anhydrase 9 (Car9), mRNA.	768	CA9	ENSG00000107159	18	18.22	high
0.93374	0.0156782	16456	F11r	F11 receptor (F11r), mRNA.	50848	F11R	ENSG00000158769	15	15.3	high
0.93125	0.0647882	211652	Wwc1	WW, C2 and coiled-coil domain containing 1 (Wwc1), mRNA.	23286	WWC1	ENSG00000113645	18	18.3	high
0.93121	0.0836811	20856	Stc2	stanniocalcin 2 (Stc2), mRNA.	8614	STC2	ENSG00000113739	16	16.26	high
0.92935	0.0333858	235293	Sc5d	sterol-C5-desaturase (Sc5d), transcript variant X1, mRNA.	6309	SC5D	ENSG00000109929	18	18.27	high
0.92314	0.0653922	16691	Krt8	keratin 8 (Krt8), mRNA.	3856	KRT8	ENSG00000170421	17	17.34	high
0.92307	0.0153827	54140	Avpr1a	arginine vasopressin receptor 1A (Avpr1a), mRNA.	552	AVPR1A	ENSG00000166148	20	20.25	high
0.92304	0.0981917	100647	Upk3b	uroplakin 3B (Upk3b), mRNA.	105375355	UPK3B	ENSG00000243566	11	11.35	high
0.91962	0.0779229	13710	Elf3	E74-like factor 3 (Elf3), transcript variant 2, mRNA.	1999	ELF3	ENSG00000163435	16	16.43	high
0.91852	0.0851008	22350	Ezr	ezrin (Ezr), mRNA.	7430	EZR	ENSG00000092820	19	19.3	high
0.91363	0.0152106	67182	Pdzk1ip1	PDZK1 interacting protein 1 (Pdzk1ip1), transcript variant 2, mRNA.	10158	PDZK1IP1	ENSG00000162366	17	17.29	high
0.9117	0.0538864	17873	Gadd45b	growth arrest and DNA-damage-inducible 45 beta (Gadd45b), mRNA.	4616	GADD45B	ENSG00000099860	19	19.3	high
0.9111	0.0349946	170460	Stard5	StAR-related lipid transfer (START) domain containing 5 (Stard5), mRNA.	80765	STARD5	ENSG00000172345	18	18.28	high
0.90658	0.0365004	20510	Slc1a1	solute carrier family 1 (neuronal/epithelial high affinity glutamate transporter, system Xag), member 1 (Slc1a1), mRNA.	6505	SLC1A1	ENSG00000106688	19	19.25	high
0.89815	0.0110428	12323	Camk2b	calcium/calmodulin-dependent protein kinase II, beta (Camk2b), transcript variant 2, mRNA.	816	CAMK2B	ENSG00000058404	15	15.25	high
0.89275	0.02215	110115	Cyp11b1	cytochrome P450, family 11, subfamily b, polypeptide 1 (Cyp11b1), mRNA.	1584	CYP11B1	ENSG00000179142	15	15.34	high
0.89215	0.0542615	69640	Fam83g	family with sequence similarity 83, member G (Fam83g), mRNA.	644815	FAM83G	ENSG00000188522	17	17.26	high
0.88746	0.0812658	73721	Spmip6	sperm microtubule inner protein 6	84688	SPMIP6	ENSG00000164972	19	19.24	high
0.87691	0.0981276	16790	Anpep	alanyl (membrane) aminopeptidase (Anpep), mRNA.	290	ANPEP	ENSG00000166825	19	19.25	high
0.87653	0.0212826	108687	Edem2	ER degradation enhancer, mannosidase alpha-like 2 (Edem2), mRNA.	55741	EDEM2	ENSG00000088298	18	18.25	high
0.87424	0.0488662	20539	Slc7a5	solute carrier family 7 (cationic amino acid transporter, y+ system), member 5 (Slc7a5), mRNA.	8140	SLC7A5	ENSG00000103257	20	20.25	high
0.87086	0.087452	75013	Ct55	cancer/testis antigen 55	54967	CT55	ENSG00000169551	11	10.93	high
0.86203	0.0551628	71839	Osgin1	oxidative stress induced growth inhibitor 1 (Osgin1), transcript variant 1, mRNA.	29948	OSGIN1	ENSG00000140961	14	14.41	high
0.86103	0.0801306	22773	Zic3	zinc finger protein of the cerebellum 3 (Zic3), mRNA.	7547	ZIC3	ENSG00000156925	18	18.3	high
0.86002	0.0981276	26570	Slc7a11	solute carrier family 7 (cationic amino acid transporter, y+ system), member 11 (Slc7a11), mRNA.	23657	SLC7A11	ENSG00000151012	19	19.24	high
0.85972	0.0772107	217012	Unc45b	unc-45 myosin chaperone B (Unc45b), mRNA.	146862	UNC45B	ENSG00000141161	16	16.44	high
0.8558	0.0528763	12308	Calb2	calbindin 2 (Calb2), transcript variant 1, mRNA.	794	CALB2	ENSG00000172137	18	18.3	high
0.8528	0.0939929	74165	Fbxl22	F-box and leucine-rich repeat protein 22 (Fbxl22), mRNA.	283807	FBXL22	ENSG00000197361	12	12.2	high
0.84935	0.0836811	19378	Aldh1a2	aldehyde dehydrogenase family 1, subfamily A2 (Aldh1a2), mRNA.	8854	ALDH1A2	ENSG00000128918	18	18.3	high
0.84727	0.0623005	56226	Espn	espin (Espn), transcript variant 6, mRNA.	83715	ESPN	ENSG00000187017	15	15.26	high
0.83913	0.0653922	60363	Cldn15	claudin 15 (Cldn15), mRNA.	24146	CLDN15	ENSG00000106404	15	15.43	high
0.83647	0.0130066	18710	Pik3r3	phosphoinositide-3-kinase regulatory subunit 3 (Pik3r3), transcript variant 1, mRNA.	8503	PIK3R3	ENSG00000117461	16	16.33	high
0.83414	0.0773597	54427	Dnmt3l	DNA (cytosine-5-)-methyltransferase 3-like (Dnmt3l), transcript variant 1, mRNA.	29947	DNMT3L	ENSG00000142182	17	17.27	high
0.82972	0.0291088	12965	Crygb	crystallin, gamma B (Crygb), mRNA.	1419	CRYGB	ENSG00000182187	17	17.34	high
0.82579	0.0812658	11826	Aqp1	aquaporin 1 (Aqp1), mRNA.	358	AQP1	ENSG00000240583	19	19.3	high
0.81433	0.0772107	68764	Cdhr3	cadherin-related family member 3 (Cdhr3), mRNA.	222256	CDHR3	ENSG00000128536	16	16.19	high
0.81126	0.0170193	76560	Prss8	protease, serine 8 (prostasin) (Prss8), mRNA.	5652	PRSS8	ENSG00000052344	19	19.24	high
0.80698	0.0957435	73721	Spmip6	sperm microtubule inner protein 6	84688	SPMIP6	ENSG00000164972	19	19.24	high
