# Supplementary material for: Transcriptomic Analysis of the Aged Nulliparous Mouse Ovary Suggests a Stress State That Promotes Pro-Inflammatory Lipid Signaling and Epithelial Cell Enrichment
Source: Int J Mol Sci. 2023 Dec 30;25(1):513. doi: 10.3390/ijms25010513 (PMC10779227; doi:10.3390/ijms25010513)
Supplement: Supplementary file 1 [file ijms-25-00513-s001.zip › Supplementary File S2.cgi]

Well ID	Feature ID	Map	mgB38_Probe Chr:Start-Stop	mgB38_Probe Cytoband	mgB38_RefSeq Chr:Start-Stop	mgB38_RefSeq Cytoband	Annotation_Src	UniGene	RefSeq	Refseqs_Hit	geneIDS_Hit	Entrez GeneID	Gene	Description
6696155	ILMN_1250052	8 21.16 cM	chr8:34831589-34831639	8 A4	chr8:34829178-34965690	8 A4	RSQ	Mm.88364	NM_175091	1	1	21951	Tnks	tankyrase, TRF1-interacting ankyrin-related ADP-ribose polymerase (Tnks), mRNA.
6733041	ILMN_3122480	16	chr16:32498355-32498405	16 B3	chr16:32496280-32507214	16 B3	RSQ	Mm.76859	NM_199309	4	1	245308	Zdhhc19	zinc finger, DHHC domain containing 19 (Zdhhc19), mRNA.
6733042	ILMN_2599935	5	chr5:77294453-77294503	5 C3.3	chr5:77294168-77310086	5 C3.3	RSQ	Mm.129136	NM_019836	2	1	56412	Noa1	nitric oxide associated 1 (Noa1), mRNA.
6686540	ILMN_2675543	4	chr4:118781860-118781910	4 D2.1	chr4:118781635-118782586	4 D2.1	RSQ	Mm.377426	NM_146309	1	1	258306	Olfr1337	olfactory receptor 1337 (Olfr1337), mRNA.
6706143	ILMN_2686883	19 11.01 cM	chr19:16219705-16219755	19 A	chr19:16132830-16387453	19 A	RSQ	Mm.439701	NM_008139	1	1	14682	Gnaq	guanine nucleotide binding protein, alpha q polypeptide (Gnaq), mRNA.
6710555	ILMN_2751818	15 57.03 cM	chr15:101810786-101810836	15 F2	chr15:101810688-101818169	15 F2	RSQ	Mm.358616	NM_010668	3	1	16681	Krt2	keratin 2 (Krt2), mRNA.
6700241	ILMN_2728634	11	chr11:3392962-3393012	11 A1	chr11:3343296-3409238	11 A1	RSQ	Mm.124176	NM_010718	3	1	16886	Limk2	LIM motif-containing protein kinase 2 (Limk2), transcript variant 1, mRNA.
6733044	ILMN_3040515	13 39.23 cM	chr13:72629041-72629091	13 C1	chr13:72628977-72634194	13 C1	RSQ	Mm.28888	NM_010574	1	1	16372	Irx2	Iroquois related homeobox 2 (Drosophila) (Irx2), mRNA.
6696453	ILMN_2711608	8	chr8:109961828-109961878	8 D3	chr8:109952908-109962205	8 D3	RSQ	Mm.86833	NM_028584	2	1	73608	Marveld3	MARVEL (membrane-associating) domain containing 3 (Marveld3), transcript variant 1, mRNA.
6709021	ILMN_1232875	1 2.08 cM	chr1:9899373-9899423	1 A2	chr1:9798129-9902568	1 A2	RSQ	Mm.336410	NM_133220	3	1	170755	Sgk3	serum/glucocorticoid regulated kinase 3 (Sgk3), transcript variant 1, mRNA.
6700438	ILMN_1258507	2	chr2:35129658-35129708	2 B	chr2:35109491-35178822	2 B	RSQ	Mm.231332	NM_012018	8	1	26920	Cntrl	centriolin (Cntrl), transcript variant 1, mRNA.
6733046	ILMN_2746142	10	chr10:129332904-129332954	10 D3	chr10:129332882-129333818	10 D3	RSQ	Mm.271534	NM_146728	2	1	258723	Olfr781	olfactory receptor 781 (Olfr781), mRNA.
6707684	ILMN_1252690	12 49.83 cM	chr12:98214337-98214387	12 E	chr12:98202299-98259459	12 E	RSQ	Mm.5120	NM_008079	1	1	14420	Galc	galactosylceramidase (Galc), mRNA.
6700735	ILMN_2655499	7 2.15 cM					RSQ	Mm.458769	NM_011087	1	1	18722	Pira1	paired-Ig-like receptor A1 (Pira1), mRNA.
6707961	ILMN_1252870	19	chr19:18937869-18937919	19 B	chr19:18930608-19001117	19 B	RSQ	Mm.234641	NM_146095	3	1	225998	Rorb	RAR-related orphan receptor beta (Rorb), transcript variant 2, mRNA.
6694906	ILMN_1248179	8	chr8:19157910-19157960	8 A1.3	chr8:19157886-19159578	8 A1.3	RSQ	Mm.229357	NM_153115	2	1	78128	Spag11a	sperm associated antigen 11A (Spag11a), mRNA.
6702739	ILMN_2649955	15 57.65 cM	chr15:102521749-102521797	15 F3	chr15:102518191-102523676	15 F3	RSQ	Mm.291485	NM_009319	8	1	21357	Tarbp2	TAR (HIV) RNA binding protein 2 (Tarbp2), transcript variant 1, mRNA.
6693452	ILMN_2628708	13	chr13:108389259-108389309	13 D2.1	chr13:108316336-108389557	13 D2.1	RSQ	Mm.32318	NM_178683	5	1	218581	Depdc1b	DEP domain containing 1B (Depdc1b), mRNA.
6733049	ILMN_3024781	13			chr13:54783997-54788458	13 B1	RSQ	Mm.425821	NM_001033269	7	1	218268	Eif4e1b	eukaryotic translation initiation factor 4E family member 1B (Eif4e1b), transcript variant 1, mRNA.
6693062	ILMN_2705628	6 58.33 cM	chr6:123270304-123270354	6 F2	chr6:123262106-123275268	6 F2	RSQ	Mm.441101	NM_010819	2	1	17474	Clec4d	C-type lectin domain family 4, member d (Clec4d), transcript variant 1, mRNA.
6695908	ILMN_2689731	8	chr8:34819669-34819719	8 A4	chr8:34807609-34819894	8 A4	RSQ	Mm.170276	NM_176933	1	1	319520	Dusp4	dual specificity phosphatase 4 (Dusp4), mRNA.
6719704	ILMN_2471359	10 45.66 cM	chr10:91158761-91158811	10 C2	chr10:91147570-91171619	10 C2	RSQ	Mm.159684	NM_001080129	6	1	21917	Tmpo	thymopoietin (Tmpo), transcript variant 3, mRNA.
6695727	ILMN_1234766	7	chr7:100326779-100326829	7 E2	chr7:100326736-100371896	7 E2	RSQ	Mm.490280	NM_028292	1	1	72590	Ppme1	protein phosphatase methylesterase 1 (Ppme1), mRNA.
6706809	ILMN_1217164	2	chr2:73337520-73337570	2 C3	chr2:73312651-73337807	2 C3	RSQ	Mm.247457	NM_029022	4	1	74616	Scrn3	secernin 3 (Scrn3), mRNA.
6733050	ILMN_2895651	7	chr7:140419077-140419127	7 F4	chr7:140418841-140419771	7 F4	RSQ	Mm.377796	NM_147026	1	1	259028	Olfr532	olfactory receptor 532 (Olfr532), mRNA.
6698136	ILMN_2614655	6 23.82 cM	chr6:49047381-49047431	6 B2.3	chr6:49036517-49058182	6 B2.3	RSQ	Mm.302602	NM_053110	1	1	93695	Gpnmb	glycoprotein (transmembrane) nmb (Gpnmb), mRNA.
6703283	ILMN_2735702	5	chr5:91090206-91090256	5 E1	chr5:91074616-91093649	5 E1	RSQ	Mm.4791	NM_007950	1	1	13874	Ereg	epiregulin (Ereg), mRNA.
6709676	ILMN_2670407	7	chr7:97726476-97726526	7 E1	chr7:97726378-97738247	7 E1	RSQ	Mm.29756	NM_175105	2	1	66333	Aqp11	aquaporin 11 (Aqp11), mRNA.
6733053	ILMN_2895000	2 85.53 cM	chr2:165276704-165276754	2 H3	chr2:165276521-165287838	2 H3	RSQ	Mm.21184	NM_144893	11	1	228875	Slc35c2	solute carrier family 35, member C2 (Slc35c2), transcript variant 2, mRNA.
6708916	ILMN_1249171	13	chr13:84295646-84295696	13 C3	chr13:84222295-84295966	13 C3	RSQ	Mm.295063	NM_175187	8	1	72745	Tmem161b	transmembrane protein 161B (Tmem161b), transcript variant 1, mRNA.
6704418	ILMN_2623912	2	chr2:127357390-127357440	2 F1	chr2:127338638-127357655	2 F1	RSQ	Mm.31313	NM_172539	3	1	215095	Astl	astacin-like metalloendopeptidase (M12 family) (Astl), transcript variant 2, mRNA.
6692390	ILMN_2588054	4 31.87 cM	chr4:57943517-57943567	4 B3	chr4:57943372-57956411	4 B3	RSQ	Mm.260618	NM_011660	1	1	22166	Txn1	thioredoxin 1 (Txn1), mRNA.
6733054	ILMN_3079413	17	chr17:66111552-66111602	17 E1.1	chr17:66111545-66120503	17 E1.1	RSQ	Mm.296545	NM_026833	1	1	68767	Wash1	WAS protein family homolog 1 (Wash1), transcript variant 1, mRNA.
6698942	ILMN_2759344	2	chr2:164564059-164564109	2 H3	chr2:164562715-164568506	2 H3	RSQ	Mm.27289	NM_026323	1	1	67701	Wfdc2	WAP four-disulfide core domain 2 (Wfdc2), mRNA.
6733055	ILMN_2982143	19	chr19:59298462-59298512	19 D3	chr19:59296083-59345780	19 D3	RSQ	Mm.268797	NM_001033222	1	1	107368	Pdzd8	PDZ domain containing 8 (Pdzd8), mRNA.
6709375	ILMN_1214183	17	chr17:48151923-48151973	17 C	chr17:48151895-48167257	17 C	RSQ	Mm.470939	NM_178796	2	1	328830	A530064D06Rik	RIKEN cDNA A530064D06 gene (A530064D06Rik), transcript variant 1, mRNA.
6733057	ILMN_2874816	13	chr13:64195649-64195699	13 B3	chr13:64192544-64274988	13 B3	RSQ	Mm.25335	NM_172587	6	1	218294	Cdc14b	CDC14 cell division cycle 14B (Cdc14b), transcript variant 1, mRNA.
6703590	ILMN_2664779	15 36.25 cM	chr15:76694382-76694432	15 D3	chr15:76671679-76694915	15 D3	RSQ	Mm.322901	NM_033371	5	1	73062	Ppp1r16a	protein phosphatase 1, regulatory (inhibitor) subunit 16A (Ppp1r16a), mRNA.
6694438	ILMN_2666416	12	chr12:102776768-102776818	12 E	chr12:102757974-102777701	12 E	RSQ	Mm.34261	NM_025666	1	1	66622	Ubr7	ubiquitin protein ligase E3 component n-recognin 7 (putative) (Ubr7), mRNA.
6701949	ILMN_1220846	19	chr19:5456711-5456761	19 A	chr19:5453162-5457563	19 A	RSQ	Mm.329657	NM_198616	2	1	240514	Ccdc85b	coiled-coil domain containing 85B (Ccdc85b), transcript variant 1, mRNA.
6733058	ILMN_2687872	11 59.01 cM	chr11:94951272-94951322	11 D	chr11:94936223-94953042	11 D	RSQ	Mm.277735	NM_007742	1	1	12842	Col1a1	collagen, type I, alpha 1 (Col1a1), mRNA.
6691482	ILMN_2720021	4 31.66 cM	chr4:56744847-56744897	4 B3	chr4:56743421-56744925	4 B3	RSQ	Mm.30959	NM_009611	1	1	11470	Actl7a	actin-like 7a (Actl7a), mRNA.
6694723	ILMN_1216046	7	chr7:35392826-35392876	7 B2	chr7:35392151-35396767	7 B2	RSQ	Mm.389855	NM_178643	1	1	101831	Faap24	Fanconi anemia core complex associated protein 24 (Faap24), mRNA.
6733061	ILMN_3126933	8	chr8:25154733-25154783	8 A2	chr8:25154551-25201542	8 A2	RSQ	Mm.308452	NM_177089	7	1	320165	Tacc1	transforming, acidic coiled-coil containing protein 1 (Tacc1), transcript variant 1, mRNA.
6733062	ILMN_2894057	5	chr5:112338392-112338442	5 F	chr5:112337390-112343040	5 F	RSQ	Mm.486479	NM_027323	4	1	70118	Srrd	SRR1 domain containing (Srrd), mRNA.
6733063	ILMN_2895388	5	chr5:28078212-28078262	5 B1	chr5:28071411-28078662	5 B1	RSQ	Mm.30221	NM_153526	1	1	231070	Insig1	insulin induced gene 1 (Insig1), mRNA.
6707519	ILMN_2665681	2	chr2:92404181-92404231	2 E1	chr2:92403647-92434069	2 E1	RSQ	Mm.254181	NM_009963	1	1	12953	Cry2	cryptochrome 2 (photolyase-like) (Cry2), mRNA.
6733065	ILMN_3072514	7	chr7:8255011-8255061	7 A1			RSQ	Mm.247383	NM_198961	4	3	381838	Vmn2r43	vomeronasal 2, receptor 43 (Vmn2r43), mRNA.
6694216	ILMN_2677472	11 45.92 cM	chr11:76258038-76258088	11 B5	chr11:76257225-76399141	11 B5	RSQ	Mm.27915	NM_008750	1	1	18230	Nxn	nucleoredoxin (Nxn), mRNA.
6692337	ILMN_2677824	1	chr1:182895341-182895391	1 H5	chr1:182764905-182895654	1 H5	RSQ	Mm.331052	NM_144796	5	1	96935	Susd4	sushi domain containing 4 (Susd4), mRNA.
6707391	ILMN_2650317	17	chr17:47867366-47867416	17 C	chr17:47867132-47924632	17 C	RSQ	Mm.240062	NM_028767	5	1	74123	Foxp4	forkhead box P4 (Foxp4), transcript variant 3, mRNA.
6697711	ILMN_2522468	13			chr13:22620096-22621035	13 A3.1	RSQ	Mm.377205	NM_134216	8	5	171250	Vmn1r206	vomeronasal 1 receptor 206 (Vmn1r206), mRNA.
6695130	ILMN_2661650	10	chr10:80336183-80336233	10 C1	chr10:80330144-80336441	10 C1	RSQ	Mm.28147	NM_139292	3	1	70335	Reep6	receptor accessory protein 6 (Reep6), transcript variant 1, mRNA.
6733067	ILMN_1214911	1			chr1:85576898-85598810	1 C5	RSQ	Mm.335802	NM_030194	16	3	109032	Sp110	Sp110 nuclear body protein (Sp110), transcript variant 2, mRNA.
6699380	ILMN_2642546	15	chr15:81454552-81454602	15 E1	chr15:81400187-81454888	15 E1	RSQ	Mm.390833	NM_177310	3	1	321003	Xpnpep3	X-prolyl aminopeptidase (aminopeptidase P) 3, putative (Xpnpep3), mRNA.
6690350	ILMN_2642781	X	chrX:139672481-139672531	X F1	chrX:139610619-139673145	X F1	RSQ	Mm.27764	NM_023270	2	1	66889	Rnf128	ring finger protein 128 (Rnf128), transcript variant 1, mRNA.
6693607	ILMN_2705290	16 11.37 cM	chr16:18406277-18406327	16 A3	chr16:18348181-18407074	16 A3	RSQ	Mm.293599	NM_033474	6	1	11877	Arvcf	armadillo repeat gene deleted in velo-cardio-facial syndrome (Arvcf), transcript variant 1, mRNA.
6733068	ILMN_3082808	X	chrX:134749846-134749896	X E3	chrX:134748454-134751419	X E3	RSQ	Mm.113272	NM_001007578	4	1	278097	Armcx6	armadillo repeat containing, X-linked 6 (Armcx6), mRNA.
6693698	ILMN_2663741	12	chr12:36197177-36197227	12 A3	chr12:36157123-36197291	12 A3	RSQ	Mm.130422	NM_146033	2	1	217473	Ankmy2	ankyrin repeat and MYND domain containing 2 (Ankmy2), mRNA.
6686455	ILMN_2630974	9	chr9:36709098-36709148	9 A4	chr9:36708481-36726658	9 A4	RSQ	Mm.16753	NM_007691	1	1	12649	Chek1	checkpoint kinase 1 (Chek1), mRNA.
6687967	ILMN_2651054	4	chr4:133253196-133253246	4 D2.3	chr4:133253089-133263087	4 D2.3	RSQ	Mm.25660	NM_031393	3	2	269589	Sytl1	synaptotagmin-like 1 (Sytl1), mRNA.
6733070	ILMN_2798079	1	chr1:151368078-151368128	1 G1	chr1:151367698-151428435	1 G1	RSQ	Mm.290905	NM_025819	3	1	66875	Swt1	SWT1 RNA endoribonuclease homolog (S. cerevisiae) (Swt1), mRNA.
6697014	ILMN_1252308	4	chr4:49656683-49656733	4 B1	chr4:49632059-49656886	4 B1	RSQ	Mm.24765	NM_182999	4	1	109331	Rnf20	ring finger protein 20 (Rnf20), transcript variant 2, mRNA.
6733071	ILMN_2861644	14 38.73 cM	chr14:73195605-73195655	14 D3	chr14:73195501-73325791	14 D3	RSQ	Mm.273862	NM_009029	1	1	19645	Rb1	retinoblastoma 1 (Rb1), mRNA.
6692619	ILMN_2703286	4	chr4:44128919-44128969	4 B1	chr4:44126211-44167538	4 B1	RSQ	Mm.262859	NM_175201	17	1	73469	Rnf38	ring finger protein 38 (Rnf38), transcript variant 1, mRNA.
6689542	ILMN_2677016	17	chr17:35892495-35892545	17 B1	chr17:35879777-35892668	17 B1	RSQ	Mm.390986	NM_026987	2	1	69192	Dhx16	DEAH (Asp-Glu-Ala-His) box polypeptide 16 (Dhx16), mRNA.
6710815	ILMN_2640642	1	chr1:6275508-6275558	1 A1	chr1:6214661-6276104	1 A1	RSQ	Mm.293811	NM_009826	6	1	12421	Rb1cc1	RB1-inducible coiled-coil 1 (Rb1cc1), mRNA.
6686538	ILMN_2637939	12	chr12:11240049-11240099	12 A1.1	chr12:11239734-11265386	12 A1.1	RSQ		XM_006515039	6	1	209334	Gen1	PREDICTED: Gen homolog 1, endonuclease (Drosophila) (Gen1), transcript variant X1, mRNA.
6698985	ILMN_2688543	2	chr2:86181494-86181544	2 D	chr2:86181149-86182109	2 D	RSQ	Mm.222842	NM_146583	1	1	18352	Olfr52	olfactory receptor 52 (Olfr52), mRNA.
6691880	ILMN_2738305	2	chr2:87949613-87949663	2 D	chr2:87949189-87950265	2 D	RSQ	Mm.377703	NM_146817	1	1	258814	Olfr1156	olfactory receptor 1156 (Olfr1156), mRNA.
6733073	ILMN_2883990	2			chr2:60751952-60963204	2 C1.2	RSQ	Mm.259667	NM_020296	7	1	56878	Rbms1	RNA binding motif, single stranded interacting protein 1 (Rbms1), transcript variant 3, mRNA.
6709695	ILMN_1244231	19 C1|19	chr19:29563093-29563143	19 C1			UGA	Mm.353838				226089	C030046E11Rik	RIKEN cDNA C030046E11 gene
6689713	ILMN_2710095	3	chr3:114904417-114904467	3 F3	chr3:114904077-115125764	3 F3	RSQ	Mm.54183	NM_153458	1	1	229759	Olfm3	olfactomedin 3 (Olfm3), transcript variant 1, mRNA.
6697878	ILMN_1253746	14 B|14	chr14:32596687-32596737	14 B			UGA	Mm.118176				320321	9430077A04Rik	RIKEN cDNA 9430077A04 gene
6733074	ILMN_2983387	1	chr1:82452878-82452928	1 C5	chr1:82450722-82586849	1 C5	RSQ	Mm.40253	NM_007735	2	1	12829	Col4a4	collagen, type IV, alpha 4 (Col4a4), mRNA.
6733075	ILMN_3079461	10	chr10:22374036-22374085	10 A3	chr10:22173874-22374113	10 A3	RSQ	Mm.458004	NM_009017	11	5	19369	Raet1b	retinoic acid early transcript beta (Raet1b), mRNA.
6699318	ILMN_2509273	5	chr5:135735674-135735724	5 G2	chr5:135735489-135744172	5 G2	RSQ	Mm.11688	NM_172541	1	1	215210	Tmem120a	transmembrane protein 120A (Tmem120a), mRNA.
6733076	ILMN_2895991	1	chr1:165481117-165481167	1 H2.2	chr1:165461207-165481214	1 H2.2	RSQ	Mm.195625	NM_027430	1	1	70456	Mpc2	mitochondrial pyruvate carrier 2 (Mpc2), mRNA.
6706561	ILMN_1252098	7 61.62 cM	chr7:116340100-116340150	7 F1	chr7:116337275-116443458	7 F1	RSQ	Mm.3810	NM_011083	3	1	18704	Pik3c2a	phosphatidylinositol 3-kinase, C2 domain containing, alpha polypeptide (Pik3c2a), mRNA.
6733077	ILMN_3094228	5	chr5:110103416-110103466	5 F	chr5:110099968-110105952	5 F	RSQ	Mm.297057	NM_207279	9	1	403178	Plcxd1	phosphatidylinositol-specific phospholipase C, X domain containing 1 (Plcxd1), transcript variant 1, mRNA.
6697966	ILMN_3160626	14	chr14:55754344-55754394	14 C3	chr14:55754054-55758424	14 C3	RSQ	Mm.466766	NM_009894	1	1	12684	Cideb	cell death-inducing DNA fragmentation factor, alpha subunit-like effector B (Cideb), mRNA.
6702941	ILMN_2760254	7	chr7:145309360-145309410	7 F5	chr7:145300908-145309557	7 F5	RSQ	Mm.215151	NM_145379	2	1	211577	Mrgprf	MAS-related GPR, member F (Mrgprf), mRNA.
6705761	ILMN_2753589	14	chr14:49681752-49681802	14 C1	chr14:49681663-49783410	14 C1	RSQ		XM_006519450	1	1	67419	3632451O06Rik	PREDICTED: RIKEN cDNA 3632451O06 gene (3632451O06Rik), transcript variant X1, mRNA.
6733079	ILMN_2831341	11	chr11:95749885-95749935	11 D	chr11:95749066-95764713	11 D	RSQ	Mm.389038	NM_201609	1	1	268469	Zfp652	zinc finger protein 652 (Zfp652), mRNA.
6695646	ILMN_2690968	15	chr15:58900739-58900789	15 D1	chr15:58889228-58902390	15 D1	RSQ	Mm.4537	NM_175226	1	1	75841	Rnf139	ring finger protein 139 (Rnf139), mRNA.
6691452	ILMN_1215862	5 46.51 cM	chr5:92323216-92323266	5 E2	chr5:92321330-92328079	5 E2	RSQ	Mm.766	NM_008599	1	1	17329	Cxcl9	chemokine (C-X-C motif) ligand 9 (Cxcl9), mRNA.
6689531	ILMN_1256542	9	chr9:40100668-40100718	9 A5.1	chr9:40100543-40101488	9 A5.1	RSQ	Mm.377587	NM_146608	1	1	258601	Olfr984	olfactory receptor 984 (Olfr984), mRNA.
6710345	ILMN_2699800	14	chr14:54632151-54632201	14 C2	chr14:54631991-54641364	14 C2	RSQ	Mm.386871	NM_199470	1	1	239096	Cdh24	cadherin-like 24 (Cdh24), mRNA.
6690044	ILMN_2601865	14	chr14:54429670-54429720	14 C2	chr14:54426908-54429750	14 C2	RSQ	Mm.248163	NM_026851	1	1	68836	Mrpl52	mitochondrial ribosomal protein L52 (Mrpl52), mRNA.
6733080	ILMN_3129762	7	chr7:28186873-28186923	7 A3	chr7:28179482-28187298	7 A3	RSQ	Mm.57249	NM_010092	5	1	13549	Dyrk1b	dual-specificity tyrosine-(Y)-phosphorylation regulated kinase 1b (Dyrk1b), transcript variant 2, mRNA.
6733081	ILMN_3117381	X	chrX:56793080-56793130	X A6	chrX:56731760-56793346	X A6	RSQ	Mm.3126	NM_010211	12	1	14199	Fhl1	four and a half LIM domains 1 (Fhl1), transcript variant 3, mRNA.
6733082	ILMN_2603750	4 53.07 cM	chr4:115917873-115917923	4 D1	chr4:115915118-115939926	4 D1	RSQ	Mm.213206	NM_130865	3	1	140477	Dmbx1	diencephalon/mesencephalon homeobox 1 (Dmbx1), transcript variant 1, mRNA.
6733083	ILMN_2754598	5	chr5:24501597-24501647	5 A3	chr5:24452176-24502047	5 A3	RSQ	Mm.250703	NM_139153	5	1	213990	Agap3	ArfGAP with GTPase domain, ankyrin repeat and PH domain 3 (Agap3), transcript variant 1, mRNA.
6687554	ILMN_1216446	10	chr10:76058731-76058781	10 C1	chr10:76058620-76111018	10 C1	RSQ	Mm.155678	NM_023219	3	1	64454	Slc5a4b	solute carrier family 5 (neutral amino acid transporters, system A), member 4b (Slc5a4b), mRNA.
6687174	ILMN_2698474	2 22.09 cM	chr2:32796039-32796089	2 B	chr2:32787606-32847232	2 B	RSQ	Mm.278865	NM_009295	2	1	20910	Stxbp1	syntaxin binding protein 1 (Stxbp1), transcript variant 2, mRNA.
6710196	ILMN_2628258	19	chr19:6053572-6053622	19 A	chr19:6046575-6053718	19 A	RSQ	Mm.149870	NM_028769	3	1	74126	Syvn1	synovial apoptosis inhibitor 1, synoviolin (Syvn1), transcript variant 1, mRNA.
6733084	ILMN_2825391	4	chr4:115835839-115835889	4 D1	chr4:115828091-115836183	4 D1	RSQ	Mm.35571	NM_175308	4	1	100465	Mob3c	MOB kinase activator 3C (Mob3c), mRNA.
6698818	ILMN_2500382	6	chr6:57360794-57360844	6 B3	chr6:57360466-57361378	6 B3	RSQ	Mm.377169	NM_134171	1	1	171189	Vmn1r17	vomeronasal 1 receptor 17 (Vmn1r17), mRNA.
6733085	ILMN_3013659	7					RSQ	Mm.131747	NM_001013765	3	3	245109	Zscan4c	zinc finger and SCAN domain containing 4C (Zscan4c), mRNA.
6733086	ILMN_2972929	12			chr12:69189086-69198429	12 C2	RSQ	Mm.107180	NM_027269	1	1	109065	Dnaaf2	dynein, axonemal assembly factor 2 (Dnaaf2), mRNA.
6687594	ILMN_2760226	7	chr7:25686488-25686538	7 A3	chr7:25681157-25686558	7 A3	RSQ	Mm.22849	NM_172148	2	1	232987	B9d2	B9 protein domain 2 (B9d2), mRNA.
6732271	ILMN_1217470	14	chr14:49298783-49298833	14 C1	chr14:49298519-49525837	14 C1	RSQ	Mm.78738	NM_029238	2	1	75288	Slc35f4	solute carrier family 35, member F4 (Slc35f4), mRNA.
6689084	ILMN_2668835	1 17.98 cM	chr1:39362082-39362132	1 B	chr1:39194271-39363240	1 B	RSQ	Mm.2380	NM_008719	2	1	18143	Npas2	neuronal PAS domain protein 2 (Npas2), mRNA.
6733087	ILMN_2771870	16	chr16:32775781-32775831	16 B3	chr16:32735885-32782390	16 B3	RSQ	Mm.214599	NM_080457	1	1	140474	Muc4	mucin 4 (Muc4), mRNA.
6701589	ILMN_2689740	16 33.79 cM	chr16:56034020-56034070	16 C1.1	chr16:56033719-56037774	16 C1.1	RSQ	Mm.288742	NM_029092	1	1	52575	Trmt10c	tRNA methyltransferase 10C (Trmt10c), mRNA.
6733088	ILMN_2972063	9	chr9:57929805-57929855	9 B	chr9:57910985-57929968	9 B	RSQ	Mm.41735	NM_027086	5	1	69459	Ubl7	ubiquitin-like 7 (bone marrow stromal cell-derived) (Ubl7), transcript variant 2, mRNA.
6701472	ILMN_2657414	4	chr4:45906866-45906916	4 B1	chr4:45890302-45950774	4 B1	RSQ	Mm.54220	NM_198660	1	1	381522	Ccdc180	coiled-coil domain containing 180 (Ccdc180), mRNA.
6704514	ILMN_1232989	17 45.2 cM	chr17:73831707-73831757	17 E2	chr17:73804840-73832093	17 E2	RSQ	Mm.18526	NM_020578	1	1	57440	Ehd3	EH-domain containing 3 (Ehd3), mRNA.
6708393	ILMN_1226081	2 E1|2	chr2:91715069-91715119	2 E1			UGA	Mm.130331				241547	Harbi1	Harbinger transposase derived 1
6708925	ILMN_1215124	X	chrX:23219350-23219400	X A2	chrX:23219270-23365082	X A2	RSQ	Mm.224306	NM_026167	14	1	67455	Klhl13	kelch-like 13 (Klhl13), transcript variant 1, mRNA.
6687468	ILMN_2661971	11 32.13 cM	chr11:55110574-55110624	11 B1.3	chr11:55097984-55113028	11 B1.3	RSQ	Mm.287807	NM_010299	1	1	14667	Gm2a	GM2 ganglioside activator protein (Gm2a), mRNA.
6689893	ILMN_2725617	5 16.9 cM	chr5:30928445-30928495	5 B1	chr5:30921558-30931248	5 B1	RSQ	Mm.22451	NM_008439	5	1	16548	Khk	ketohexokinase (Khk), transcript variant 2, mRNA.
6733090	ILMN_1251165	19	chr19:47034003-47034053	19 C3	chr19:47033616-47050906	19 C3	RSQ	Mm.35413	NM_027654	5	1	71041	Pcgf6	polycomb group ring finger 6 (Pcgf6), transcript variant 1, mRNA.
6733091	ILMN_3108440	5	chr5:124118092-124118142	5 F	chr5:124116107-124118195	5 F	RSQ	Mm.29430	NM_144509	1	1	65105	Arl6ip4	ADP-ribosylation factor-like 6 interacting protein 4 (Arl6ip4), mRNA.
6704213	ILMN_2749650	9 7.93 cM	chr9:21959104-21959154	9 A3	chr9:21958898-21963576	9 A3	RSQ	Mm.2653	NM_010149	2	1	13857	Epor	erythropoietin receptor (Epor), mRNA.
6733092	ILMN_3050362	10 43.07 cM	chr10:86776592-86776642	10 C1	chr10:86705810-86776843	10 C1	RSQ	Mm.440762	NM_001003910	14	1	103220	Ttc41	tetratricopeptide repeat domain 41 (Ttc41), transcript variant 3, mRNA.
6687534	ILMN_2609129	9	chr9:18446209-18446259	9 A2	chr9:18430614-18446316	9 A2	RSQ	Mm.17563	NM_144934	1	1	234988	Mbd3l2	methyl-CpG binding domain protein 3-like 2 (Mbd3l2), mRNA.
6696786	ILMN_1223342	7	chr7:104881545-104881595	7 E3	chr7:104880708-104881659	7 E3	RSQ	Mm.377700	NM_146814	1	1	258810	Olfr665	olfactory receptor 665 (Olfr665), mRNA.
6710288	ILMN_2676208	11 63.47 cM	chr11:100348496-100348546	11 D	chr11:100347326-100356141	11 D	RSQ	Mm.281700	NM_010404	1	1	15114	Hap1	huntingtin-associated protein 1 (Hap1), transcript variant 1, mRNA.
6689057	ILMN_2773113	6	chr6:72562811-72562861	6 C1	chr6:72544390-72562983	6 C1	RSQ	Mm.18626	NM_007599	4	1	12332	Capg	capping protein (actin filament), gelsolin-like (Capg), transcript variant 1, mRNA.
6733093	ILMN_2955671	15	chr15:96687541-96687591	15 F1	chr15:96687391-96699698	15 F1	RSQ	Mm.46754	NM_175121	2	1	67760	Slc38a2	solute carrier family 38, member 2 (Slc38a2), mRNA.
6688063	ILMN_2633350	11 37.96 cM	chr11:61488345-61488395	11 B2	chr11:61485443-61488704	11 B2	RSQ	Mm.272278	NM_029568	3	1	76293	Mfap4	microfibrillar-associated protein 4 (Mfap4), mRNA.
6733094	ILMN_3158250	6 54.81 cM	chr6:117171514-117171563	6 F1	chr6:117168534-117181368	6 F1	RSQ	Mm.303231	NM_013655	3	1	20315	Cxcl12	chemokine (C-X-C motif) ligand 12 (Cxcl12), transcript variant 2, mRNA.
6709157	ILMN_3163419	2	chr2:122349267-122349317	2 E5	chr2:122348891-122368918	2 E5	RSQ	Mm.458215	NM_001013829	4	1	435684	Shf	Src homology 2 domain containing F (Shf), mRNA.
6698883	ILMN_2603539	11 61.5 cM	chr11:98003154-98003204	11 D	chr11:98001507-98022627	11 D	RSQ	Mm.41252	NM_145121	5	1	12295	Cacnb1	calcium channel, voltage-dependent, beta 1 subunit (Cacnb1), transcript variant 2, mRNA.
6696559	ILMN_2620573	19	chr19:6228264-6228314	19 A	chr19:6227766-6235840	19 A	RSQ	Mm.118076	NM_198168	1	1	225849	Ppp2r5b	protein phosphatase 2, regulatory subunit B', beta (Ppp2r5b), mRNA.
6733095	ILMN_2937735	6 52.82 cM	chr6:113694354-113694404	6 E3	chr6:113638466-113695026	6 E3	RSQ	Mm.152142	NM_172161	3	1	108960	Irak2	interleukin-1 receptor-associated kinase 2 (Irak2), transcript variant 1, mRNA.
6710308	ILMN_2612403	13	chr13:59630083-59630133	13 B2	chr13:59585332-59634781	13 B2	RSQ	Mm.253902	NM_030153	3	1	78689	Naa35	N(alpha)-acetyltransferase 35, NatC auxiliary subunit (Naa35), mRNA.
6733096	ILMN_3126522	16	chr16:23000584-23003950	16 B1	chr16:22987334-23029101	16 B1	RSQ	Mm.440414	NM_201375	4	1	385643	Kng2	kininogen 2 (Kng2), transcript variant 1, mRNA.
6733098	ILMN_2905120	6	chr6:84572158-84572208	6 C3	chr6:84571413-84593810	6 C3	RSQ	Mm.255246	NM_175475	4	1	232174	Cyp26b1	cytochrome P450, family 26, subfamily b, polypeptide 1 (Cyp26b1), transcript variant 1, mRNA.
6733099	ILMN_3029509	5	chr5:24756048-24756098	5 A3	chr5:24751001-24757843	5 A3	RSQ	Mm.63484	NM_153076	1	1	214301	Crygn	crystallin, gamma N (Crygn), mRNA.
6687361	ILMN_1249976	12	chr12:54862817-54862867	12 C1	chr12:54858818-54862877	12 C1	RSQ	Mm.276826	NM_007688	1	1	12632	Cfl2	cofilin 2, muscle (Cfl2), mRNA.
6692057	ILMN_1229702	5	chr5:31251216-31251266	5 B1	chr5:31240917-31251562	5 B1	RSQ	Mm.292040	NM_147201	4	1	192292	Nrbp1	nuclear receptor binding protein 1 (Nrbp1), mRNA.
6733100	ILMN_2805580	16	chr16:45188245-45188295	16 B5	chr16:45158828-45188538	16 B5	RSQ	Mm.41775	NM_026402	1	1	67841	Atg3	autophagy related 3 (Atg3), mRNA.
6690765	ILMN_1259178	11 43.92 cM	chr11:72209905-72209955	11 B4	chr11:72207553-72210487	11 B4	RSQ	Mm.27670	NM_026559	1	1	52700	Txndc17	thioredoxin domain containing 17 (Txndc17), mRNA.
6733101	ILMN_2658566	10	chr10:80158246-80158296	10 C1	chr10:80148271-80158368	10 C1	RSQ	Mm.143813	NM_021565	6	1	59090	Midn	midnolin (Midn), transcript variant 1, mRNA.
6700467	ILMN_2633558	X	chrX:151469580-151469630	X F3	chrX:151344222-151474134	X F3	RSQ	Mm.391339	NM_198105	1	1	207375	Fam120c	family with sequence similarity 120, member C (Fam120c), mRNA.
6686786	ILMN_1253122	10	chr10:51756515-51756565	10 B3	chr10:51756173-51757194	10 B3	RSQ	Mm.72588	NR_045158	1	1	71090	4933411G06Rik	RIKEN cDNA 4933411G06 gene (4933411G06Rik), non-coding RNA.
6694144	ILMN_1230693	14	chr14:79423456-79423506	14 D3	chr14:79397771-79423650	14 D3	RSQ	Mm.35306	NM_145960	2	1	211253	Mtrf1	mitochondrial translational release factor 1 (Mtrf1), mRNA.
6733102	ILMN_3053291	2	chr2:153055030-153055080	2 H1	chr2:153031851-153055775	2 H1	RSQ	Mm.376111	NM_001011732	6	1	228787	Xkr7	X Kell blood group precursor related family member 7 homolog (Xkr7), mRNA.
6696685	ILMN_2731721	9	chr9:15260728-15260778	9 A2	chr9:15260350-15279867	9 A2	RSQ	Mm.44151	NM_144933	1	1	234959	Med17	mediator complex subunit 17 (Med17), mRNA.
6733103	ILMN_2944413	10	chr10:25170173-25170223	10 A4	chr10:25169089-25299163	10 A4	RSQ	Mm.487103	NM_018747	13	1	432442	Akap7	A kinase (PRKA) anchor protein 7 (Akap7), mRNA.
6689131	ILMN_2770270	11	chr11:78037653-78037703	11 B5	chr11:78032312-78037864	11 B5	RSQ	Mm.390342	NM_183286	3	1	70451	Dhrs13	dehydrogenase/reductase (SDR family) member 13 (Dhrs13), mRNA.
6704949	ILMN_2670172	15 58.9 cM	chr15:103344758-103344808	15 F3	chr15:103344285-103366791	15 F3	RSQ	Mm.16234	NM_010577	2	1	16402	Itga5	integrin alpha 5 (fibronectin receptor alpha) (Itga5), transcript variant 1, mRNA.
6733106	ILMN_2836312	6	chr6:88842766-88842816	6 D1	chr6:88842557-88874044	6 D1	RSQ	Mm.302613	NM_176973	7	1	319655	Podxl2	podocalyxin-like 2 (Podxl2), mRNA.
6698805	ILMN_2747651	2	chr2:71441355-71441405	2 C2	chr2:71389259-71441622	2 C2	RSQ	Mm.272472	NM_026115	1	1	107435	Hat1	histone aminotransferase 1 (Hat1), mRNA.
6697483	ILMN_2670352	4	chr4:40964952-40965002	4 A5	chr4:40948552-40965302	4 A5	RSQ	Mm.212763	NM_029814	1	1	76959	Chmp5	charged multivesicular body protein 5 (Chmp5), mRNA.
6703204	ILMN_1218318	7	chr7:104012494-104012544	7 E3	chr7:104011749-104012700	7 E3	RSQ	Mm.422750	NM_147084	1	1	259088	Olfr639	olfactory receptor 639 (Olfr639), mRNA.
6733108	ILMN_2884126	9	chr9:44686688-44686738	9 A5.2	chr9:44686307-44735198	9 A5.2	RSQ	Mm.28639	NM_153537	25	1	102693	Phldb1	pleckstrin homology-like domain, family B, member 1 (Phldb1), mRNA.
6698714	ILMN_2655144	17 12.7 cM	chr17:25662575-25662625	17 A3.3	chr17:25579173-25662826	17 A3.3	RSQ	Mm.12787	NM_029624	5	1	76483	Lmf1	lipase maturation factor 1 (Lmf1), transcript variant 1, mRNA.
6708038	ILMN_2754667	10 66.65 cM	chr10:118157295-118157345	10 D2	chr10:118141786-118168999	10 D2	RSQ	Mm.101191	NM_010785	9	1	17245	Mdm1	transformed mouse 3T3 cell double minute 1 (Mdm1), transcript variant 1, mRNA.
6733109	ILMN_2820297	14	chr14:65530611-65530661	14 D1	chr14:65530445-65593112	14 D1	RSQ	Mm.29719	NM_028811	3	1	74195	Elp3	elongator acetyltransferase complex subunit 3 (Elp3), transcript variant 2, mRNA.
6708626	ILMN_1257299	1 97.69 cM	chr1:193272451-193272501	1 H6	chr1:193272159-193273188	1 H6	RSQ	Mm.439721	NM_008059	1	1	14373	G0s2	G0/G1 switch gene 2 (G0s2), mRNA.
6733110	ILMN_2839758	9	chr9:75351472-75351522	9 D	chr9:75347757-75351640	9 D	RSQ	Mm.25988	NM_013479	1	1	12049	Bcl2l10	Bcl2-like 10 (Bcl2l10), mRNA.
6693554	ILMN_2605372	6	chr6:129405172-129405222	6 F3	chr6:129397296-129405413	6 F3	RSQ	Mm.30700	NM_019985	3	1	56760	Clec1b	C-type lectin domain family 1, member b (Clec1b), transcript variant 1, mRNA.
6701427	ILMN_1220595	1	chr1:20734344-20734394	1 A4	chr1:20730904-20734496	1 A4	RSQ	Mm.5419	NM_010552	1	1	16171	Il17a	interleukin 17A (Il17a), mRNA.
6693507	ILMN_1233664	11	chr11:78155916-78155966	11 B5	chr11:78094672-78157339	11 B5	RSQ	Mm.119387	NM_145430	3	1	216971	Fam222b	family with sequence similarity 222, member B (Fam222b), mRNA.
6733111	ILMN_1226819	17 17.98 cM	chr17:33926166-33926216	17 B1	chr17:33919477-33929290	17 B1	RSQ	Mm.154457	NM_009318	2	1	21356	Tapbp	TAP binding protein (Tapbp), transcript variant 2, mRNA.
6710314	ILMN_2669793	7 88.92 cM	chr7:144931214-144931264	7 F5	chr7:144929930-144939925	7 F5	RSQ	Mm.273049	NM_007631	2	1	12443	Ccnd1	cyclin D1 (Ccnd1), mRNA.
6706218	ILMN_1250734	X	chrX:95733006-95733056	X C3	chrX:95732589-95733265	X C3	RSQ	Mm.443249	NM_029590	2	2	76386	1700010D01Rik	RIKEN cDNA 1700010D01 gene (1700010D01Rik), mRNA.
6690720	ILMN_1255403	2			chr2:89656494-89657439	2 E1	RSQ	Mm.358935	NM_146965	2	2	258967	Olfr1250	olfactory receptor 1250 (Olfr1250), mRNA.
6706537	ILMN_1245714	10	chr10:79756781-79756831	10 C1	chr10:79755118-79756961	10 C1	RSQ	Mm.154211	NM_023304	2	1	67112	Fgf22	fibroblast growth factor 22 (Fgf22), mRNA.
6733112	ILMN_2595395	13	chr13:23822413-23822463	13 A3.1	chr13:23807026-23823525	13 A3.1	RSQ	Mm.24030	NM_144836	8	1	218103	Slc17a2	solute carrier family 17 (sodium phosphate), member 2 (Slc17a2), mRNA.
6733113	ILMN_1237142	7	chr7:90444228-90444278	7 E1	chr7:90442780-90448043	7 E1	RSQ	Mm.29496	NM_145151	3	1	233490	Crebzf	CREB/ATF bZIP transcription factor (Crebzf), transcript variant 1, mRNA.
6698436	ILMN_2628745	8	chr8:13318858-13318908	8 A1.1	chr8:13288012-13322924	8 A1.1	RSQ	Mm.219813	NM_172282	4	1	234076	Tmco3	transmembrane and coiled-coil domains 3 (Tmco3), mRNA.
6733114	ILMN_2791541	7	chr7:102954779-102954829	7 E3	chr7:102954663-102955620	7 E3	RSQ	Mm.377858	NM_147114	1	1	259118	Olfr575	olfactory receptor 575 (Olfr575), mRNA.
6693999	ILMN_2748129	1 29.16 cM	chr1:58754467-58754517	1 C1.3	chr1:58713285-58759209	1 C1.3	RSQ	Mm.336848	NM_207653	9	1	12633	Cflar	CASP8 and FADD-like apoptosis regulator (Cflar), transcript variant 1, mRNA.
6688191	ILMN_1213929	3	chr3:146512048-146512098	3 H2	chr3:146510794-146521423	3 H2	RSQ	Mm.28128	NM_027332	1	1	70285	Rpf1	ribosome production factor 1 homolog (S. cerevisiae) (Rpf1), transcript variant 1, mRNA.
6701639	ILMN_2719487	19	chr19:28923535-28923585	19 C1	chr19:28923063-28964154	19 C1	RSQ	Mm.280653	NM_198651	9	1	381218	4430402I18Rik	RIKEN cDNA 4430402I18 gene (4430402I18Rik), mRNA.
6710145	ILMN_2602024	19	chr19:3407218-3407268	19 A	chr19:3388856-3407823	19 A	RSQ	Mm.209941	NM_001039657	3	1	17771	Mtl5	metallothionein-like 5, testis-specific (tesmin) (Mtl5), transcript variant 1, mRNA.
6708729	ILMN_2706613	7	chr7:108367912-108367962	7 E3	chr7:108367491-108368436	7 E3	RSQ	Mm.377662	NM_146737	1	1	258732	Olfr494	olfactory receptor 494 (Olfr494), mRNA.
6690327	ILMN_2676745	4	chr4:119466317-119466367	4 D2.1	chr4:119465285-119492598	4 D2.1	RSQ	Mm.206201	NM_177572	2	1	194237	Rimkla	ribosomal modification protein rimK-like family member A (Rimkla), mRNA.
6694962	ILMN_2684515	X	chrX:73778826-73778876	X A7.3	chrX:73774404-73778924	X A7.3	RSQ	Mm.111904	NM_019684	2	1	56504	Srpk3	serine/arginine-rich protein specific kinase 3 (Srpk3), mRNA.
6733116	ILMN_2633907	7	chr7:104004087-104004137	7 E3	chr7:104003258-104004224	7 E3	RSQ	Mm.159801	NM_147120	2	1	259124	Olfr638	olfactory receptor 638 (Olfr638), mRNA.
6733117	ILMN_2813487	11	chr11:69109539-69109589	11 B3	chr11:69098955-69109957	11 B3	RSQ	Mm.7373	NM_011065	4	1	18626	Per1	period circadian clock 1 (Per1), transcript variant 1, mRNA.
6733118	ILMN_3096175	5			chr5:130255618-130285386	5 G1.3	RSQ	Mm.271296	NM_178897	4	1	100929	Tyw1	tRNA-yW synthesizing protein 1 homolog (S. cerevisiae) (Tyw1), transcript variant 2, mRNA.
6710378	ILMN_2729364	X 76.75 cM	chrX:165129381-165129431	X F5	chrX:165129016-165326981	X F5	RSQ	Mm.113877	NM_183427	5	1	237213	Glra2	glycine receptor, alpha 2 subunit (Glra2), mRNA.
6707362	ILMN_2741236	11	chr11:101086091-101086141	11 D	chr11:101082564-101086619	11 D	RSQ		NM_001305982	4	1	71743	Coasy	Coenzyme A synthase (Coasy), mRNA.
6709998	ILMN_2769191	6 17.85 cM	chr6:39080991-39081041	6 B1	chr6:38918985-39084579	6 B1	RSQ	Mm.4054	NM_011539	7	1	21391	Tbxas1	thromboxane A synthase 1, platelet (Tbxas1), mRNA.
6692505	ILMN_1221640	11	chr11:33554320-33554370	11 A4	chr11:33550780-33578957	11 A4	RSQ	Mm.99989	NM_146017	2	1	216643	Gabrp	gamma-aminobutyric acid (GABA) A receptor, pi (Gabrp), mRNA.
6697519	ILMN_2727902	2	chr2:111269600-111269650	2 E3	chr2:111269453-111270365	2 E3	RSQ	Mm.377475	NM_146396	1	1	258391	Olfr1277	olfactory receptor 1277 (Olfr1277), mRNA.
6733120	ILMN_2848828	16	chr16:55902436-55902486	16 C1.1	chr16:55899887-55934848	16 C1.1	RSQ	Mm.178427	NM_028815	1	1	74201	Cep97	centrosomal protein 97 (Cep97), transcript variant 1, mRNA.
6707834	ILMN_2695581	7	chr7:48198419-48198469	7 B4	chr7:48198212-48199178	7 B4	RSQ	Mm.377250	NM_205795	1	1	233230	Mrgprb4	MAS-related GPR, member B4 (Mrgprb4), mRNA.
6700256	ILMN_1240830	14 51.79 cM	chr14:103169902-103169952	14 E2.3	chr14:103113410-103346800	14 E2.3	RSQ	Mm.6478	NM_207215	15	1	105689	Mycbp2	MYC binding protein 2 (Mycbp2), mRNA.
6687238	ILMN_1234685	7	chr7:105378673-105378723	7 E3	chr7:105371210-105400054	7 E3	RSQ	Mm.30254	NM_199009	6	1	74349	Fam160a2	family with sequence similarity 160, member A2 (Fam160a2), transcript variant 2, mRNA.
6708842	ILMN_1255570	16	chr16:44086852-44086902	16 B4	chr16:44085403-44139019	16 B4	RSQ	Mm.217787	NM_007508	4	1	11964	Atp6v1a	ATPase, H+ transporting, lysosomal V1 subunit A (Atp6v1a), mRNA.
6707720	ILMN_1220530	X	chrX:152022855-152022905	X F3	chrX:152016427-152061973	X F3	RSQ	Mm.482095	NM_019710	1	1	24061	Smc1a	structural maintenance of chromosomes 1A (Smc1a), mRNA.
6690092	ILMN_1249158	2	chr2:156123841-156123891	2 H1	chr2:156123636-156144186	2 H1	RSQ	Mm.283604	NM_010911	2	1	18041	Nfs1	nitrogen fixation gene 1 (S. cerevisiae) (Nfs1), mRNA.
6690042	ILMN_2591800	14	chr14:21845909-21845959	14 A3	chr14:21845860-21848910	14 A3	RSQ	Mm.11827	NM_026965	1	1	69156	Comtd1	catechol-O-methyltransferase domain containing 1 (Comtd1), mRNA.
6733122	ILMN_2970623	13	chr13:49464694-49464743	13 A5	chr13:49464058-49652731	13 A5	RSQ	Mm.440323	NM_025495	2	1	66336	Cenpp	centromere protein P (Cenpp), mRNA.
6733123	ILMN_2760135	9	chr9:38848983-38849033	9 A5.1	chr9:38848115-38849042	9 A5.1	RSQ	Mm.355016	NM_207560	1	1	404322	Olfr924	olfactory receptor 924 (Olfr924), mRNA.
6703970	ILMN_1230053	18	chr18:42574514-42574564	18 B3	chr18:42511486-42575785	18 B3	RSQ	Mm.270511	NM_001039474	9	1	56070	Tcerg1	transcription elongation regulator 1 (CA150) (Tcerg1), transcript variant 1, mRNA.
6708608	ILMN_1255691	6	chr6:142234572-142234622	6 G2	chr6:142234226-142322981	6 G2	RSQ	Mm.206599	NM_130861	2	1	108096	Slco1a5	solute carrier organic anion transporter family, member 1a5 (Slco1a5), transcript variant 2, mRNA.
6733126	ILMN_2886477	7	chr7:86269005-86269055	7 D3	chr7:86268729-86269811	7 D3	RSQ	Mm.377384	NM_001011520	1	1	258222	Olfr310	olfactory receptor 310 (Olfr310), mRNA.
6686479	ILMN_1246120	7	chr7:84652937-84652987	7 D3	chr7:84615053-84679351	7 D3	RSQ	Mm.209349	NM_022985	2	1	65098	Zfand6	zinc finger, AN1-type domain 6 (Zfand6), mRNA.
6733128	ILMN_2982663	16	chr16:56805503-56805553	16 C1.1	chr16:56805160-56886163	16 C1.1	RSQ	Mm.262328	NM_019631	1	1	56277	Tmem45a	transmembrane protein 45a (Tmem45a), mRNA.
6733129	ILMN_2643977	9 29.12 cM	chr9:53580666-53580716	9 A5.3	chr9:53580521-53610350	9 A5.3	RSQ	Mm.293233	NM_144784	1	1	110446	Acat1	acetyl-Coenzyme A acetyltransferase 1 (Acat1), mRNA.
6733130	ILMN_2759730	3	chr3:79826841-79826891	3 E3	chr3:79813152-79842662	3 E3	RSQ	Mm.46635	NM_027495	7	1	70652	Tmem144	transmembrane protein 144 (Tmem144), mRNA.
6733131	ILMN_2730154	17 19.01 cM	chr17:36325123-36325173	17 B1	chr17:36322859-36326150	17 B1	RSQ	Mm.347438	NM_013544	5	1	14985	H2-M10.1	histocompatibility 2, M region locus 10.1 (H2-M10.1), mRNA.
6733132	ILMN_1235616	1	chr1:163950612-163950662	1 H2.1	chr1:163929764-163955126	1 H2.1	RSQ	Mm.389213	NM_028776	9	1	240880	Scyl3	SCY1-like 3 (S. cerevisiae) (Scyl3), transcript variant 1, mRNA.
6733133	ILMN_2997256	2	chr2:37351219-37351269	2 B	chr2:37350073-37359332	2 B	RSQ	Mm.30709	NM_026176	2	1	67466	Pdcl	phosducin-like (Pdcl), mRNA.
6733135	ILMN_2910627	15			chr15:20665213-20666750	15 A2	RSQ	Mm.352763	NM_022816	3	2	64833	Acot10	acyl-CoA thioesterase 10 (Acot10), mRNA.
6691548	ILMN_1218537	7	chr7:120407500-120407550	7 F2	chr7:120328683-120407687	7 F2	RSQ	Mm.78330	NM_177213	2	1	320631	Abca15	ATP-binding cassette, sub-family A (ABC1), member 15 (Abca15), mRNA.
6690993	ILMN_1234395	10 18.85 cM	chr10:34300999-34301049	10 B1	chr10:34297420-34301320	10 B1	RSQ	Mm.21485	NM_030203	1	1	72480	Tspyl4	TSPY-like 4 (Tspyl4), mRNA.
6710701	ILMN_2635606	19	chr19:7534085-7534135	19 A	chr19:7494437-7538609	19 A	RSQ	Mm.264016	NM_146091	3	1	109168	Atl3	atlastin GTPase 3 (Atl3), transcript variant 2, mRNA.
6694688	ILMN_1256000	2	chr2:72435244-72435294	2 C3	chr2:72285636-72442610	2 C3	RSQ	Mm.314618	NM_023057	3	1	65964	Zak	sterile alpha motif and leucine zipper containing kinase AZK (Zak), transcript variant 1, mRNA.
6733136	ILMN_2695663	7	chr7:144463314-144463364	7 F5	chr7:144435723-144470935	7 F5	RSQ	Mm.205601	NM_007803	6	1	13043	Cttn	cortactin (Cttn), transcript variant 1, mRNA.
6733137	ILMN_3158725	10			chr10:22173874-22374113	10 A3	RSQ	Mm.458004	NM_009017	11	4	19369	Raet1b	retinoic acid early transcript beta (Raet1b), mRNA.
6733138	ILMN_3001636	10	chr10:129647584-129647634	10 D3	chr10:129647129-129648065	10 D3	RSQ	Mm.377752	NM_146927	1	1	258929	Olfr799	olfactory receptor 799 (Olfr799), mRNA.
6701466	ILMN_2726448	9 32.01 cM	chr9:59322233-59322283	9 B	chr9:59321965-59353508	9 B	RSQ	Mm.200714	NM_175325	2	1	102774	Bbs4	Bardet-Biedl syndrome 4 (human) (Bbs4), mRNA.
6701701	ILMN_2679695	1	chr1:93304790-93304840	1 D	chr1:93301204-93305879	1 D	RSQ	Mm.52809	NM_178051	2	1	69821	Mterf4	mitochondrial transcription termination factor 4 (Mterf4), transcript variant 1, mRNA.
6733140	ILMN_2935796	4	chr4:155074445-155074495	4 E2	chr4:155074111-155086297	4 E2	RSQ	Mm.241604	NM_026395	6	1	67830	Rer1	RER1 retention in endoplasmic reticulum 1 homolog (S. cerevisiae) (Rer1), mRNA.
6709039	ILMN_2621667	15	chr15:73694627-73694677	15 D3	chr15:73694606-73707505	15 D3	RSQ	Mm.122997	NM_173365	1	1	239530	Gpr20	G protein-coupled receptor 20 (Gpr20), mRNA.
6733141	ILMN_2606570	16	chr16:35663644-35663694	16 B3	chr16:35541361-35664258	16 B3	RSQ	Mm.42015	NM_013661	3	1	20357	Sema5b	sema domain, seven thrombospondin repeats (type 1 and type 1-like), transmembrane domain (TM) and short cytoplasmic domain, (semaphorin) 5B (Sema5b), mRNA.
6733143	ILMN_2855315	13|13 A2-A3	chr13:23740055-23740105	13 A3.1			UGA	Mm.193539				50708	Hist1h1c	Histone cluster 1, H1c
6694139	ILMN_1214431	15	chr15:99249438-99249488	15 F1	chr15:99242816-99251961	15 F1	RSQ	Mm.383472	NM_016766	2	1	51812	Mcrs1	microspherule protein 1 (Mcrs1), transcript variant 1, mRNA.
6700906	ILMN_2671707	7	chr7:16235460-16235510	7 A2	chr7:16234584-16244154	7 A2	RSQ	Mm.239570	NM_176912	2	1	319430	C5ar2	complement component 5a receptor 2 (C5ar2), transcript variant 1, mRNA.
6733144	ILMN_2990494	9 24.84 cM	chr9:44511980-44512030	9 A5.2	chr9:44511786-44526421	9 A5.2	RSQ	Mm.6246	NM_007551	2	1	12145	Cxcr5	chemokine (C-X-C motif) receptor 5 (Cxcr5), mRNA.
6708864	ILMN_2503748	4	chr4:126273932-126273982	4 D2.2	chr4:126262404-126275883	4 D2.2	RSQ	Mm.8392	NM_013718	1	1	27096	Trappc3	trafficking protein particle complex 3 (Trappc3), mRNA.
6709372	ILMN_2595311	9 60.79 cM	chr9:110939713-110939763	9 F2	chr9:110939607-110946158	9 F2	RSQ	Mm.5090	NM_011562	2	1	21667	Tdgf1	teratocarcinoma-derived growth factor 1 (Tdgf1), mRNA.
6733146	ILMN_2790246	8	chr8:94395085-94395135	8 C5	chr8:94386499-94395358	8 C5	RSQ	Mm.29151	NM_022331	2	1	64209	Herpud1	homocysteine-inducible, endoplasmic reticulum stress-inducible, ubiquitin-like domain member 1 (Herpud1), mRNA.
6693550	ILMN_2719139	9	chr9:21528994-21529044	9 A3	chr9:21526176-21545331	9 A3	RSQ	Mm.325205	NM_206536	6	1	382062	AB124611	cDNA sequence AB124611 (AB124611), transcript variant 2, mRNA.
6688386	ILMN_2691781	19	chr19:33137905-33137955	19 C1	chr19:33137744-33392295	19 C1	RSQ	Mm.204591	NM_001146342	2	1	67795	Rnls	renalase, FAD-dependent amine oxidase (Rnls), transcript variant 2, mRNA.
6704041	ILMN_3160574	6	chr6:149150622-149150672	6 G3	chr6:149141512-149151170	6 G3	RSQ	Mm.491191	NM_177101	5	1	320204	Mettl20	methyltransferase like 20 (Mettl20), transcript variant 4, mRNA.
6733147	ILMN_2783226	2			chr2:172549592-172558621	2 H3	RSQ	Mm.3629	NM_009335	4	1	21420	Tfap2c	transcription factor AP-2, gamma (Tfap2c), transcript variant 1, mRNA.
6716190	ILMN_2431871	10	chr10:11297873-11297923	10 A1	chr10:11281329-11297969	10 A1	RSQ	Mm.276229	NM_027968	3	1	71865	Fbxo30	F-box protein 30 (Fbxo30), transcript variant 1, mRNA.
6726220	ILMN_1241255	11	chr11:4076316-4076366	11 A1	chr11:4064852-4078990	11 A1	RSQ	Mm.296806	NM_001029937	2	1	380683	Sec14l3	SEC14-like lipid binding 3 (Sec14l3), mRNA.
6709365	ILMN_1228093	15	chr15:84771874-84771924	15 E2	chr15:84720051-84772207	15 E2	RSQ	Mm.128411	NM_028455	9	1	73167	Arhgap8	Rho GTPase activating protein 8 (Arhgap8), transcript variant 3, mRNA.
6733148	ILMN_2976120	8	chr8:109671389-109671439	8 D3	chr8:109671320-109693294	8 D3	RSQ	Mm.290036	NM_028018	4	1	71955	Ist1	increased sodium tolerance 1 homolog (yeast) (Ist1), mRNA.
6692502	ILMN_2656776	7	chr7:30539472-30539522	7 B1	chr7:30539133-30552272	7 B1	RSQ	Mm.389863	NM_183321	5	1	333193	Proser3	proline and serine rich 3 (Proser3), mRNA.
6698543	ILMN_2613851	16	chr16:64783057-64783107	16 C1.3	chr16:64780346-64786321	16 C1.3	RSQ	Mm.25960	NM_028059	4	1	72020	Zfp654	zinc finger protein 654 (Zfp654), mRNA.
6733150	ILMN_3026210	3	chr3:58616506-58616556	3 D	chr3:58616299-58637207	3 D	RSQ	Mm.357722	NM_001081262	1	1	545527	Erich6	glutamate rich 6 (Erich6), mRNA.
6692284	ILMN_2590061	4	chr4:116815965-116816015	4 D1	chr4:116807733-116819431	4 D1	RSQ	Mm.180333	NM_133250	5	1	70603	Mutyh	mutY homolog (E. coli) (Mutyh), transcript variant 2, mRNA.
6693832	ILMN_2685675	11 61.1 cM	chr11:97777584-97777634	11 D	chr11:97777525-97782439	11 D	RSQ	Mm.140380	NM_022891	1	1	65019	Rpl23	ribosomal protein L23 (Rpl23), mRNA.
6704303	ILMN_1235966	11 42.38 cM	chr11:69169251-69169301	11 B3	chr11:69157071-69169791	11 B3	RSQ	Mm.340329	NM_009659	1	1	11686	Alox12b	arachidonate 12-lipoxygenase, 12R type (Alox12b), mRNA.
6691850	ILMN_2443102	11	chr11:62713382-62713432	11 B2	chr11:62711485-62729093	11 B2	RSQ	Mm.339982	NM_133208	2	1	170740	Zfp287	zinc finger protein 287 (Zfp287), mRNA.
6699453	ILMN_2588771	8	chr8:105269103-105269153	8 D3	chr8:105264647-105269326	8 D3	RSQ	Mm.334764	NM_015821	2	1	50788	Fbxl8	F-box and leucine-rich repeat protein 8 (Fbxl8), mRNA.
6691204	ILMN_1228132	4	chr4:135968259-135968309	4 D3	chr4:135968224-135972594	4 D3	RSQ	Mm.34302	NM_011942	3	1	26394	Lypla2	lysophospholipase 2 (Lypla2), mRNA.
6693663	ILMN_2672349	1	chr1:165479477-165479527	1 H2.2	chr1:165461207-165481214	1 H2.2	RSQ	Mm.195625	NM_027430	1	1	70456	Mpc2	mitochondrial pyruvate carrier 2 (Mpc2), mRNA.
6688265	ILMN_1229500	10 39.72 cM	chr10:79695110-79695160	10 C1	chr10:79689019-79695261	10 C1	RSQ	Mm.378960	NM_008504	6	1	16904	Gzmm	granzyme M (lymphocyte met-ase 1) (Gzmm), transcript variant 1, mRNA.
6733158	ILMN_2875812	6 59.17 cM	chr6:124959132-124959182	6 F2	chr6:124958806-124965397	6 F2	RSQ	Mm.244536	NM_012003	3	1	26894	Cops7a	COP9 (constitutive photomorphogenic) homolog, subunit 7a (Arabidopsis thaliana) (Cops7a), transcript variant 1, mRNA.
6707328	ILMN_2621949	17 B1|17 18.59 cM	chr17:35124772-35124806	17 B1			UG5	Mm.7405				81845	Gpank1	G patch domain and ankyrin repeats 1
6700267	ILMN_2706231	11	chr11:117813077-117813127	11 E2	chr11:117809666-117814286	11 E2	RSQ	Mm.468228	NM_009304	1	1	20973	Syngr2	synaptogyrin 2 (Syngr2), mRNA.
6691080	ILMN_2481799	9 7.35 cM	chr9:19648221-19648271	9 A3	chr9:19622090-19649731	9 A3	RSQ	Mm.67366	NM_172918	15	1	244713	Zfp317	zinc finger protein 317 (Zfp317), mRNA.
6733159	ILMN_3139405	10	chr10:21367650-21367700	10 A3	chr10:21295978-21368889	10 A3	RSQ	Mm.25527	NM_019702	6	1	56422	Hbs1l	Hbs1-like (S. cerevisiae) (Hbs1l), transcript variant 1, mRNA.
6733160	ILMN_2940446	10 77.14 cM	chr10:128720754-128720978	10 D3	chr10:128720135-128744056	10 D3	RSQ	Mm.291235	NM_016811	12	1	13139	Dgka	diacylglycerol kinase, alpha (Dgka), mRNA.
6733161	ILMN_2951682	11 7.3 cM	chr11:12237117-12237167	11 A1	chr11:12236675-12464960	11 A1	RSQ	Mm.22847	NM_172496	11	1	12808	Cobl	cordon-bleu WH2 repeat (Cobl), transcript variant 1, mRNA.
6694678	ILMN_1217931	8	chr8:119954850-119954900	8 E1	chr8:119910359-119957559	8 E1	RSQ	Mm.256910	NM_009462	4	1	22224	Usp10	ubiquitin specific peptidase 10 (Usp10), transcript variant 1, mRNA.
6733163	ILMN_2816577	5 F|5	chr5:115168858-115168897	5 F			UGA	Mm.38551				29867	Cabp1	Calcium binding protein 1
6733164	ILMN_3098894	5					RSQ	Mm.380154	NM_198667	4	4	381724	BC061212	cDNA sequence BC061212 (BC061212), mRNA.
6709163	ILMN_2757031	8	chr8:21703474-21703524	8 A2	chr8:21702523-21703647	8 A2	RSQ	Mm.14269	NM_001007582	3	3	382000	AY761184	cDNA sequence AY761184 (AY761184), mRNA.
6686599	ILMN_1226540	10 39.72 cM	chr10:78271664-78271714	10 C1	chr10:78271562-78351700	10 C1	RSQ	Mm.141230	NM_053014	9	1	28169	Agpat3	1-acylglycerol-3-phosphate O-acyltransferase 3 (Agpat3), mRNA.
6733165	ILMN_2678939	10 D1|10	chr10:109902628-109902678	10 D1			UGA	Mm.225050				260315	Nav3	Neuron navigator 3
6688940	ILMN_2744492	10 7.65 cM	chr10:18533245-18533295	10 A3	chr10:18407674-18533891	10 A3	RSQ	Mm.297971	NM_173390	8	1	215819	Nhsl1	NHS-like 1 (Nhsl1), transcript variant 1, mRNA.
6693368	ILMN_2676022	10 51.4 cM	chr10:100100324-100100374	10 D1	chr10:100015823-100100412	10 D1	RSQ	Mm.45124	NM_013598	3	1	17311	Kitl	kit ligand (Kitl), mRNA.
6733166	ILMN_2773741	X	chrX:36888567-36888617	X A3.3	chrX:36887541-36902899	X A3.3	RSQ	Mm.21649	NM_029891	2	1	77286	Nkrf	NF-kappaB repressing factor (Nkrf), mRNA.
6733167	ILMN_3096982	1 72.64 cM	chr1:165310954-165310993	1 H2.2	chr1:165295765-165326745	1 H2.2	RSQ	Mm.329929	NM_001081126	7	1	240888	Gpr161	G protein-coupled receptor 161 (Gpr161), transcript variant 1, mRNA.
6708099	ILMN_1244377	7	chr7:30567437-30567487	7 B1	chr7:30565426-30567962	7 B1	RSQ	Mm.333757	NM_145580	1	1	101883	Igflr1	IGF-like family receptor 1 (Igflr1), mRNA.
6707702	ILMN_1230677	10 75.21 cM	chr10:127766946-127766996	10 D3	chr10:127759762-127768299	10 D3	RSQ	Mm.484271	NM_080436	1	1	107605	Rdh1	retinol dehydrogenase 1 (all trans) (Rdh1), mRNA.
6733168	ILMN_2942492	9	chr9:107740648-107740698	9 F1	chr9:107740494-107771002	9 F1	RSQ	Mm.259197	NM_148930	8	1	83486	Rbm5	RNA binding motif protein 5 (Rbm5), mRNA.
6699639	ILMN_2752754	8	chr8:18671194-18671244	8 A1.3	chr8:18595172-18803188	8 A1.3	RSQ	Mm.235296	NM_173189	9	1	244329	Mcph1	microcephaly, primary autosomal recessive 1 (Mcph1), mRNA.
6695955	ILMN_2678460	14	chr14:41124140-41124190	14 B	chr14:41105032-41124428	14 B	RSQ	Mm.14064	NM_133653	2	1	11720	Mat1a	methionine adenosyltransferase I, alpha (Mat1a), mRNA.
6704342	ILMN_2737777	9	chr9:62880115-62880165	9 B	chr9:62880076-62980879	9 B	RSQ	Mm.431253	NM_019663	2	1	56469	Pias1	protein inhibitor of activated STAT 1 (Pias1), mRNA.
6710110	ILMN_2653543	14	chr14:70079810-70079860	14 D2	chr14:70077444-70082613	14 D2	RSQ	Mm.103737	NM_018781	4	1	13655	Egr3	early growth response 3 (Egr3), transcript variant 1, mRNA.
6733169	ILMN_2888742	16 9.64 cM	chr16:13832368-13832418	16 A1	chr16:13819276-13835450	16 A1	RSQ	Mm.380410	NM_010946	8	1	18203	Ntan1	N-terminal Asn amidase (Ntan1), mRNA.
6691730	ILMN_2771109	7			chr7:34011918-34013942	7 B1	RSQ	Mm.110829	NM_001100464	6	4	233099	Scgb2b27	secretoglobin, family 2B, member 27 (Scgb2b27), transcript variant 1, mRNA.
6686627	ILMN_1215135	8 34.43 cM	chr8:71381166-71381216	8 B3.3	chr8:71374118-71381952	8 B3.3	RSQ	Mm.28989	NM_010150	2	1	13864	Nr2f6	nuclear receptor subfamily 2, group F, member 6 (Nr2f6), mRNA.
6708750	ILMN_1237974	17	chr17:83586186-83586236	17 E4	chr17:83585956-83631895	17 E4	RSQ	Mm.223506	NM_153512	2	1	225030	Kcng3	potassium voltage-gated channel, subfamily G, member 3 (Kcng3), mRNA.
6694214	ILMN_2768805	3 66.69 cM	chr3:142793712-142793762	3 H1	chr3:142790901-142882004	3 H1	RSQ	Mm.244236	NM_178654	2	1	109333	Pkn2	protein kinase N2 (Pkn2), mRNA.
6727504	ILMN_1231901	11	chr11:49980063-49980113	11 B1.3	chr11:49901834-49980223	11 B1.3	RSQ	Mm.258798	NM_029004	4	1	74563	Rasgef1c	RasGEF domain family, member 1C (Rasgef1c), mRNA.
6688534	ILMN_2589960	8	chr8:95644734-95644784	8 D1	chr8:95633558-95645059	8 C5	RSQ	Mm.35546	NM_030198	1	1	78833	Gins3	GINS complex subunit 3 (Psf3 homolog) (Gins3), mRNA.
6725644	ILMN_1254000	4	chr4:33052132-33052182	4 A5	chr4:33031424-33052364	4 A5	RSQ	Mm.259095	NM_019586	2	1	56228	Ube2j1	ubiquitin-conjugating enzyme E2J 1 (Ube2j1), mRNA.
6709751	ILMN_2658864	19	chr19:13530442-13530492	19 A	chr19:13529674-13530622	19 A	RSQ	Mm.391192	NM_207575	2	1	404339	Olfr1480	olfactory receptor 1480 (Olfr1480), mRNA.
6733171	ILMN_2847727	6 B1|6	chr6:38015512-38015562	6 B1			UGA	Mm.197449				320590	Svopl	SV2 related protein homolog (rat)-like
6701474	ILMN_1238387	19	chr19:8680824-8680874	19 A	chr19:8664004-8683602	19 A	RSQ	Mm.240607	NM_007698	2	1	12669	Chrm1	cholinergic receptor, muscarinic 1, CNS (Chrm1), transcript variant 2, mRNA.
6696411	ILMN_1256430	3 71.03 cM	chr3:146140594-146140644	3 H2	chr3:146121790-146140646	3 H2	RSQ	Mm.114683	NM_134160	8	1	171166	Mcoln3	mucolipin 3 (Mcoln3), mRNA.
6704829	ILMN_2634140	16	chr16:21152710-21152760	16 B1	chr16:21152658-21153944	16 B1	RSQ	Mm.422867	NM_025634	1	1	66561	Teddm3	transmembrane epididymal family member 3 (Teddm3), mRNA.
6699740	ILMN_1226411	12	chr12:72497063-72497113	12 C3	chr12:72441865-72497239	12 C3	RSQ	Mm.266280	NM_030070	13	1	78257	Lrrc9	leucine rich repeat containing 9 (Lrrc9), transcript variant 2, mRNA.
6691480	ILMN_1220228	8	chr8:106227226-106227276	8 D3	chr8:106211053-106251695	8 D3	RSQ	Mm.251804	NM_145404	1	1	214572	Prmt7	protein arginine N-methyltransferase 7 (Prmt7), mRNA.
6733172	ILMN_3093626	X 3.7 cM	chrX:8193991-8194041	X A1.1	chrX:8193845-8206525	X A1.1	RSQ	Mm.443425	NM_016913	10	1	53627	Porcn	porcupine homolog (Drosophila) (Porcn), transcript variant a, mRNA.
6697866	ILMN_1229763	7	chr7:30780758-30780808	7 B1	chr7:30776404-30781066	7 B1	RSQ	Mm.30138	NM_028618	5	1	73712	Dmkn	dermokine (Dmkn), transcript variant 1, mRNA.
6703925	ILMN_2692200	7	chr7:18013421-18013471	7 A2	chr7:18009888-18013488	7 A2	RSQ	Mm.46086	NM_028171	1	1	69785	Ceacam13	carcinoembryonic antigen-related cell adhesion molecule 13 (Ceacam13), transcript variant 2, mRNA.
6733173	ILMN_3022492	10 39.72 cM	chr10:81403366-81403416	10 C1	chr10:81396190-81427173	10 C1	RSQ	Mm.426936	NM_008688	2	1	18029	Nfic	nuclear factor I/C (Nfic), transcript variant 1, mRNA.
6708191	ILMN_2626547	16	chr16:8645388-8645438	16 A1	chr16:8637706-8657524	16 A1	RSQ	Mm.9699	NM_016881	1	1	54128	Pmm2	phosphomannomutase 2 (Pmm2), mRNA.
6733174	ILMN_2978444	2	chr2:85984284-85984334	2 D	chr2:85979311-85984798	2 D	RSQ	Mm.223108	NM_146588	1	1	258581	Olfr1030	olfactory receptor 1030 (Olfr1030), mRNA.
6700653	ILMN_2589915	8	chr8:70090393-70090443	8 B3.3	chr8:70083528-70090862	8 B3.3	RSQ	Mm.152048	NM_177900	2	1	330790	Hapln4	hyaluronan and proteoglycan link protein 4 (Hapln4), mRNA.
6692821	ILMN_2692980	8	chr8:45339122-45339172	8 B1.1	chr8:45336714-45382291	8 B1.1	RSQ	Mm.51259	NM_153535	2	1	212326	Fam149a	family with sequence similarity 149, member A (Fam149a), mRNA.
6698792	ILMN_1237140	8 57.73 cM	chr8:110810933-110810983	8 E1	chr8:110810491-110846803	8 E1	RSQ	Mm.236123	NM_133953	3	1	101943	Sf3b3	splicing factor 3b, subunit 3 (Sf3b3), mRNA.
6733175	ILMN_2936574	6			chr6:132595945-132600702	6 G1	RSQ	Mm.484054	NM_031499	2	2	83380	Prp2	proline rich protein 2 (Prp2), mRNA.
6698225	ILMN_2680815	5	chr5:107546248-107548135	5 E5	chr5:107534710-107551542	5 E5	RSQ	Mm.67037	NM_175241	2	1	76421	1700028K03Rik	RIKEN cDNA 1700028K03 gene (1700028K03Rik), transcript variant 2, mRNA.
6733176	ILMN_2904321	1	chr1:177022494-177022544	1 H4	chr1:177022114-177248767	1 H4	RSQ	Mm.235194	NM_011785	4	1	23797	Akt3	thymoma viral proto-oncogene 3 (Akt3), mRNA.
6733177	ILMN_2801970	4 55.34 cM	chr4:119175919-119175969	4 D2.1	chr4:119175456-119190011	4 D2.1	RSQ	Mm.290753	NM_013848	6	1	27028	Ermap	erythroblast membrane-associated protein (Ermap), mRNA.
6704924	ILMN_1217822	7	chr7:84109621-84109671	7 D3	chr7:84109355-84151893	7 D3	RSQ	Mm.23914	NM_133722	1	1	70178	Abhd17c	abhydrolase domain containing 17C (Abhd17c), mRNA.
6733178	ILMN_2851251	17 12.53 cM	chr17:24943021-24943071	17 A3.3	chr17:24942469-24960623	17 A3.3	RSQ	Mm.371601	NM_198937	1	1	52009	Hn1l	hematological and neurological expressed 1-like (Hn1l), mRNA.
6701682	ILMN_1227279	2	chr2:87753324-87753374	2 D	chr2:87753055-87753991	2 D	RSQ	Mm.377601	NM_146637	1	1	258630	Olfr1141	olfactory receptor 1141 (Olfr1141), mRNA.
6692951	ILMN_2691815	5	chr5:92063350-92063400	5 E2	chr5:92052144-92083744	5 E2	RSQ	Mm.290530	NM_011816	5	1	23881	G3bp2	GTPase activating protein (SH3 domain) binding protein 2 (G3bp2), transcript variant 1, mRNA.
6693719	ILMN_2648648	17	chr17:26790983-26791033	17 A3.3	chr17:26781078-26792521	17 A3.3	RSQ	Mm.21795	NM_172149	2	1	224630	Bnip1	BCL2/adenovirus E1B interacting protein 1 (Bnip1), mRNA.
6698414	ILMN_2685390	5	chr5:135180935-135180985	5 G2	chr5:135168371-135181852	5 G2	RSQ	Mm.405834	NM_009745	1	1	12054	Bcl7b	B cell CLL/lymphoma 7B (Bcl7b), mRNA.
6733180	ILMN_2939522	3	chr3:104007110-104007160	3 F2.2	chr3:103968257-104007490	3 F2.2	RSQ	Mm.385178	NM_013629	12	1	18685	Phtf1	putative homeodomain transcription factor 1 (Phtf1), transcript variant 1, mRNA.
6701194	ILMN_3162860	6	chr6:113460167-113460217	6 E3	chr6:113458894-113470143	6 E3	RSQ	Mm.131781	NM_001034031	3	1	57890	Il17re	interleukin 17 receptor E (Il17re), transcript variant 3, mRNA.
6690389	ILMN_2607246	16 53.57 cM	chr16:92348422-92348472	16 C4	chr16:92346000-92359468	16 C4	RSQ	Mm.299425	NM_008424	3	1	16509	Kcne1	potassium voltage-gated channel, Isk-related subfamily, member 1 (Kcne1), mRNA.
6709272	ILMN_1213763	1	chr1:176139986-176140036	1 H4	chr1:175962305-176275312	1 H4	RSQ	Mm.338001	NM_176916	10	1	319455	Pld5	phospholipase D family, member 5 (Pld5), transcript variant 1, mRNA.
6733181	ILMN_3038743	8 23.89 cM	chr8:40908411-40908461	8 A4	chr8:40862366-40922070	8 A4	RSQ	Mm.4676	NM_007514	2	1	11988	Slc7a2	solute carrier family 7 (cationic amino acid transporter, y+ system), member 2 (Slc7a2), transcript variant 1, mRNA.
6709425	ILMN_2746421	11	chr11:98800305-98800355	11 D	chr11:98795768-98807859	11 D	RSQ	Mm.258352	NM_028722	5	1	74026	Msl1	male-specific lethal 1 homolog (Drosophila) (Msl1), mRNA.
6701934	ILMN_1259912	1	chr1:60077064-60077114	1 C2	chr1:60076867-60097907	1 C2	RSQ	Mm.281079	NM_021312	3	1	57750	Wdr12	WD repeat domain 12 (Wdr12), transcript variant 2, mRNA.
6705091	ILMN_2631883	12	chr12:78719582-78719632	12 C3	chr12:78691534-78734519	12 C3	RSQ	Mm.56514	NM_027597	7	1	70897	Fam71d	family with sequence similarity 71, member D (Fam71d), transcript variant 2, mRNA.
6710209	ILMN_2669023	2	chr2:112262011-112262061	2 E3	chr2:112261925-112262898	2 E3	RSQ	Mm.272346	NM_025403	1	1	66181	Nop10	NOP10 ribonucleoprotein (Nop10), mRNA.
6694552	ILMN_2607000	18	chr18:37450308-37450358	18 B3	chr18:37447656-37451094	18 B3	RSQ	Mm.196699	NM_053139	1	1	93885	Pcdhb14	protocadherin beta 14 (Pcdhb14), mRNA.
6703902	ILMN_2660461	2	chr2:25490881-25490931	2 A3	chr2:25490844-25493911	2 A3	RSQ	Mm.99123	NM_029958	2	1	77701	Lcn12	lipocalin 12 (Lcn12), mRNA.
6698370	ILMN_1226190	7	chr7:103220356-103220406	7 E3	chr7:103219719-103220655	7 E3	RSQ	Mm.377390	NM_207143	1	1	258246	Olfr594	olfactory receptor 594 (Olfr594), mRNA.
6695451	ILMN_2613068	6	chr6:104863157-104863207	6 E1	chr6:104493043-104863405	6 E1	RSQ	Mm.321671	NM_017383	7	1	53870	Cntn6	contactin 6 (Cntn6), mRNA.
6694832	ILMN_2651333	14	chr14:52450967-52451017	14 C2	chr14:52450392-52451402	14 C2	RSQ	Mm.88824	NM_020514	1	1	57271	Olfr1509	olfactory receptor 1509 (Olfr1509), mRNA.
6707813	ILMN_1222716	5	chr5:73633951-73634001	5 C3.3	chr5:73632748-73647731	5 C3.3	RSQ	Mm.89310	NM_011890	1	1	24051	Sgcb	sarcoglycan, beta (dystrophin-associated glycoprotein) (Sgcb), mRNA.
6733183	ILMN_2956500	16	chr16:59185984-59186034	16 C1.3	chr16:59185555-59186481	16 C1.3	RSQ	Mm.377523	NM_146484	1	1	258477	Olfr197	olfactory receptor 197 (Olfr197), mRNA.
6697940	ILMN_1229957	4 21.94 cM	chr4:41769384-41769434	4 A5	chr4:41762309-41769473	4 A5	RSQ	Mm.193451	NM_010549	9	5	16157	Il11ra1	interleukin 11 receptor, alpha chain 1 (Il11ra1), transcript variant 1, mRNA.
6691740	ILMN_1216732	3 40.74 cM	chr3:95663048-95663098	3 F2.1	chr3:95658720-95663178	3 F2.1	RSQ	Mm.1639	NM_008562	1	1	17210	Mcl1	myeloid cell leukemia sequence 1 (Mcl1), mRNA.
6705096	ILMN_2677859	19	chr19:29321448-29321498	19 C1	chr19:29321353-29325318	19 C1	RSQ	Mm.306511	NM_013754	1	1	27356	Insl6	insulin-like 6 (Insl6), mRNA.
6733184	ILMN_2957036	11	chr11:3416173-3416223	11 A1	chr11:3415972-3452956	11 A1	RSQ	Mm.136973	NM_145355	5	1	193670	Rnf185	ring finger protein 185 (Rnf185), transcript variant 1, mRNA.
6733185	ILMN_2870623	15	chr15:76852280-76852330	15 D3	chr15:76852138-76871435	15 D3	RSQ	Mm.38195	NM_001007568	1	1	71591	Zfp251	zinc finger protein 251 (Zfp251), mRNA.
6687797	ILMN_2740134	9	chr9:54604473-54604523	9 A5.3	chr9:54586510-54604662	9 A5.3	RSQ	Mm.279195	NM_029573	1	1	67834	Idh3a	isocitrate dehydrogenase 3 (NAD+) alpha (Idh3a), mRNA.
6733187	ILMN_2926257	7	chr7:35276773-35276811	7 B2	chr7:35276543-35318440	7 B2	RSQ	Mm.358705	NM_026181	1	1	67471	Gpatch1	G patch domain containing 1 (Gpatch1), mRNA.
6702642	ILMN_1247080	2	chr2:139636897-139636947	2 F3	chr2:139493919-139637674	2 F3	RSQ	Mm.100450	NM_175467	2	1	228677	Sptlc3	serine palmitoyltransferase, long chain base subunit 3 (Sptlc3), mRNA.
6690240	ILMN_2738618	8 47.12 cM	chr8:95014070-95014120	8 C5	chr8:94984398-95014208	8 C5	RSQ	Mm.290834	NM_018882	18	1	14766	Adgrg1	adhesion G protein-coupled receptor G1 (Adgrg1), transcript variant 2, mRNA.
6733188	ILMN_2825118	14	chr14:24309669-24309719	14 A3	chr14:24293363-24309959	14 A3	RSQ	Mm.2077	NM_001033214	3	1	105418	E330034G19Rik	RIKEN cDNA E330034G19 gene (E330034G19Rik), mRNA.
6733189	ILMN_2830970	19	chr19:45233930-45233980	19 C3	chr19:45233727-45235236	19 C3	RSQ	Mm.116815	NM_010691	2	1	16814	Lbx1	ladybird homeobox homolog 1 (Drosophila) (Lbx1), mRNA.
6733190	ILMN_2989109	9	chr9:102749484-102756384	9 F1	chr9:102739647-102756685	9 F1	RSQ	Mm.387937	NR_033301	1	1	434510	Gm5627	predicted gene 5627 (Gm5627), long non-coding RNA.
6733191	ILMN_2895873	12	chr12:87097863-87097913	12 D2	chr12:87097530-87102539	12 D2	RSQ	Mm.41395	NM_022414	2	1	64242	Ngb	neuroglobin (Ngb), transcript variant 2, mRNA.
6689028	ILMN_1239595	7 30.1 cM	chr7:46428214-46428264	7 B3	chr7:46396467-46433353	7 B3	RSQ	Mm.249386	NM_008421	5	1	16502	Kcnc1	potassium voltage gated channel, Shaw-related subfamily, member 1 (Kcnc1), transcript variant 2, mRNA.
6695521	ILMN_1220054	10	chr10:81019602-81019652	10 C1	chr10:81019589-81025377	10 C1	RSQ	Mm.44995	NM_145217	2	1	208666	Diras1	DIRAS family, GTP-binding RAS-like 1 (Diras1), mRNA.
6733192	ILMN_3003076	9	chr9:21588620-21588670	9 A3	chr9:21546893-21589465	9 A3	RSQ	Mm.178115	NM_021531	4	1	59035	Carm1	coactivator-associated arginine methyltransferase 1 (Carm1), transcript variant 1, mRNA.
6690513	ILMN_1256052	4	chr4:129720650-129720700	4 D2.2	chr4:129713815-129742303	4 D2.2	RSQ	Mm.8256	NM_011317	3	1	20218	Khdrbs1	KH domain containing, RNA binding, signal transduction associated 1 (Khdrbs1), transcript variant 1, mRNA.
6702125	ILMN_1248018	5	chr5:114254305-114254355	5 F	chr5:114254163-114273761	5 F	RSQ	Mm.17709	NM_148935	5	1	116810	Foxn4	forkhead box N4 (Foxn4), mRNA.
6695488	ILMN_2718157	3	chr3:10314028-10314078	3 A1	chr3:10311955-10331439	3 A1	RSQ	Mm.183042	NM_018864	4	1	55980	Impa1	inositol (myo)-1(or 4)-monophosphatase 1 (Impa1), transcript variant 1, mRNA.
6704557	ILMN_1228380	9	chr9:40000963-40001013	9 A5.1	chr9:40000205-40001250	9 A5.1	RSQ	Mm.377853	NM_147108	1	1	259112	Olfr979	olfactory receptor 979 (Olfr979), mRNA.
6733193	ILMN_2992572	7	chr7:47335291-47335338	7 B3			RSQ	Mm.484774	NM_207534	1	1	404235	Mrgpra5	MAS-related GPR, member A5 (Mrgpra5), mRNA.
6696100	ILMN_2659574	5	chr5:137327402-137327452	5 G2	chr5:137314557-137333582	5 G2	RSQ	Mm.235625	NM_031406	3	1	83704	Slc12a9	solute carrier family 12 (potassium/chloride transporters), member 9 (Slc12a9), mRNA.
6686537	ILMN_1232016	11	chr11:119038741-119038791	11 E2	chr11:119038435-119040913	11 E2	RSQ	Mm.99953	NM_013926	1	1	30951	Cbx8	chromobox 8 (Cbx8), mRNA.
6733194	ILMN_2955020	18	chr18:46558409-46558459	18 C	chr18:46558230-46574533	18 C	RSQ	Mm.149280	NM_173394	1	1	225471	Ticam2	toll-like receptor adaptor molecule 2 (Ticam2), mRNA.
6691286	ILMN_1226935	4 33.96 cM	chr4:63346054-63346104	4 B3	chr4:63344555-63348163	4 B3	RSQ	Mm.4777	NM_008768	1	1	18405	Orm1	orosomucoid 1 (Orm1), mRNA.
6733196	ILMN_2691780	9 60.69 cM	chr9:110769717-110769767	9 F2	chr9:110763680-110769794	9 F2	RSQ	Mm.7353	NM_010859	1	1	17897	Myl3	myosin, light polypeptide 3 (Myl3), mRNA.
6733197	ILMN_2906042	15	chr15:80161438-80161488	15 E1	chr15:80133153-80161702	15 E1	RSQ	Mm.288245	NM_025609	2	1	66513	Tab1	TGF-beta activated kinase 1/MAP3K7 binding protein 1 (Tab1), mRNA.
6705232	ILMN_2710784	8 40.22 cM	chr8:83571820-83571870	8 C2	chr8:83571697-83594491	8 C2	RSQ	Mm.352239	NM_027179	2	1	106529	Tecr	trans-2,3-enoyl-CoA reductase (Tecr), transcript variant 2, mRNA.
6687568	ILMN_2753697	3 44.17 cM	chr3:101276169-101276219	3 F2.2	chr3:101275907-101287939	3 F2.2	RSQ	Mm.22842	NM_013486	1	1	12481	Cd2	CD2 antigen (Cd2), mRNA.
6719497	ILMN_1222605	10	chr10:23950311-23950361	10 A4	chr10:23949557-23950589	10 A4	RSQ	Mm.379737	NM_001008429	1	1	493809	Taar3	trace amine-associated receptor 3 (Taar3), mRNA.
6733198	ILMN_2925711	10	chr10:99267333-99267383	10 D1	chr10:99263230-99267489	10 D1	RSQ	Mm.1791	NM_026268	1	1	67603	Dusp6	dual specificity phosphatase 6 (Dusp6), mRNA.
6690039	ILMN_2653808	8	chr8:119604307-119604357	8 E1	chr8:119597973-119605240	8 E1	RSQ	Mm.41977	NM_021441	3	1	21341	Taf1c	TATA box binding protein (Tbp)-associated factor, RNA polymerase I, C (Taf1c), mRNA.
6702916	ILMN_2596459	4	chr4:53017103-53017153	4 B2	chr4:53011923-53022059	4 B2	RSQ	Mm.38244	NM_025623	2	1	66536	Nipsnap3b	nipsnap homolog 3B (C. elegans) (Nipsnap3b), mRNA.
6699151	ILMN_2648134	11	chr11:99634172-99634222	11 D	chr11:99634113-99635084	11 D	RSQ	Mm.351893	NM_026807	1	1	68673	Krtap4-2	keratin associated protein 4-2 (Krtap4-2), mRNA.
6687236	ILMN_2464999	11 46.74 cM	chr11:78348597-78348647	11 B5	chr11:78343494-78349164	11 B5	RSQ	Mm.284811	NM_011676	5	1	22248	Unc119	unc-119 homolog (C. elegans) (Unc119), transcript variant 2, mRNA.
6733200	ILMN_2900462	11	chr11:72992695-72992745	11 B4	chr11:72961168-72993043	11 B4	RSQ	Mm.6306	NM_016745	3	1	53313	Atp2a3	ATPase, Ca++ transporting, ubiquitous (Atp2a3), transcript variant 2, mRNA.
6733201	ILMN_2971479	4	chr4:11174089-11174139	4 A1	chr4:11156440-11174377	4 A1	RSQ	Mm.393018	NM_021897	2	1	60599	Trp53inp1	transformation related protein 53 inducible nuclear protein 1 (Trp53inp1), transcript variant 1, mRNA.
6733202	ILMN_2796382	17	chr17:35556830-35556880	17 B1	chr17:35552127-35557180	17 B1	RSQ	Mm.426664	NM_001008424	5	1	386463	Cdsn	corneodesmosin (Cdsn), mRNA.
6733203	ILMN_3071908	3 40.14 cM					RSQ	Mm.6853	NM_011468	2	2	20755	Sprr2a1	small proline-rich protein 2A1 (Sprr2a1), mRNA.
6692712	ILMN_2744164	15 57.29 cM	chr15:102113151-102113201	15 F2	chr15:102102987-102116401	15 F2	RSQ	Mm.29389	NM_153533	6	1	209039	Tns2	tensin 2 (Tns2), mRNA.
6697677	ILMN_1216281	12	chr12:69804263-69804313	12 C2	chr12:69803756-69893163	12 C2	RSQ	Mm.291936	NM_201519	2	1	399510	Map4k5	mitogen-activated protein kinase kinase kinase kinase 5 (Map4k5), mRNA.
6733206	ILMN_3001313	3 17.93 cM	chr3:36620844-36620894	3 B	chr3:36620481-36690167	3 B	RSQ	Mm.74363	NM_019510	2	1	22065	Trpc3	transient receptor potential cation channel, subfamily C, member 3 (Trpc3), mRNA.
6694188	ILMN_1231031	13	chr13:22395285-22395335	13 A3.1	chr13:22395028-22395967	13 A3.1	RSQ	Mm.377202	NM_134212	1	1	171246	Vmn1r200	vomeronasal 1 receptor 200 (Vmn1r200), mRNA.
6694050	ILMN_2776876	18	chr18:24506851-24506901	18 A2	chr18:24484961-24530204	18 A2	RSQ	Mm.28427	NM_144861	4	1	225283	Rprd1a	regulation of nuclear pre-mRNA domain containing 1A (Rprd1a), mRNA.
6733208	ILMN_2960044	4	chr4:115614650-115614859	4 D1	chr4:115563648-115579015	4 D1	RSQ	Mm.482086	NM_001252539	3	2	666168	Cyp4a31	cytochrome P450, family 4, subfamily a, polypeptide 31 (Cyp4a31), transcript variant 2, mRNA.
6704443	ILMN_1231138	2 76.79 cM	chr2:154559655-154559705	2 H1	chr2:154559399-154569892	2 H1	RSQ	Mm.18036	NM_007891	2	1	13555	E2f1	E2F transcription factor 1 (E2f1), transcript variant 1, mRNA.
6733209	ILMN_3008642	X	chrX:8804697-8804747	X A1.1	chrX:8803690-8809386	X A1.1	RSQ	Mm.227643	NM_199319	2	1	387586	Ssxb5	synovial sarcoma, X member B, breakpoint 5 (Ssxb5), mRNA.
6698486	ILMN_3161191	2	chr2:89125003-89125053	2 E1	chr2:89124793-89125729	2 E1	RSQ	Mm.377369	NM_001011860	1	1	258177	Olfr1222	olfactory receptor 1222 (Olfr1222), mRNA.
6705547	ILMN_1227401	12	chr12:54898376-54898426	12 C1	chr12:54892988-54986336	12 C1	RSQ	Mm.479583	NM_013815	5	1	217578	Baz1a	bromodomain adjacent to zinc finger domain 1A (Baz1a), mRNA.
6700079	ILMN_2752790	15	chr15:75864366-75864416	15 D3	chr15:75862338-75867404	15 D3	RSQ	Mm.27385	NM_026960	3	1	69146	Gsdmd	gasdermin D (Gsdmd), mRNA.
6733210	ILMN_2606415	11 25.81 cM	chr11:43775889-43775939	11 B1.1	chr11:43774604-43836489	11 B1.1	RSQ	Mm.39086	NM_007416	4	1	11548	Adra1b	adrenergic receptor, alpha 1b (Adra1b), transcript variant 1, mRNA.
6733211	ILMN_3124547	11	chr11:82805999-82806049	11 C	chr11:82803818-82829043	11 C	RSQ	Mm.341608	NM_026097	12	1	67338	Rffl	ring finger and FYVE like domain containing protein (Rffl), transcript variant 2, mRNA.
6692161	ILMN_2662690	4	chr4:118210396-118210446	4 D2.1	chr4:118208212-118291397	4 D2.1	RSQ	Mm.29855	NM_011213	13	1	19268	Ptprf	protein tyrosine phosphatase, receptor type, F (Ptprf), mRNA.
6699267	ILMN_2612774	5	chr5:137651063-137651113	5 G2	chr5:137650480-137684753	5 G2	RSQ	Mm.260869	NM_178162	5	1	231801	Agfg2	ArfGAP with FG repeats 2 (Agfg2), transcript variant 2, mRNA.
6733212	ILMN_2848018	9	chr9:21104242-21104292	9 A3	chr9:21104067-21131275	9 A3	RSQ	Mm.20249	NM_018793	5	1	54721	Tyk2	tyrosine kinase 2 (Tyk2), transcript variant 2, mRNA.
6707079	ILMN_2685362	14 38.88 cM	chr14:73362277-73362327	14 D3	chr14:73362231-73385271	14 D3	RSQ	Mm.4266	NM_008410	1	1	16432	Itm2b	integral membrane protein 2B (Itm2b), mRNA.
6704950	ILMN_1243037	17	chr17:22847516-22847564	17 A3.3	chr17:22846696-22867134	17 A3.3	RSQ	Mm.328828	NM_177358	5	1	240041	Zfp945	zinc finger protein 945 (Zfp945), transcript variant 2, mRNA.
6701469	ILMN_2741066	10	chr10:93848146-93848196	10 C2	chr10:93831554-93848538	10 C2	RSQ	Mm.491598	NM_183199	2	1	327799	Usp44	ubiquitin specific peptidase 44 (Usp44), transcript variant 2, mRNA.
6733213	ILMN_2890866	6	chr6:134438448-134438498	6 G1	chr6:134396328-134438724	6 G1	RSQ	Mm.474472	NM_025778	2	1	66813	Bcl2l14	BCL2-like 14 (apoptosis facilitator) (Bcl2l14), mRNA.
6733214	ILMN_2680102	8	chr8:47192053-47192103	8 B1.1	chr8:47180047-47352348	8 B1.1	RSQ	Mm.23973	NM_175162	11	1	71069	Stox2	storkhead box 2 (Stox2), transcript variant 2, mRNA.
6703967	ILMN_2621012	9	chr9:65659758-65659808	9 C	chr9:65630581-65660518	9 C	RSQ	Mm.29148	NM_028030	4	1	71973	Rbpms2	RNA binding protein with multiple splicing 2 (Rbpms2), mRNA.
6709942	ILMN_1216436	7 48.35 cM	chr7:83935059-83935109	7 D3	chr7:83932856-84086505	7 D3	RSQ	Mm.160389	NM_030728	4	1	80982	Cemip	cell migration inducing protein, hyaluronan binding (Cemip), mRNA.
6707650	ILMN_2589952	18	chr18:37733444-37733494	18 B3	chr18:37731153-37841870	18 B3	RSQ	Mm.247203	NM_033577	1	1	93702	Pcdhgb5	protocadherin gamma subfamily B, 5 (Pcdhgb5), mRNA.
6733217	ILMN_2822888	9	chr9:89728589-89728639	9 E3.1	chr9:89728248-89738475	9 E3.1	RSQ	Mm.294417	NM_207260	3	1	330998	Ankrd34c	ankyrin repeat domain 34C (Ankrd34c), mRNA.
6688246	ILMN_2647590	14	chr14:21783710-21783760	14 A3	chr14:21750530-21798725	14 A3	RSQ	Mm.102765	NM_026283	3	1	67630	Samd8	sterile alpha motif domain containing 8 (Samd8), mRNA.
6707196	ILMN_2593787	12	chr12:100062522-100062572	12 E	chr12:99964498-100062682	12 E	RSQ	Mm.312335	NM_146037	4	1	217826	Kcnk13	potassium channel, subfamily K, member 13 (Kcnk13), transcript variant 3, mRNA.
6690666	ILMN_3160809	7	chr7:140201831-140201881	7 F4	chr7:140201811-140202768	7 F4	RSQ	Mm.377339	NM_001011814	2	1	258055	Olfr524	olfactory receptor 524 (Olfr524), mRNA.
6704736	ILMN_2600499	6	chr6:87346200-87346250	6 D1	chr6:87345652-87350915	6 D1	RSQ	Mm.46414	NM_025466	1	1	66283	Gkn1	gastrokine 1 (Gkn1), mRNA.
6698416	ILMN_2671671	5	chr5:140340337-140340387	5 G2	chr5:140340302-140389247	5 G2	RSQ	Mm.27098	NM_172277	3	1	231834	Snx8	sorting nexin 8 (Snx8), mRNA.
6733218	ILMN_2918002	3	chr3:142572835-142572885	3 H1	chr3:142560051-142573212	3 H1	RSQ	Mm.439718	NM_018734	6	1	55932	Gbp3	guanylate binding protein 3 (Gbp3), transcript variant 2, mRNA.
6701507	ILMN_2610600	11	chr11:99209487-99209537	11 D	chr11:99209047-99231017	11 D	RSQ	Mm.379086	NM_020618	5	1	57376	Smarce1	SWI/SNF related, matrix associated, actin dependent regulator of chromatin, subfamily e, member 1 (Smarce1), mRNA.
6692026	ILMN_1220261	10	chr10:115849490-115849540	10 D2	chr10:115817283-115849893	10 D2	RSQ	Mm.22270	NM_146010	5	1	216350	Tspan8	tetraspanin 8 (Tspan8), transcript variant 1, mRNA.
6697847	ILMN_1236411	11 72.18 cM	chr11:109573858-109573908	11 E1	chr11:109573525-109611389	11 E1	RSQ	Mm.35817	NM_145940	1	1	52639	Wipi1	WD repeat domain, phosphoinositide interacting 1 (Wipi1), mRNA.
6693359	ILMN_2679885	17	chr17:49455327-49455377	17 C	chr17:49428363-49455430	17 C	RSQ	Mm.22256	NM_020042	5	1	56738	Mocs1	molybdenum cofactor synthesis 1 (Mocs1), transcript variant 1, mRNA.
6733221	ILMN_2842802	5	chr5:107908450-107908500	5 F	chr5:107908041-107987077	5 F	RSQ	Mm.277897	NM_026062	1	1	67266	Fam69a	family with sequence similarity 69, member A (Fam69a), mRNA.
6709905	ILMN_2721929	11	chr11:46480731-46480781	11 B1.1	chr11:46454930-46481254	11 B1.1	RSQ	Mm.72168	NM_134250	1	1	171285	Havcr2	hepatitis A virus cellular receptor 2 (Havcr2), mRNA.
6733222	ILMN_2649828	16 10.53 cM	chr16:17035476-17035526	16 A3	chr16:16983381-17047453	16 A3	RSQ	Mm.196581	NM_011949	3	1	26413	Mapk1	mitogen-activated protein kinase 1 (Mapk1), transcript variant 1, mRNA.
6701311	ILMN_2748837	15	chr15:81914900-81914950	15 E1	chr15:81872462-81915137	15 E1	RSQ	Mm.154581	NM_080633	1	1	11429	Aco2	aconitase 2, mitochondrial (Aco2), mRNA.
6708445	ILMN_1233896	3	chr3:127798099-127798149	3 G2	chr3:127789912-127798389	3 G2	RSQ	Mm.31852	NM_145133	5	1	211550	Tifa	TRAF-interacting protein with forkhead-associated domain (Tifa), mRNA.
6695531	ILMN_2691901	9	chr9:107932072-107932122	9 F1	chr9:107928468-107932461	9 F1	RSQ	Mm.390222	NM_026338	1	1	67722	Actl11	actin-like 11 (Actl11), mRNA.
6733223	ILMN_3108372	7	chr7:99269258-99269308	7 E1	chr7:99267446-99337137	7 E1	RSQ	Mm.154087	NM_010837	10	1	17760	Map6	microtubule-associated protein 6 (Map6), transcript variant 1, mRNA.
6733224	ILMN_2724545	7	chr7:126294899-126294949	7 F3	chr7:126272618-126294999	7 F3	RSQ	Mm.29660	NM_145587	1	1	104175	Sbk1	SH3-binding kinase 1 (Sbk1), mRNA.
6700497	ILMN_1243095	X 38.25 cM	chrX:75534781-75534831	X A7.3	chrX:75514296-75534946	X A7.3	RSQ	Mm.8294	NM_011692	1	1	22327	Vbp1	von Hippel-Lindau binding protein 1 (Vbp1), mRNA.
6696072	ILMN_2689284	12	chr12:69963664-69963714	12 C2	chr12:69893104-69964085	12 C2	RSQ	Mm.474462	NM_178628	1	1	73991	Atl1	atlastin GTPase 1 (Atl1), mRNA.
6705288	ILMN_2698843	11	chr11:102994108-102994158	11 E1	chr11:102994055-103017147	11 E1	RSQ	Mm.277449	NM_026551	2	1	68087	Dcakd	dephospho-CoA kinase domain containing (Dcakd), mRNA.
6733225	ILMN_2693946	7	chr7:6488344-6488394	7 A1	chr7:6487912-6488872	7 A1	RSQ	Mm.425365	NM_146385	1	1	258383	Olfr1347	olfactory receptor 1347 (Olfr1347), mRNA.
6733226	ILMN_2948539	15	chr15:10996201-10996251	15 A1	chr15:10981755-10996624	15 A1	RSQ	Mm.2787	NM_008537	2	2	17117	Amacr	alpha-methylacyl-CoA racemase (Amacr), mRNA.
6699141	ILMN_2696191	10	chr10:127197212-127197262	10 D3	chr10:127197066-127211622	10 D3	RSQ	Mm.22682	NM_054097	6	1	117150	Pip4k2c	phosphatidylinositol-5-phosphate 4-kinase, type II, gamma (Pip4k2c), mRNA.
6696140	ILMN_2722513	18 52.38 cM	chr18:77873368-77873418	18 E3	chr18:77794549-77882879	18 E3	RSQ	Mm.57174	NM_013831	1	1	19201	Pstpip2	proline-serine-threonine phosphatase-interacting protein 2 (Pstpip2), mRNA.
6733227	ILMN_1217041	16 25.72 cM	chr16:36603948-36603998	16 B3	chr16:36603868-36666077	16 B3	RSQ	Mm.1452	NM_019388	3	1	12524	Cd86	CD86 antigen (Cd86), mRNA.
6700722	ILMN_2732698	11 25.03 cM	chr11:42306760-42306810	11 A5	chr11:42306436-42321072	11 A5	RSQ	Mm.4915	NM_008068	4	1	14399	Gabra6	gamma-aminobutyric acid (GABA) A receptor, subunit alpha 6 (Gabra6), transcript variant 2, mRNA.
6733230	ILMN_2776909	8 44.55 cM	chr8:91798917-91798967	8 C5	chr8:91798510-91801654	8 C5	RSQ	Mm.238044	NM_008393	2	1	16373	Irx3	Iroquois related homeobox 3 (Irx3), transcript variant 2, mRNA.
6697267	ILMN_1250482	6 64.03 cM	chr6:132777276-132777326	6 G1	chr6:132777178-132778162	6 G1	RSQ	Mm.377889	NM_181276	1	1	353165	Tas2r136	taste receptor, type 2, member 136 (Tas2r136), mRNA.
6733231	ILMN_2748317	17	chr17:34840321-34840371	17 B1	chr17:34839225-34850204	17 B1	RSQ	Mm.18845	NM_021337	3	1	108077	Skiv2l	superkiller viralicidic activity 2-like (S. cerevisiae) (Skiv2l), mRNA.
6702470	ILMN_2695367	10	chr10:81031518-81031568	10 C1	chr10:81028539-81033912	10 C1	RSQ	Mm.5353	NM_134135	7	1	106947	Slc39a3	solute carrier family 39 (zinc transporter), member 3 (Slc39a3), mRNA.
6710844	ILMN_1216751	9	chr9:53919612-53919662	9 A5.3	chr9:53911459-53975301	9 A5.3	RSQ	Mm.259791	NM_177769	5	1	270162	Elmod1	ELMO/CED-12 domain containing 1 (Elmod1), mRNA.
6733232	ILMN_2926311	1 G1|1	chr1:150873815-150873865	1 G1			UGA	Mm.379425				545370	Hmcn1	Hemicentin 1
6696695	ILMN_2717108	19	chr19:13027600-13027650	19 A	chr19:13027403-13028327	19 A	RSQ	Mm.223130	NM_146700	1	1	258695	Olfr1453	olfactory receptor 1453 (Olfr1453), mRNA.
6706728	ILMN_2712064	16	chr16:16309397-16309445	16 A2	chr16:16302964-16309640	16 A2	RSQ	Mm.37486	NM_198246	2	1	70120	Yars2	tyrosyl-tRNA synthetase 2 (mitochondrial) (Yars2), transcript variant 1, mRNA.
6704744	ILMN_2636814	9	chr9:95856078-95856128	9 E3.3			UGA	Mm.443314						Transcribed locus, strongly similar to NP_001258498.1 uncharacterized protein LOC73410 [Mus musculus]
6698740	ILMN_1248788	15	chr15:74732322-74732372	15 D3	chr15:74732251-74734313	15 D3	RSQ	Mm.306880	NM_026671	3	1	68311	Lypd2	Ly6/Plaur domain containing 2 (Lypd2), mRNA.
6696432	ILMN_2680745	17 19.16 cM	chr17:37067222-37067272	17 B1	chr17:37045965-37074305	17 B1	RSQ	Mm.32191	NM_019439	5	1	54393	Gabbr1	gamma-aminobutyric acid (GABA) B receptor, 1 (Gabbr1), mRNA.
6709477	ILMN_1228298	2	chr2:104060192-104060242	2 E2	chr2:104027798-104063237	2 E2	RSQ	Mm.143768	NM_212433	1	1	57443	Fbxo3	F-box protein 3 (Fbxo3), transcript variant 1, mRNA.
6692416	ILMN_1238614	X	chrX:152004361-152004411	X F3	chrX:152001895-152004442	X F3	RSQ	Mm.6994	NM_016763	1	1	15108	Hsd17b10	hydroxysteroid (17-beta) dehydrogenase 10 (Hsd17b10), mRNA.
6700492	ILMN_1241211	3	chr3:82094219-82094269	3 E3	chr3:82092426-82145877	3 E3	RSQ	Mm.143831	NM_021896	3	1	60596	Gucy1a3	guanylate cyclase 1, soluble, alpha 3 (Gucy1a3), mRNA.
6733233	ILMN_2767393	X 72.38 cM	chrX:154948814-154948864	X F3	chrX:154948462-154949569	X F3	RSQ	Mm.328528	NM_020017	9	4	17139	Magea3	melanoma antigen, family A, 3 (Magea3), mRNA.
6698044	ILMN_2602837	13	chr13:4592931-4592981	13 A1	chr13:4592489-4609164	13 A1	RSQ	Mm.251908	NM_018859	2	1	56043	Akr1e1	aldo-keto reductase family 1, member E1 (Akr1e1), mRNA.
6733234	ILMN_1246251	14	chr14:63973214-63973264	14 D1	chr14:63971121-63987780	14 D1	RSQ	Mm.33864	NM_026359	2	1	67750	4930578I06Rik	RIKEN cDNA 4930578I06 gene (4930578I06Rik), mRNA.
6733235	ILMN_2703364	6	chr6:55978390-55978440	6 B3	chr6:55837017-55978598	6 B3	RSQ	Mm.333084	NM_001081665	6	1	232016	Ccdc129	coiled-coil domain containing 129 (Ccdc129), mRNA.
6694506	ILMN_2663230	7	chr7:74284339-74284389	7 D1	chr7:74281915-74554780	7 D1	RSQ	Mm.425467	NM_023908	1	1	108116	Slco3a1	solute carrier organic anion transporter family, member 3a1 (Slco3a1), transcript variant 1, mRNA.
6694983	ILMN_3160411	9 A5.3|9	chr9:52077407-52077457	9 A5.3			UGA	Mm.401801				414109	9830163H01Rik	RIKEN cDNA 9830163H01 gene
6733236	ILMN_2717765	14 53.05 cM	chr14:103843586-103843636	14 E2.3	chr14:103814614-103843701	14 E2.3	RSQ		NM_007904	2	1	13618	Ednrb	endothelin receptor type B (Ednrb), transcript variant 1, mRNA.
6733237	ILMN_3105680	2	chr2:144073814-144073864	2 G1	chr2:144033101-144073977	2 G1	RSQ	Mm.389362	NM_207275	2	1	403171	Banf2	barrier to autointegration factor 2 (Banf2), transcript variant 1, mRNA.
6733239	ILMN_2784402	19 13.98 cM	chr19:20783804-20783854	19 B	chr19:20783457-20954202	19 B	RSQ	Mm.219585	NM_028953	1	1	13409	Tmc1	transmembrane channel-like gene family 1 (Tmc1), mRNA.
6694967	ILMN_2719732	19	chr19:11638243-11638293	19 A	chr19:11629498-11640851	19 A	RSQ	Mm.240438	NM_133246	1	1	170813	Ms4a3	membrane-spanning 4-domains, subfamily A, member 3 (Ms4a3), mRNA.
6695529	ILMN_1234545	3 39.01 cM	chr3:89203251-89203301	3 F1	chr3:89202924-89208966	3 F1	RSQ	Mm.5031	NM_008094	2	1	14466	Gba	glucosidase, beta, acid (Gba), transcript variant 1, mRNA.
6733240	ILMN_2897041	6	chr6:42400993-42401043	6 B2.1	chr6:42400237-42401119	6 B2.1	RSQ	Mm.377921	NM_001001452	1	1	387514	Tas2r143	taste receptor, type 2, member 143 (Tas2r143), mRNA.
6733241	ILMN_2664522	5 14.81 cM	chr5:29230063-29230113	5 B1	chr5:29229801-29378390	5 B1	RSQ		NM_020295	9	1	56873	Lmbr1	limb region 1 (Lmbr1), mRNA.
6692081	ILMN_2742420	8	chr8:123095171-123095221	8 E1	chr8:123065507-123097751	8 E1	RSQ	Mm.292075	NM_153176	1	1	234847	Spg7	spastic paraplegia 7 homolog (human) (Spg7), mRNA.
6733243	ILMN_3105657	17 14.5 cM			chr17:27556603-27563672	17 A3.3	RSQ	Mm.4438	NM_016660	16	2	15361	Hmga1	high mobility group AT-hook 1 (Hmga1), transcript variant 1, mRNA.
6693594	ILMN_2636238	2	chr2:86216835-86216885	2 D	chr2:86216757-86217708	2 D	RSQ	Mm.377574	NM_146582	1	1	258575	Olfr1046	olfactory receptor 1046 (Olfr1046), mRNA.
6733244	ILMN_2913078	1 33.75 cM	chr1:67228295-67228345	1 C3	chr1:67123026-67231267	1 C3	RSQ	Mm.343942	NM_001080809	2	1	227231	Cps1	carbamoyl-phosphate synthetase 1 (Cps1), mRNA.
6702224	ILMN_1251890	17			chr17:27840086-27851967	17 A3.3	RSQ	Mm.308514	NM_011432	1	1	20630	Snrpc	U1 small nuclear ribonucleoprotein C (Snrpc), mRNA.
6686691	ILMN_1221828	17	chr17:32354234-32354284	17 B1	chr17:32354049-32388950	17 B1	RSQ	Mm.274948	NM_011717	22	1	22404	Wiz	widely-interspaced zinc finger motifs (Wiz), transcript variant 2, mRNA.
6688163	ILMN_1236300	X	chrX:135210522-135210572	X F1	chrX:135208685-135210687	X F1	RSQ	Mm.336239	NM_025355	1	1	66104	Tceal6	transcription elongation factor A (SII)-like 6 (Tceal6), mRNA.
6708297	ILMN_2678413	19	chr19:53641103-53641153	19 D2	chr19:53600395-53645831	19 D2	RSQ	Mm.14910	NM_007790	1	1	13006	Smc3	structural maintenance of chromosomes 3 (Smc3), mRNA.
6694309	ILMN_1219787	12 39.15 cM	chr12:84343419-84343469	12 D1	chr12:84316858-84343830	12 D1	RSQ	Mm.255150	NM_144833	7	1	52708	Zfp410	zinc finger protein 410 (Zfp410), transcript variant 1, mRNA.
6733247	ILMN_3152309	6 11.28 cM	chr6:24800770-24800820	6 A3.1	chr6:24791187-24801048	6 A3.1	RSQ	Mm.4688	NM_009241	3	1	20690	Spam1	sperm adhesion molecule 1 (Spam1), transcript variant 2, mRNA.
6733248	ILMN_2985381	5	chr5:74596637-74596687	5 C3.3	chr5:74535481-74597124	5 C3.3	RSQ	Mm.272468	NM_024183	7	1	66899	Fip1l1	FIP1 like 1 (S. cerevisiae) (Fip1l1), transcript variant 2, mRNA.
6714589	ILMN_2456617	14	chr14:33377964-33378014	14 B	chr14:33377898-33447158	14 B	RSQ	Mm.21495	NM_016700	4	1	26419	Mapk8	mitogen-activated protein kinase 8 (Mapk8), transcript variant 1, mRNA.
6709289	ILMN_1229911	13 51.6 cM	chr13:97929414-97929464	13 D1	chr13:97898594-98206165	13 D1	RSQ	Mm.252718	NM_012026	4	1	110596	Arhgef28	Rho guanine nucleotide exchange factor (GEF) 28 (Arhgef28), mRNA.
6695092	ILMN_2658633	4 42.03 cM	chr4:88816442-88816492	4 C4	chr4:88816224-88816800	4 C4	RSQ	Mm.377091	NM_008334	1	1	15970	Ifna7	interferon alpha 7 (Ifna7), mRNA.
6697064	ILMN_1215849	9	chr9:65082492-65082542	9 C	chr9:65032457-65082651	9 C	RSQ	Mm.202749	NM_028906	3	1	74388	Dpp8	dipeptidylpeptidase 8 (Dpp8), mRNA.
6706667	ILMN_2754225	7	chr7:3641352-3641402	7 A1	chr7:3629984-3642484	7 A1	RSQ	Mm.246863	NM_027328	2	1	68988	Prpf31	PRP31 pre-mRNA processing factor 31 homolog (yeast) (Prpf31), transcript variant 1, mRNA.
6703733	ILMN_2689346	3	chr3:157160659-157160709	3 H4	chr3:156561793-157171829	3 H4	RSQ	Mm.317293	NM_177274	5	1	320840	Negr1	neuronal growth regulator 1 (Negr1), transcript variant 2, mRNA.
6733249	ILMN_3058341	2 H3|2	chr2:165291517-165291567	2 H3			UGA	Mm.35064				140579	Elmo2	Engulfment and cell motility 2
6733250	ILMN_2672847	13	chr13:20373095-20373145	13 A2	chr13:20090506-20608353	13 A2	RSQ	Mm.342392	NM_080288	5	1	140580	Elmo1	engulfment and cell motility 1 (Elmo1), transcript variant 3, mRNA.
6691699	ILMN_2607972	7	chr7:25230032-25230082	7 A3	chr7:25228722-25230264	7 A3	RSQ	Mm.294664	NR_046001	1	1	77124	9130221H12Rik	RIKEN cDNA 9130221H12 gene (9130221H12Rik), long non-coding RNA.
6705787	ILMN_1237525													Unknown
6700666	ILMN_2520748	11 40.53 cM	chr11:65828784-65828834	11 B3	chr11:65807174-65829239	11 B3	RSQ	Mm.340052	NM_026107	4	1	52712	Zkscan6	zinc finger with KRAB and SCAN domains 6 (Zkscan6), transcript variant 1, mRNA.
6733251	ILMN_3086889	13 30.06 cM	chr13:55458896-55459028	13 B1	chr13:55445330-55459577	13 B1	RSQ	Mm.10193	NM_011938	9	1	26385	Grk6	G protein-coupled receptor kinase 6 (Grk6), transcript variant 2, mRNA.
6695042	ILMN_2698350	9	chr9:40075051-40075101	9 A5.1	chr9:40074296-40075262	9 A5.1	RSQ	Mm.377721	NM_146854	1	1	258853	Olfr982	olfactory receptor 982 (Olfr982), mRNA.
6704778	ILMN_2702704	19 3.72 cM	chr19:4007533-4007583	19 A	chr19:4007498-4012755	19 A	RSQ	Mm.29842	NM_133666	1	1	17995	Ndufv1	NADH dehydrogenase (ubiquinone) flavoprotein 1 (Ndufv1), mRNA.
6705237	ILMN_2719834	11	chr11:6594220-6594270	11 A1	chr11:6546886-6596761	11 A1	RSQ	Mm.221271	NM_146014	4	1	216527	Ccm2	cerebral cavernous malformation 2 (Ccm2), transcript variant 1, mRNA.
6688677	ILMN_2751361	11	chr11:82962746-82962796	11 C	chr11:82952101-82964850	11 C	RSQ	Mm.42147	NM_183201	4	1	327978	Slfn5	schlafen 5 (Slfn5), mRNA.
6707673	ILMN_2657510	11	chr11:86212638-86212688	11 C	chr11:86210682-86257568	11 C	RSQ	Mm.440906	NM_027421	13	1	70422	Ints2	integrator complex subunit 2 (Ints2), mRNA.
6690491	ILMN_2611439	11 29.69 cM	chr11:49652121-49652171	11 B1.2	chr11:49609678-49652739	11 B1.2	RSQ	Mm.3291	NM_008029	1	1	14257	Flt4	FMS-like tyrosine kinase 4 (Flt4), mRNA.
6705080	ILMN_2741716	11	chr11:73165558-73165608	11 B4	chr11:73160529-73172687	11 B4	RSQ	Mm.156893	NM_033321	9	1	94045	P2rx5	purinergic receptor P2X, ligand-gated ion channel, 5 (P2rx5), mRNA.
6700649	ILMN_1260060	1			chr1:94038304-94052553	1 D	RSQ	Mm.5024	NM_008798	1	1	18566	Pdcd1	programmed cell death 1 (Pdcd1), mRNA.
6733252	ILMN_2876794	2	chr2:88767320-88767370	2 E1	chr2:88767302-88768313	2 E1	RSQ	Mm.377285	NM_001005227	1	1	257887	Olfr1200	olfactory receptor 1200 (Olfr1200), mRNA.
6694814	ILMN_2704372	3	chr3:89751299-89751349	3 F1	chr3:89730717-89753455	3 F1	RSQ	Mm.316628	NM_019655	6	1	56417	Adar	adenosine deaminase, RNA-specific (Adar), transcript variant 1, mRNA.
6709143	ILMN_1251096	10	chr10:60133835-60133885	10 B4	chr10:60106256-60133913	10 B4	RSQ	Mm.153429	NM_052994	2	1	94214	Spock2	sparc/osteonectin, cwcv and kazal-like domains proteoglycan 2 (Spock2), mRNA.
6689852	ILMN_1234494	11	chr11:68493181-68493231	11 B3	chr11:68432124-68497846	11 B3	RSQ	Mm.244960	NM_177320	2	1	320207	Pik3r5	phosphoinositide-3-kinase, regulatory subunit 5, p101 (Pik3r5), mRNA.
6700556	ILMN_1245831	15	chr15:91151664-91151714	15 E3	chr15:91145870-91191807	15 E3	RSQ	Mm.295456	NM_011994	2	1	26874	Abcd2	ATP-binding cassette, sub-family D (ALD), member 2 (Abcd2), mRNA.
6710791	ILMN_3160727	4	chr4:141433267-141433317	4 D3	chr4:141432671-141436105	4 D3	RSQ	Mm.33952	NM_001033374	1	1	277744	Gm694	predicted gene 694 (Gm694), mRNA.
6706798	ILMN_2768390	7 29.3 cM	chr7:45416927-45416977	7 B3	chr7:45413694-45417179	7 B3	RSQ	Mm.20344	NM_198190	5	1	78405	Ntf5	neurotrophin 5 (Ntf5), mRNA.
6689796	ILMN_1223102	15	chr15:75893114-75893164	15 D3	chr15:75890963-75894481	15 D3	RSQ	Mm.288368	NM_172607	1	1	223646	Naprt	nicotinate phosphoribosyltransferase (Naprt), mRNA.
6710000	ILMN_2755803	4	chr4:107359697-107359747	4 C7	chr4:107314362-107359823	4 C7	RSQ	Mm.29118	NM_145550	3	1	230584	Yipf1	Yip1 domain family, member 1 (Yipf1), transcript variant 1, mRNA.
6705177	ILMN_1220726	17	chr17:51739482-51739532	17 C	chr17:51736186-51832647	17 C	RSQ	Mm.311655	NM_009122	11	1	20230	Satb1	special AT-rich sequence binding protein 1 (Satb1), transcript variant 2, mRNA.
6700316	ILMN_1216522	18 53.66 cM	chr18:80606310-80606360	18 E3	chr18:80606204-80713071	18 E3	RSQ	Mm.329560	NM_198429	4	1	18018	Nfatc1	nuclear factor of activated T cells, cytoplasmic, calcineurin dependent 1 (Nfatc1), transcript variant 2, mRNA.
6733255	ILMN_2431150	7	chr7:120906828-120906878	7 F2	chr7:120842830-120907219	7 F2	RSQ	Mm.25997	NM_007908	8	1	13631	Eef2k	eukaryotic elongation factor-2 kinase (Eef2k), transcript variant 1, mRNA.
6733256	ILMN_2940867	X	chrX:67919934-67919984	X A7.1	chrX:67919863-67921450	X A7.1	RSQ	Mm.79193	NM_025763	1	1	66780	4933436I01Rik	RIKEN cDNA 4933436I01 gene (4933436I01Rik), mRNA.
6733257	ILMN_2898777	9	chr9:59715977-59716027	9 B	chr9:59707763-59716424	9 B	RSQ	Mm.297580	NM_001033498	7	1	546134	Gramd2	GRAM domain containing 2 (Gramd2), mRNA.
6707408	ILMN_1243087	3	chr3:92763230-92763279	3 F1	chr3:92763214-92765065	3 F1	RSQ	Mm.23784	NM_026335	1	1	67718	Lce1h	late cornified envelope 1H (Lce1h), mRNA.
6733258	ILMN_2920027	12 1.88 cM	chr12:3781212-3781262	12 A1.1	chr12:3573040-3781398	12 A1.1	RSQ	Mm.286202	NM_007886	10	1	13528	Dtnb	dystrobrevin, beta (Dtnb), transcript variant 2, mRNA.
6733259	ILMN_2870329	12 18.06 cM	chr12:40845710-40845760	12 B1	chr12:40446052-40846488	12 B1	RSQ	Mm.341423	NM_172803	7	1	238130	Dock4	dedicator of cytokinesis 4 (Dock4), mRNA.
6733260	ILMN_2855551	19			chr19:5388335-5390069	19 A	RSQ	Mm.483102	NR_033224	1	1	414115	D330050I16Rik	RIKEN cDNA D330050I16 gene (D330050I16Rik), long non-coding RNA.
6690051	ILMN_1215537	15	chr15:79258538-79258588	15 E1	chr15:79258194-79285509	15 E1	RSQ	Mm.309647	NM_177580	5	1	207495	Baiap2l2	BAI1-associated protein 2-like 2 (Baiap2l2), mRNA.
6701156	ILMN_1239190	7	chr7:55768294-55768344	7 B5	chr7:55768183-55778925	7 B5	RSQ	Mm.44425	NM_178706	11	1	233274	Siglech	sialic acid binding Ig-like lectin H (Siglech), transcript variant 1, mRNA.
6733261	ILMN_2970788	1	chr1:184813083-184813133	1 H5	chr1:184813067-184845847	1 H5	RSQ	Mm.177724	NM_133684	1	1	67247	Marc2	mitochondrial amidoxime reducing component 2 (Marc2), mRNA.
6733262	ILMN_2973206	5	chr5:137374008-137374058	5 G2	chr5:137350108-137374522	5 G2	RSQ	Mm.34533	NM_010144	2	1	13846	Ephb4	Eph receptor B4 (Ephb4), transcript variant 2, mRNA.
6733263	ILMN_2623032	18	chr18:6436112-6436162	18 A1	chr18:6435950-6516108	18 A1	RSQ	Mm.312133	NM_007935	2	1	13831	Epc1	enhancer of polycomb homolog 1 (Drosophila) (Epc1), transcript variant 1, mRNA.
6706874	ILMN_2634777	9	chr9:116577704-116577754	9 F3	chr9:116572746-117252483	9 F3	RSQ	Mm.326411	NM_178660	8	1	207181	Rbms3	RNA binding motif, single stranded interacting protein (Rbms3), transcript variant 3, mRNA.
6701642	ILMN_2667101	8	chr8:71369653-71369703	8 B3.3	chr8:71367216-71369732	8 B3.3	RSQ	Mm.41890	NM_025917	3	1	67023	Use1	unconventional SNARE in the ER 1 homolog (S. cerevisiae) (Use1), transcript variant 1, mRNA.
6709855	ILMN_2743551	19	chr19:5049825-5049875	19 A	chr19:5041403-5049917	19 A	RSQ	Mm.29628	NM_134155	2	1	107392	Brms1	breast cancer metastasis-suppressor 1 (Brms1), mRNA.
6733265	ILMN_3001787	1	chr1:107154061-107154111	1 E2.1	chr1:107153960-107161114	1 E2.1	RSQ	Mm.483991	NM_198680	1	1	383548	Serpinb3b	serine (or cysteine) peptidase inhibitor, clade B (ovalbumin), member 3B (Serpinb3b), mRNA.
6709414	ILMN_2588375	6	chr6:14713906-14713956	6 A1	chr6:14713821-14755274	6 A1	RSQ	Mm.209429	NM_080464	1	1	140491	Ppp1r3a	protein phosphatase 1, regulatory (inhibitor) subunit 3A (Ppp1r3a), mRNA.
6733266	ILMN_2981801	13			chr13:22042477-22042949	13 A3.1	RSQ	Mm.263165	NM_178186	12	12	319167	Hist1h2ag	histone cluster 1, H2ag (Hist1h2ag), mRNA.
6705057	ILMN_2616097	2	chr2:60252155-60252205	2 C1.1	chr2:60251992-60284484	2 C1.1	RSQ	Mm.227281	NM_025422	2	1	66205	Cd302	CD302 antigen (Cd302), transcript variant 2, mRNA.
6695608	ILMN_2724124	3	chr3:60501322-60501372	3 D	chr3:60501178-60629750	3 D	RSQ	Mm.255723	NM_020007	9	1	56758	Mbnl1	muscleblind-like 1 (Drosophila) (Mbnl1), transcript variant 1, mRNA.
6733267	ILMN_2898135	18	chr18:74221151-74221201	18 E2	chr18:74216211-74221491	18 E2	RSQ	Mm.17537	NM_028868	2	1	74322	Cxxc1	CXXC finger 1 (PHD domain) (Cxxc1), mRNA.
6690970	ILMN_2622260	2 E5|2	chr2:122282906-122282956	2 E5			UGA	Mm.358846				214593	Duox2	Dual oxidase 2
6701762	ILMN_2596220	6	chr6:24891587-24891637	6 A3.1	chr6:24857996-24891958	6 A3.1	RSQ	Mm.251601	NM_028957	2	1	74468	Hyal5	hyaluronoglucosaminidase 5 (Hyal5), mRNA.
6696565	ILMN_1236758	2	chr2:164568412-164568462	2 H3	chr2:164562715-164568506	2 H3	RSQ	Mm.27289	NM_026323	2	1	67701	Wfdc2	WAP four-disulfide core domain 2 (Wfdc2), mRNA.
6695735	ILMN_1215893	16 12.48 cM	chr16:20605647-20605697	16 B1	chr16:20605457-20610749	16 B1	RSQ	Mm.24950	NM_145939	4	1	208624	Alg3	asparagine-linked glycosylation 3 (alpha-1,3-mannosyltransferase) (Alg3), mRNA.
6700455	ILMN_2676924	5 53.24 cM	chr5:108670127-108670177	5 F	chr5:108660330-108685446	5 F	RSQ	Mm.358608	NM_008325	4	1	15932	Idua	iduronidase, alpha-L- (Idua), transcript variant 1, mRNA.
6699611	ILMN_2655895	7	chr7:27605857-27605905	7 A3	chr7:27605150-27639453	7 A3	RSQ		XM_006539483	2	1	11652	Akt2	PREDICTED: thymoma viral proto-oncogene 2 (Akt2), transcript variant X7, mRNA.
6733271	ILMN_2712066	4 78.96 cM	chr4:149150055-149150105	4 E2	chr4:149149984-149166707	4 E2	RSQ	Mm.252080	NM_001081274	3	1	110208	Pgd	phosphogluconate dehydrogenase (Pgd), mRNA.
6695483	ILMN_2734737		chr6:8591800-8591850	6 A1										Unknown
6733272	ILMN_2977492	10	chr10:24302410-24302460	10 A4	chr10:24223516-24302783	10 A4	RSQ	Mm.285934	NM_021509	1	1	59012	Moxd1	monooxygenase, DBH-like 1 (Moxd1), mRNA.
6733273	ILMN_3132186	X	chrX:93749689-93749739	X C3	chrX:93654862-93749948	X C3	RSQ	Mm.166467	NM_177546	3	1	236899	Pcyt1b	phosphate cytidylyltransferase 1, choline, beta isoform (Pcyt1b), transcript variant 2, mRNA.
6705419	ILMN_2750767	12	chr12:81996896-81996946	12 D1	chr12:81860029-82000924	12 D1	RSQ	Mm.86584	NM_018814	9	1	54604	Pcnx	pecanex homolog (Drosophila) (Pcnx), mRNA.
6692278	ILMN_2674023	7	chr7:140501078-140501128	7 F4	chr7:140500852-140507318	7 F4	RSQ	Mm.261779	NM_146520	1	1	258513	Olfr536	olfactory receptor 536 (Olfr536), mRNA.
6706201	ILMN_1239451	17	chr17:34600086-34600136	17 B1	chr17:34597849-34600937	17 B1	RSQ	Mm.3383	NM_007425	7	1	11596	Ager	advanced glycosylation end product-specific receptor (Ager), transcript variant 1, mRNA.
6686801	ILMN_2629266	5 75.34 cM	chr5:135733617-135733667	5 G2	chr5:135689144-135735326	5 G2	RSQ	Mm.3863	NM_008898	3	1	18984	Por	P450 (cytochrome) oxidoreductase (Por), mRNA.
6692365	ILMN_1228536	6	chr6:87579901-87579951	6 D1	chr6:87578591-87590701	6 D1	RSQ	Mm.333226	NM_021381	4	1	58182	Prokr1	prokineticin receptor 1 (Prokr1), mRNA.
6733276	ILMN_2997796	5 55.99 cM	chr5:115145113-115145163	5 F	chr5:115142980-115158176	5 F	RSQ	Mm.153963	NM_175403	1	1	109154	Mlec	malectin (Mlec), mRNA.
6721182	ILMN_1216099	14	chr14:122919172-122919222	14 E5	chr14:122918974-122983261	14 E5	RSQ	Mm.271988	NM_028651	6	1	70551	Tmtc4	transmembrane and tetratricopeptide repeat containing 4 (Tmtc4), mRNA.
6693894	ILMN_1249991	16	chr16:46035897-46035947	16 B5	chr16:46035656-46120248	16 B5	RSQ	Mm.29204	NM_032465	1	1	84544	Cd96	CD96 antigen (Cd96), mRNA.
6687297	ILMN_1239717	11	chr11:83711159-83711209	11 C	chr11:83709003-83711360	11 C	RSQ	Mm.1650	NM_007969	1	1	14038	Wfdc18	WAP four-disulfide core domain 18 (Wfdc18), mRNA.
6688252	ILMN_2624031	5	chr5:121493695-121493745	5 F	chr5:121452708-121495421	5 F	RSQ	Mm.358781	NM_029912	3	1	77462	Tmem116	transmembrane protein 116 (Tmem116), transcript variant 3, mRNA.
6690712	ILMN_2662124	1 2.29 cM	chr1:10027187-10027237	1 A2	chr1:10024599-10038159	1 A2	RSQ	Mm.402384	NM_013715	3	1	26754	Cops5	COP9 (constitutive photomorphogenic) homolog, subunit 5 (Arabidopsis thaliana) (Cops5), transcript variant 1, mRNA.
6705196	ILMN_2422834	7	chr7:100847099-100847149	7 E2	chr7:100845847-100863413	7 E2	RSQ	Mm.40336	NM_177073	11	1	320100	Relt	RELT tumor necrosis factor receptor (Relt), mRNA.
6733278	ILMN_3006644	1			chr1:60409618-60481163	1 C2	RSQ	Mm.212066	NM_198127	13	1	329165	Abi2	abl-interactor 2 (Abi2), transcript variant 3, mRNA.
6733279	ILMN_3109300	14	chr14:104465924-104465974	14 E2.3	chr14:104462325-104467999	14 E2.3	RSQ	Mm.246550	NM_011143	4	1	18996	Pou4f1	POU domain, class 4, transcription factor 1 (Pou4f1), mRNA.
6733280	ILMN_2780205	18 18.89 cM	chr18:35254550-35254600	18 B1	chr18:35118911-35254775	18 B1	RSQ	Mm.18962	NM_009818	4	1	12385	Ctnna1	catenin (cadherin associated protein), alpha 1 (Ctnna1), mRNA.
6708322	ILMN_2681195	9	chr9:29009245-29009295	9 A4	chr9:28995963-29963129	9 A4	RSQ	Mm.283138	NM_172290	8	1	235106	Ntm	neurotrimin (Ntm), mRNA.
6705627	ILMN_2592996	10 22.08 cM	chr10:41070678-41070728	10 B1	chr10:41070492-41071584	10 B1	RSQ	Mm.290693	NM_199058	2	1	140741	Gpr6	G protein-coupled receptor 6 (Gpr6), mRNA.
6703923	ILMN_2706411	16	chr16:17571185-17571235	16 A3	chr16:17561884-17572012	16 A3	RSQ	Mm.8032	NM_011028	2	1	18440	P2rx6	purinergic receptor P2X, ligand-gated ion channel, 6 (P2rx6), transcript variant 1, mRNA.
6733281	ILMN_2867960	4	chr4:118934687-118934737	4 D2.1	chr4:118933898-118934840	4 D2.1	RSQ	Mm.434316	NM_146399	5	5	258394	Olfr1328	olfactory receptor 1328 (Olfr1328), mRNA.
6733282	ILMN_2785454	3	chr3:96220141-96220191	3 F2.1	chr3:96219915-96220353	3 F2.1	RSQ	Mm.435460	NM_178213	1	1	621893	Hist2h2ab	histone cluster 2, H2ab (Hist2h2ab), mRNA.
6710330	ILMN_1224920	2	chr2:87737479-87737529	2 D	chr2:87737386-87738322	2 D	RSQ	Mm.271482	NM_146639	1	1	258632	Olfr1138	olfactory receptor 1138 (Olfr1138), mRNA.
6687228	ILMN_1247423	17	chr17:37406119-37406169	17 B1	chr17:37405476-37406509	17 B1	RSQ	Mm.377541	NM_146511	1	1	258504	Olfr107	olfactory receptor 107 (Olfr107), mRNA.
6733283	ILMN_1223552	2 61.38 cM	chr2:125300611-125300661	2 F1	chr2:125300593-125506438	2 F1	RSQ	Mm.271644	NM_007993	3	1	14118	Fbn1	fibrillin 1 (Fbn1), mRNA.
6689882	ILMN_2639426	6	chr6:43236207-43236257	6 B2.1	chr6:43235609-43236575	6 B2.1	RSQ	Mm.222840	NM_146370	1	1	18346	Olfr47	olfactory receptor 47 (Olfr47), mRNA.
6688898	ILMN_1223812	9	chr9:13808466-13808516	9 A1	chr9:13807787-13827107	9 A1	RSQ	Mm.157212	NM_026665	5	1	74360	Cep57	centrosomal protein 57 (Cep57), transcript variant 1, mRNA.
6733284	ILMN_3118707	15 29.3 cM	chr15:66781026-66781076	15 D2	chr15:66780818-66831829	15 D2	RSQ	Mm.7601	NM_009192	4	1	20491	Sla	src-like adaptor (Sla), transcript variant 2, mRNA.
6733286	ILMN_2939348	7	chr7:27853671-27853721	7 A3	chr7:27838583-27856774	7 A3	RSQ	Mm.379046	NM_011762	5	1	22717	Zfp59	zinc finger protein 59 (Zfp59), mRNA.
6702414	ILMN_1231123	15 26.19 cM	chr15:61990186-61990236	15 D1	chr15:61985340-61990361	15 D1	RSQ	Mm.2444	NM_010849	4	1	17869	Myc	myelocytomatosis oncogene (Myc), transcript variant 1, mRNA.
6733287	ILMN_3157823	14			chr14:46084026-46084957	14 C1	RSQ	Mm.282093	NR_002875	3	2	218963	Gm1821	predicted gene 1821 (Gm1821), non-coding RNA.
6703780	ILMN_1228102	5	chr5:90769104-90769154	5 E1	chr5:90768517-90770060	5 E1	RSQ	Mm.293614	NM_023785	1	1	57349	Ppbp	pro-platelet basic protein (Ppbp), mRNA.
6708709	ILMN_2641588	10 30.11 cM	chr10:60303559-60303609	10 B4	chr10:60302749-60696490	10 B4	RSQ	Mm.440327	NM_023370	7	1	22295	Cdh23	cadherin 23 (otocadherin) (Cdh23), transcript variant 1, mRNA.
6702657	ILMN_1245710	11 49.82 cM	chr11:82036521-82036571	11 C	chr11:82035576-82037452	11 C	RSQ	Mm.290320	NM_011333	1	1	20296	Ccl2	chemokine (C-C motif) ligand 2 (Ccl2), mRNA.
6690824	ILMN_2683316	14 33.24 cM	chr14:63142991-63143041	14 D1	chr14:63122461-63145923	14 D1	RSQ	Mm.236553	NM_007798	1	1	13030	Ctsb	cathepsin B (Ctsb), mRNA.
6733288	ILMN_3110679	5	chr5:134138700-134138750	5 G2	chr5:134099747-134141758	5 G2	RSQ	Mm.45218	NM_030719	1	1	80909	Gatsl2	GATS protein-like 2 (Gatsl2), mRNA.
6707428	ILMN_1225411	11	chr11:74334414-74334464	11 B5	chr11:74334281-74335229	11 B5	RSQ	Mm.377643	NM_146707	1	1	258702	Olfr410	olfactory receptor 410 (Olfr410), mRNA.
6733289	ILMN_1253410	5	chr5:75027110-75027160	5 C3.3	chr5:75005003-75044641	5 C3.3	RSQ	Mm.239814	NM_028850	1	1	74277	Chic2	cysteine-rich hydrophobic domain 2 (Chic2), mRNA.
6687978	ILMN_2676148	2 88.99 cM	chr2:168755192-168755242	2 H3	chr2:168748331-168767201	2 H3	RSQ	Mm.491245	NM_175303	2	1	99377	Sall4	sal-like 4 (Drosophila) (Sall4), transcript variant a, mRNA.
6733290	ILMN_2872287	17	chr17:33135777-33135827	17 B1	chr17:33135589-33139683	17 B1	RSQ	Mm.157765	NM_177719	5	1	240069	Morc2b	microrchidia 2B (Morc2b), mRNA.
6708628	ILMN_1215969	12 60.93 cM	chr12:111113227-111113277	12 F1	chr12:111039797-111113386	12 F1	RSQ	Mm.23808	NM_198023	2	1	217864	Rcor1	REST corepressor 1 (Rcor1), mRNA.
6701367	ILMN_2458274	4	chr4:41389490-41389540	4 A5	chr4:41348995-41389766	4 A5	RSQ	Mm.289795	NM_023305	5	1	67123	Ubap1	ubiquitin-associated protein 1 (Ubap1), transcript variant 1, mRNA.
6707732	ILMN_3163350	4	chr4:119258868-119258918	4 D2.1	chr4:119255440-119262438	4 D2.1	RSQ	Mm.130701	NM_153105	2	1	242653	Cldn19	claudin 19 (Cldn19), transcript variant 2, mRNA.
6695452	ILMN_2772035	6	chr6:119594791-119594841	6 F1	chr6:119570795-119848150	6 F1	RSQ	Mm.288860	NM_053204	18	1	111173	Erc1	ELKS/RAB6-interacting/CAST family member 1 (Erc1), transcript variant 1, mRNA.
6710494	ILMN_1223051	12	chr12:72089316-72089366	12 C3	chr12:72085838-72101527	12 C3	RSQ	Mm.258935	NM_024205	1	1	104771	Jkamp	JNK1/MAPK8-associated membrane protein (Jkamp), transcript variant 1, mRNA.
6733291	ILMN_3090728	2 84.4 cM			chr2:163694036-163726158	2 H3	RSQ	Mm.10091	NM_011106	8	1	18769	Pkig	protein kinase inhibitor, gamma (Pkig), transcript variant 1, mRNA.
6708560	ILMN_2742695	3	chr3:144952730-144952780	3 H2	chr3:144952485-144975045	3 H2	RSQ	Mm.442050	NM_207208	1	1	99663	Clca4a	chloride channel accessory 4A (Clca4a), mRNA.
6733292	ILMN_2938373	6 64.03 cM	chr6:132856073-132856123	6 G1	chr6:132855437-132856355	6 G1	RSQ	Mm.261566	NM_053212	1	1	112408	Tas2r116	taste receptor, type 2, member 116 (Tas2r116), mRNA.
6698317	ILMN_1232451	1	chr1:106393942-106393992	1 E2.1	chr1:106171868-106394245	1 E2.1	RSQ	Mm.24115	NM_133821	1	1	98432	Phlpp1	PH domain and leucine rich repeat protein phosphatase 1 (Phlpp1), mRNA.
6687930	ILMN_2599891	7	chr7:28284687-28284737	7 A3	chr7:28284651-28291134	7 A3	RSQ	Mm.212777	NM_175033	1	1	280621	BC089491	cDNA sequence BC089491 (BC089491), mRNA.
6686843	ILMN_1246558	11	chr11:96935193-96935243	11 D	chr11:96929323-96935647	11 D	RSQ	Mm.342551	NM_146026	5	1	217138	Prr15l	proline rich 15-like (Prr15l), mRNA.
6692472	ILMN_2444217	18	chr18:44337233-44337283	18 B3	chr18:44334073-44355722	18 B3	RSQ	Mm.143804	NM_001033621	4	1	58916	Myot	myotilin (Myot), mRNA.
6688778	ILMN_2591754	7	chr7:127107994-127108044	7 F3	chr7:127107769-127122029	7 F3	RSQ	Mm.26928	NM_133686	1	1	67375	Qprt	quinolinate phosphoribosyltransferase (Qprt), mRNA.
6694921	ILMN_1252373	15	chr15:94522744-94522794	15 E3	chr15:94522639-94543507	15 E3	RSQ	Mm.34344	NM_172437	2	1	78895	Pus7l	pseudouridylate synthase 7 homolog (S. cerevisiae)-like (Pus7l), mRNA.
6700456	ILMN_1238374	5	chr5:106984216-106984266	5 E5	chr5:106964321-106984439	5 E5	RSQ	Mm.20842	NM_009863	5	1	12545	Cdc7	cell division cycle 7 (S. cerevisiae) (Cdc7), transcript variant 2, mRNA.
6686654	ILMN_2507227	15	chr15:75754582-75754632	15 D3			RSQ	Mm.209800	NM_172121	3	1	223642	Zc3h3	zinc finger CCCH type containing 3 (Zc3h3), mRNA.
6733297	ILMN_2932453	11 45.09 cM	chr11:73014921-73014971	11 B4	chr11:72999144-73015197	11 B4	RSQ	Mm.25722	NM_008771	3	1	18436	P2rx1	purinergic receptor P2X, ligand-gated ion channel, 1 (P2rx1), mRNA.
6707019	ILMN_2466845	11 42.83 cM	chr11:69591509-69591559	11 B3	chr11:69580358-69591873	11 B3	RSQ	Mm.222	NM_011640	3	1	22059	Trp53	transformation related protein 53 (Trp53), transcript variant 1, mRNA.
6687047	ILMN_2690306	18	chr18:31796124-31796174	18 B1	chr18:31789158-31796642	18 B1	RSQ	Mm.279898	NM_027002	2	1	69241	Polr2d	polymerase (RNA) II (DNA directed) polypeptide D (Polr2d), transcript variant 1, mRNA.
6733300	ILMN_3141801	2	chr2:164215133-164215183	2 H3	chr2:164214453-164221663	2 H3	RSQ	Mm.330764	NM_138685	3	1	192201	Wfdc15b	WAP four-disulfide core domain 15B (Wfdc15b), transcript variant 1, mRNA.
6733301	ILMN_2981665	2	chr2:118928306-118928356	2 E5	chr2:118926496-118928583	2 E5	RSQ	Mm.490292	NM_028117	1	1	72136	Chst14	carbohydrate (N-acetylgalactosamine 4-0) sulfotransferase 14 (Chst14), mRNA.
6692044	ILMN_2596998	2	chr2:49948672-49948722	2 C1.1	chr2:49787685-49948846	2 C1.1	RSQ	Mm.41381	NM_027990	14	1	71897	Lypd6b	LY6/PLAUR domain containing 6B (Lypd6b), mRNA.
6733303	ILMN_2613904	9 27.75 cM	chr9:50751348-50751398	9 A5.3	chr9:50751071-50752354	9 A5.3	RSQ	Mm.1980	NM_024441	2	1	69253	Hspb2	heat shock protein 2 (Hspb2), transcript variant 1, mRNA.
6733304	ILMN_2615741	7 69.14 cM	chr7:126556756-126556806	7 F3	chr7:126546910-126566366	7 F3	RSQ	Mm.22776	NM_146200	1	1	56347	Eif3c	eukaryotic translation initiation factor 3, subunit C (Eif3c), mRNA.
6733305	ILMN_2867427	11 31.98 cM	chr11:53649656-53649706	11 B1.3	chr11:53649518-53707319	11 B1.3	RSQ	Mm.4888	NM_009012	1	1	19360	Rad50	RAD50 homolog (S. cerevisiae) (Rad50), mRNA.
6733306	ILMN_1237302	14	chr14:88466075-88466125	14 E1	chr14:88464746-88471396	14 E1	RSQ	Mm.128861	NM_178685	1	1	219257	Pcdh20	protocadherin 20 (Pcdh20), mRNA.
6733307	ILMN_2601515	1	chr1:185352292-185352342	1 H5	chr1:185332158-185357769	1 H5	RSQ	Mm.227549	NM_011794	6	2	23827	Bpnt1	bisphosphate 3'-nucleotidase 1 (Bpnt1), mRNA.
6733308	ILMN_2804702	10			chr10:76032611-76042969	10 C1	RSQ	Mm.80609	NM_177475	3	1	64453	Zfp280b	zinc finger protein 280B (Zfp280b), mRNA.
6733309	ILMN_3050077		chr18:27599504-27599554	18 A2										Unknown
6733311	ILMN_2706692	1 9.95 cM	chr1:24194704-24194754	1 A5	chr1:24177609-24252738	1 A5	RSQ	Mm.154662	NM_007740	2	1	12839	Col9a1	collagen, type IX, alpha 1 (Col9a1), transcript variant 1, mRNA.
6733312	ILMN_3078582	4			chr4:119205054-119218217	4 D2.1	RSQ	Mm.179335	NM_029198	5	1	75180	4930538K18Rik	RIKEN cDNA 4930538K18 gene (4930538K18Rik), mRNA.
6733313	ILMN_2646179	2	chr2:122124421-122124471	2 E5	chr2:122120107-122186189	2 E5	RSQ	Mm.150462	NM_026251	5	1	67578	Patl2	protein associated with topoisomerase II homolog 2 (yeast) (Patl2), mRNA.
6733314	ILMN_2609716	X	chrX:150985211-150985261	X F3	chrX:150983132-151017322	X F3	RSQ	Mm.45987	NM_198110	3	1	237107	Gnl3l	guanine nucleotide binding protein-like 3 (nucleolar)-like (Gnl3l), transcript variant 1, mRNA.
6733315	ILMN_2600753	11 18.83 cM	chr11:32232199-32232249	11 A4	chr11:32226504-32232702	11 A4	RSQ	Mm.491092	NM_010822	1	1	268395	Mpg	N-methylpurine-DNA glycosylase (Mpg), mRNA.
6733316	ILMN_2888375	9	chr9:107984607-107984657	9 F1	chr9:107984223-107985916	9 F1	RSQ	Mm.76166	NM_026597	1	1	68176	Fam212a	family with sequence similarity 212, member A (Fam212a), mRNA.
6733317	ILMN_3078995	2	chr2:73853817-73853867	2 C3	chr2:73816508-73892639	2 C3	RSQ	Mm.209903	NM_001025093	13	2	11909	Atf2	activating transcription factor 2 (Atf2), transcript variant 1, mRNA.
6710768	ILMN_1244349	5 50.45 cM	chr5:103862800-103862850	5 E5	chr5:103862049-103911229	5 E5	RSQ	Mm.179871	NM_178741	4	1	246293	Klhl8	kelch-like 8 (Klhl8), mRNA.
6733318	ILMN_2798964	9	chr9:121683328-121683378	9 F4	chr9:121680044-121705029	9 F4	RSQ	Mm.31421	NM_178677	6	1	215474	Sec22c	SEC22 homolog C, vesicle trafficking protein (Sec22c), transcript variant 1, mRNA.
6733319	ILMN_2728473	12	chr12:104393893-104393943	12 E	chr12:104387163-104394257	12 E	RSQ	Mm.482078	NM_009253	2	1	20717	Serpina3m	serine (or cysteine) peptidase inhibitor, clade A, member 3M (Serpina3m), mRNA.
6695498	ILMN_2663423	9 2.46 cM	chr9:4418532-4418582	9 A1	chr9:4417892-4796234	9 A1	RSQ	Mm.209263	NM_019691	5	1	14802	Gria4	glutamate receptor, ionotropic, AMPA4 (alpha 4) (Gria4), transcript variant 1, mRNA.
6689308	ILMN_1230366	19	chr19:25623598-25623648	19 B	chr19:25610536-25623921	19 B	RSQ	Mm.62785	NM_177360	2	1	240590	Dmrt3	doublesex and mab-3 related transcription factor 3 (Dmrt3), mRNA.
6710237	ILMN_2679469	1	chr1:187048421-187048471	1 H5	chr1:187048406-187215446	1 H5	RSQ	Mm.250430	NM_028848	2	1	74717	Spata17	spermatogenesis associated 17 (Spata17), transcript variant 1, mRNA.
6696599	ILMN_1236765	3 39.11 cM	chr3:89422944-89422994	3 F1	chr3:89418550-89430029	3 F1	RSQ		NM_011368	4	1	20416	Shc1	src homology 2 domain-containing transforming protein C1 (Shc1), transcript variant 2, mRNA.
6733320	ILMN_2960483	13 13.94 cM	chr13:33671363-33671413	13 A3.3	chr13:33661404-33671585	13 A3.3	RSQ	Mm.249698	NM_001076790	2	1	238568	Serpinb6d	serine (or cysteine) peptidase inhibitor, clade B, member 6d (Serpinb6d), transcript variant 1, mRNA.
6733321	ILMN_2850077	3 64.16 cM	chr3:138286929-138288775	3 G3	chr3:138277644-138290691	3 G3	RSQ	Mm.2409	NM_007409	1	1	11522	Adh1	alcohol dehydrogenase 1 (class I) (Adh1), mRNA.
6709487	ILMN_1257360	2	chr2:121458205-121458255	2 E5	chr2:121457087-121458440	2 E5	RSQ	Mm.330525	NM_026318	1	1	67693	Hypk	huntingtin interacting protein K (Hypk), mRNA.
6708268	ILMN_2687169	4 68.34 cM	chr4:136145129-136145179	4 D3	chr4:136143821-136145392	4 D3	RSQ	Mm.110	NM_008321	3	3	15903	Id3	inhibitor of DNA binding 3 (Id3), mRNA.
6695922	ILMN_1219568	16	chr16:8648665-8648715	16 A1	chr16:8637706-8657524	16 A1	RSQ	Mm.9699	NM_016881	2	1	54128	Pmm2	phosphomannomutase 2 (Pmm2), mRNA.
6699608	ILMN_2634501	18 43.89 cM	chr18:69983679-69983729	18 E2	chr18:69979130-70053588	18 E2	RSQ	Mm.246753	NM_030554	5	1	80718	Rab27b	RAB27B, member RAS oncogene family (Rab27b), transcript variant 1, mRNA.
6695067	ILMN_2662508	4 51.33 cM	chr4:109961966-109962016	4 C7	chr4:109676626-109963960	4 C7	RSQ	Mm.318259	NM_007983	1	1	14084	Faf1	Fas-associated factor 1 (Faf1), mRNA.
6733325	ILMN_2842859	4	chr4:70235363-70235413	4 C2	chr4:70216854-70410435	4 C2	RSQ	Mm.379344	NM_145990	8	1	214444	Cdk5rap2	CDK5 regulatory subunit associated protein 2 (Cdk5rap2), transcript variant 1, mRNA.
6733326	ILMN_3068722	9 42.3 cM	chr9:75409233-75409283	9 D	chr9:75386781-75409359	9 D	RSQ	Mm.480076	NM_027418	1	1	50772	Mapk6	mitogen-activated protein kinase 6 (Mapk6), transcript variant 2, mRNA.
6694388	ILMN_2498592	2	chr2:144305251-144305301	2 G1	chr2:144305175-144332080	2 G1	RSQ	Mm.252750	NM_026924	3	1	107586	Ovol2	ovo-like 2 (Drosophila) (Ovol2), transcript variant A, mRNA.
6706837	ILMN_1256883	2 59.92 cM	chr2:119127092-119127142	2 E5	chr2:119112816-119136070	2 E5	RSQ	Mm.330492	NM_011234	1	1	19361	Rad51	RAD51 homolog (Rad51), mRNA.
6690828	ILMN_2640909	12	chr12:89348391-89348441	12 D3	chr12:88725674-90334933	12 D3	RSQ		XM_006515538	30	1	18191	Nrxn3	PREDICTED: neurexin III (Nrxn3), transcript variant X5, mRNA.
6707620	ILMN_2594031	15	chr15:76085678-76085728	15 D3	chr15:76085593-76090013	15 D3	RSQ	Mm.101946	NM_144847	2	1	223649	Nrbp2	nuclear receptor binding protein 2 (Nrbp2), mRNA.
6702245	ILMN_2706205	10 36.88 cM	chr10:71330499-71330549	10 B5.3	chr10:71330493-71344849	10 B5.3	RSQ	Mm.254114	NM_134007	1	1	52637	Cisd1	CDGSH iron sulfur domain 1 (Cisd1), mRNA.
6733329	ILMN_3093089	4	chr4:148612751-148612801	4 E2	chr4:148612381-148626996	4 E2	RSQ	Mm.22453	NM_145556	14	1	230908	Tardbp	TAR DNA binding protein (Tardbp), transcript variant 1, mRNA.
6689097	ILMN_2690241	10 29.22 cM	chr10:57738312-57738362	10 B4	chr10:57631980-57741112	10 B4	RSQ	Mm.262135	NM_008863	6	1	18768	Pkib	protein kinase inhibitor beta, cAMP dependent, testis specific (Pkib), transcript variant 1, mRNA.
6701281	ILMN_2616956	3	chr3:90061956-90062006	3 F1	chr3:90052801-90063341	3 F1	RSQ	Mm.300083	NM_025762	4	2	99650	4933434E20Rik	RIKEN cDNA 4933434E20 gene (4933434E20Rik), transcript variant 1, mRNA.
6699446	ILMN_2624145	11	chr11:4092154-4092204	11 A1	chr11:4091480-4095431	11 A1	RSQ	Mm.41719	NM_026443	1	1	67900	Mtfp1	mitochondrial fission process 1 (Mtfp1), mRNA.
6703082	ILMN_2467320	12	chr12:40315227-40315277	12 B1	chr12:40315045-40445790	12 B1	RSQ	Mm.26852	NM_172575	2	1	246196	Zfp277	zinc finger protein 277 (Zfp277), transcript variant 1, mRNA.
6692840	ILMN_2715661	8	chr8:3459082-3459132	8 A1.1	chr8:3458816-3467648	8 A1.1	RSQ	Mm.45279	NM_026951	3	1	69129	Pex11g	peroxisomal biogenesis factor 11 gamma (Pex11g), mRNA.
6690049	ILMN_1250555	14	chr14:61341066-61341116	14 D1	chr14:61339762-61360445	14 D1	RSQ	Mm.22758	NM_026598	1	1	68177	Ebpl	emopamil binding protein-like (Ebpl), mRNA.
6733330	ILMN_3048751	13	chr13:104863733-104863783	13 D1	chr13:104845282-104863893	13 D1	RSQ	Mm.159995	NM_029984	1	1	77803	Fam159b	family with sequence similarity 159, member B (Fam159b), mRNA.
6696640	ILMN_2590729	12 1.77 cM	chr12:3403780-3403830	12 A1.1	chr12:3365131-3406494	12 A1.1	RSQ	Mm.7688	NM_008445	2	1	16570	Kif3c	kinesin family member 3C (Kif3c), mRNA.
6705340	ILMN_1244305	4 37.89 cM	chr4:80849754-80849804	4 C3	chr4:80834212-80851736	4 C3	RSQ	Mm.30438	NM_031202	6	1	22178	Tyrp1	tyrosinase-related protein 1 (Tyrp1), transcript variant 1, mRNA.
6695836	ILMN_1253008	17 8.73 cM	chr17:12943215-12943265	17 A1	chr17:12943041-12960725	17 A1	RSQ	Mm.439711	NM_009338	1	1	110460	Acat2	acetyl-Coenzyme A acetyltransferase 2 (Acat2), mRNA.
6709079	ILMN_1219284	2	chr2:18219583-18219633	2 A3	chr2:18213750-18392830	2 A3	RSQ	Mm.246674	NM_007869	4	1	13418	Dnajc1	DnaJ (Hsp40) homolog, subfamily C, member 1 (Dnajc1), transcript variant 1, mRNA.
6733332	ILMN_2869075	7	chr7:30854559-30854609	7 B1	chr7:30854329-30856178	7 B1	RSQ	Mm.291167	NM_001033316	1	1	233080	Ffar3	free fatty acid receptor 3 (Ffar3), mRNA.
6733333	ILMN_2814258	14	chr14:4353450-4353495	14 A1	chr14:4334762-4354687	14 A1	RSQ		NM_001309398	2	1	554327	2610042L04Rik	RIKEN cDNA 2610042L04 gene (2610042L04Rik), mRNA.
6733334	ILMN_2948241	10 B2|10	chr10:41549188-41549238	10 B2			UGA	Mm.228517				75973	Ccdc162	Coiled-coil domain containing 162
6733335	ILMN_2820703	11	chr11:75526232-75526282	11 B5	chr11:75513540-75526580	11 B5	RSQ	Mm.10486	NM_001004157	1	1	380713	Scarf1	scavenger receptor class F, member 1 (Scarf1), mRNA.
6701973	ILMN_2700797	18	chr18:53406900-53406950	18 D1	chr18:53406340-53418007	18 D1	RSQ	Mm.4587	NM_008908	1	1	19038	Ppic	peptidylprolyl isomerase C (Ppic), mRNA.
6691382	ILMN_2469018	7	chr7:142515797-142515847	7 F5	chr7:142498781-142516213	7 F5	RSQ		XM_006508559	30	1	21957	Tnnt3	PREDICTED: troponin T3, skeletal, fast (Tnnt3), transcript variant X12, mRNA.
6733336	ILMN_2593356	6	chr6:106778287-106778337	6 E1	chr6:106778243-106800087	6 E1	RSQ	Mm.290085	NM_021449	2	1	58799	Crbn	cereblon (Crbn), transcript variant 1, mRNA.
6733337	ILMN_2807229	12	chr12:100912854-100912904	12 E	chr12:100912701-101028983	12 E	RSQ	Mm.156217	NM_026681	5	1	68339	Ccdc88c	coiled-coil domain containing 88C (Ccdc88c), mRNA.
6695698	ILMN_2619639	7	chr7:30318942-30318992	7 B1	chr7:30314815-30319045	7 B1	RSQ	Mm.227325	NM_153577	2	1	233066	Syne4	spectrin repeat containing, nuclear envelope family member 4 (Syne4), transcript variant 1, mRNA.
6695818	ILMN_3163156	8	chr8:20917042-20917092	8 A2	chr8:20916489-20922071	8 A2	RSQ	Mm.490240	NM_001025353	1	1	100503992	Gm6040	predicted gene 6040 (Gm6040), mRNA.
6704384	ILMN_1231246	14 50.9 cM	chr14:99874501-99874551	14 E2.2	chr14:99870639-100149796	14 E2.3	RSQ	Mm.458816	NM_010636	9	1	16597	Klf12	Kruppel-like factor 12 (Klf12), mRNA.
6691927	ILMN_1234692	11	chr11:77519895-77519945	11 B5	chr11:77515116-77520628	11 B5	RSQ	Mm.432526	NM_026185	1	1	67477	Abhd15	abhydrolase domain containing 15 (Abhd15), mRNA.
6733340	ILMN_2881477	4	chr4:151047453-151047503	4 E2	chr4:151047304-151057953	4 E2	RSQ	Mm.273930	NM_009498	1	1	22319	Vamp3	vesicle-associated membrane protein 3 (Vamp3), mRNA.
6688419	ILMN_2661407	17	chr17:46774070-46774120	17 C	chr17:46773906-46782656	17 C	RSQ	Mm.218533	NM_025433	1	1	66229	Rpl7l1	ribosomal protein L7-like 1 (Rpl7l1), mRNA.
6708302	ILMN_2669034	5	chr5:24568607-24568657	5 A3	chr5:24565340-24577467	5 A3	RSQ	Mm.21629	NM_013853	4	1	27407	Abcf2	ATP-binding cassette, sub-family F (GCN20), member 2 (Abcf2), transcript variant 1, mRNA.
6693416	ILMN_2612125	8	chr8:3456492-3456542	8 A1.1	chr8:3393007-3456600	8 A1.1	RSQ	Mm.170461	NM_133962	4	1	102098	Arhgef18	rho/rac guanine nucleotide exchange factor (GEF) 18 (Arhgef18), mRNA.
6697672	ILMN_2613887	10	chr10:80519815-80519865	10 C1	chr10:80519584-80539124	10 C1	RSQ	Mm.52511	NM_026094	2	1	67331	Atp8b3	ATPase, class I, type 8B, member 3 (Atp8b3), mRNA.
6733342	ILMN_2897167	8	chr8:41196965-41197015	8 A4	chr8:41191433-41215156	8 A4	RSQ	Mm.277955	NM_145594	2	1	234199	Fgl1	fibrinogen-like protein 1 (Fgl1), mRNA.
6708617	ILMN_2745259	X 37.92 cM	chrX:74255764-74255814	X A7.3	chrX:74254686-74257893	X A7.3	RSQ	Mm.18892	NM_007927	2	1	13726	Emd	emerin (Emd), mRNA.
6733343	ILMN_2864844	7	chr7:80291200-80291250	7 D2	chr7:80269654-80291579	7 D2	RSQ	Mm.322870	NM_178070	7	1	233405	Vps33b	vacuolar protein sorting 33B (yeast) (Vps33b), mRNA.
6694726	ILMN_2627254	8	chr8:61329326-61329376	8 B3.1	chr8:61224170-61396072	8 B3.1	RSQ	Mm.27949	NM_021506	2	1	59009	Sh3rf1	SH3 domain containing ring finger 1 (Sh3rf1), mRNA.
6733344	ILMN_1241140	10 76.39 cM	chr10:128029846-128029896	10 D3	chr10:128015214-128030030	10 D3	RSQ	Mm.2903	NM_008921	1	1	19075	Prim1	DNA primase, p49 subunit (Prim1), mRNA.
6733345	ILMN_3046219	7	chr7:132813124-132813174	7 F3	chr7:132712083-132813196	7 F3	RSQ	Mm.225649	NM_212473	1	1	77938	Fam53b	family with sequence similarity 53, member B (Fam53b), mRNA.
6693053	ILMN_2643291	6	chr6:99632289-99632339	6 D3	chr6:99625136-99666771	6 D3	RSQ	Mm.32889	NM_025829	1	1	66892	Eif4e3	eukaryotic translation initiation factor 4E member 3 (Eif4e3), mRNA.
6704996	ILMN_2677113	7 9.14 cM	chr7:16455912-16455962	7 A2	chr7:16455720-16476780	7 A2	RSQ	Mm.145821	NM_008718	2	1	18142	Npas1	neuronal PAS domain protein 1 (Npas1), mRNA.
6700403	ILMN_2709901	5	chr5:92430943-92431078	5 E2	chr5:92415539-92435199	5 E2	RSQ	Mm.275289	NM_183392	5	1	269113	Nup54	nucleoporin 54 (Nup54), mRNA.
6689145	ILMN_2485639	7 30.43 cM	chr7:46647443-46647493	7 B3	chr7:46644640-46672537	7 B3	RSQ	Mm.248684	NM_009414	4	1	21990	Tph1	tryptophan hydroxylase 1 (Tph1), transcript variant 1, mRNA.
6733346	ILMN_2882079	4	chr4:151989860-151989906	4 E2	chr4:151989630-151996179	4 E2	RSQ	Mm.25582	NM_172705	2	1	230936	Phf13	PHD finger protein 13 (Phf13), mRNA.
6688437	ILMN_2663139	9	chr9:36895328-36895378	9 A4	chr9:36890978-37147322	9 A4	RSQ	Mm.260335	NM_148950	7	1	208076	Pknox2	Pbx/knotted 1 homeobox 2 (Pknox2), transcript variant 1, mRNA.
6706582	ILMN_1245585	5	chr5:101659325-101659375	5 E4	chr5:101659196-101664711	5 E4	RSQ	Mm.193072	NM_144955	1	1	18096	Nkx6-1	NK6 homeobox 1 (Nkx6-1), mRNA.
6695688	ILMN_2752966	4 34.66 cM	chr4:66841585-66841635	4 C1	chr4:66827550-66846581	4 C1	RSQ	Mm.38049	NM_021297	1	1	21898	Tlr4	toll-like receptor 4 (Tlr4), mRNA.
6697513	ILMN_1241088	7	chr7:97064675-97064725	7 E1	chr7:96951526-97064757	7 E1	RSQ	Mm.274864	NM_153591	1	1	244141	Nars2	asparaginyl-tRNA synthetase 2 (mitochondrial)(putative) (Nars2), mRNA.
6694568	ILMN_2738433	7 68.94 cM	chr7:125577579-125577629	7 F3	chr7:125552281-125579474	7 F3	RSQ	Mm.233802	NM_001008700	2	1	16190	Il4ra	interleukin 4 receptor, alpha (Il4ra), mRNA.
6733348	ILMN_2922334	19	chr19:12466719-12466769	19 A	chr19:12466335-12501996	19 A	RSQ	Mm.247695	NM_172442	3	1	207521	Dtx4	deltex 4 homolog (Drosophila) (Dtx4), mRNA.
6688711	ILMN_1257296	7	chr7:5195955-5196005	7 A1	chr7:5194915-5196747	7 A1	RSQ	Mm.160380	NM_030740	1	1	81015	Vmn1r56	vomeronasal 1 receptor 56 (Vmn1r56), mRNA.
6733349	ILMN_2629591	8	chr8:41374566-41374616	8 A4	chr8:41340645-41374697	8 A4	RSQ	Mm.22547	NM_019734	1	1	11886	Asah1	N-acylsphingosine amidohydrolase 1 (Asah1), mRNA.
6688764	ILMN_1232383	19 34.32 cM	chr19:41047537-41047587	19 C3	chr19:41029274-41059525	19 C3	RSQ	Mm.25620	NM_009345	2	1	21673	Dntt	deoxynucleotidyltransferase, terminal (Dntt), transcript variant 1, mRNA.
6733350	ILMN_2879759	17	chr17:7934822-7934872	17 A1	chr17:7925999-7934897	17 A1	RSQ	Mm.119680	NM_145968	3	2	72536	Tagap	T cell activation Rho GTPase activating protein (Tagap), mRNA.
6689142	ILMN_1255085	15	chr15:93489285-93489335	15 E3	chr15:93398349-93491912	15 E3	RSQ	Mm.74208	NM_146062	17	1	223828	Pphln1	periphilin 1 (Pphln1), transcript variant 1, mRNA.
6702804	ILMN_1249749	4	chr4:133535669-133535719	4 D2.3	chr4:133532541-133546027	4 D2.3	RSQ	Mm.69	NM_010948	1	1	18221	Nudc	nuclear distribution gene C homolog (Aspergillus) (Nudc), mRNA.
6698004	ILMN_2763404	12	chr12:90332950-90333000	12 D3	chr12:88725674-90334933	12 D3	RSQ		XM_006515538	30	1	18191	Nrxn3	PREDICTED: neurexin III (Nrxn3), transcript variant X5, mRNA.
6690597	ILMN_2631446	19	chr19:54031148-54031198	19 D2	chr19:53944875-54033278	19 D2	RSQ	Mm.228669	NM_019658	5	1	56392	Shoc2	soc-2 (suppressor of clear) homolog (C. elegans) (Shoc2), transcript variant 1, mRNA.
6699915	ILMN_1244322	6	chr6:67422956-67423006	6 C1	chr6:67422931-67491855	6 C1	RSQ	Mm.221227	NM_144548	1	1	209590	Il23r	interleukin 23 receptor (Il23r), mRNA.
6701078	ILMN_2754407	14 28.19 cM	chr14:55519558-55519608	14 C3	chr14:55518977-55524252	14 C3	RSQ	Mm.20422	NM_008736	5	1	18185	Nrl	neural retina leucine zipper gene (Nrl), transcript variant 1, mRNA.
6705612	ILMN_1258989	8	chr8:26158338-26158388	8 A2	chr8:26158168-26164151	8 A2	RSQ	Mm.383241	NM_199042	1	1	73754	Thap1	THAP domain containing, apoptosis associated protein 1 (Thap1), mRNA.
6733351	ILMN_2672846	13	chr13:20373092-20373142	13 A2	chr13:20090506-20608353	13 A2	RSQ	Mm.342392	NM_080288	5	1	140580	Elmo1	engulfment and cell motility 1 (Elmo1), transcript variant 3, mRNA.
6705349	ILMN_2459899	3	chr3:95676267-95676317	3 F2.1	chr3:95676201-95687917	3 F2.1	RSQ	Mm.490574	NM_144899	4	1	229595	Adamtsl4	ADAMTS-like 4 (Adamtsl4), transcript variant 2, mRNA.
6733352	ILMN_2932508	8	chr8:112882311-112882361	8 E1	chr8:112570042-112882707	8 E1	RSQ	Mm.209232	NM_130457	3	1	170571	Cntnap4	contactin associated protein-like 4 (Cntnap4), mRNA.
6733353	ILMN_2998335	11	chr11:110274319-110274359	11 E1	chr11:110269368-110337716	11 E1	RSQ	Mm.41942	NM_147219	2	1	217265	Abca5	ATP-binding cassette, sub-family A (ABC1), member 5 (Abca5), mRNA.
6699324	ILMN_1246611	10 22.46 cM	chr10:41530913-41530963	10 B2	chr10:41519499-41531042	10 B2	RSQ	Mm.269815	NM_016898	1	1	53599	Cd164	CD164 antigen (Cd164), mRNA.
6694021	ILMN_2492264	15 29.3 cM	chr15:66923014-66923064	15 D2	chr15:66891392-66923199	15 D2	RSQ	Mm.10222	NM_018865	2	1	22402	Wisp1	WNT1 inducible signaling pathway protein 1 (Wisp1), mRNA.
6708278	ILMN_1257797	15	chr15:63780012-63780062	15 D1	chr15:63775970-63808739	15 D1	RSQ	Mm.335619	NM_031378	1	1	83492	Gsdmc	gasdermin C (Gsdmc), mRNA.
6701031	ILMN_1247108	6	chr6:22288296-22288346	6 A3.1	chr6:22288226-22298522	6 A3.1	RSQ	Mm.137403	NM_053116	2	1	93735	Wnt16	wingless-type MMTV integration site family, member 16 (Wnt16), mRNA.
6694318	ILMN_1251718	8	chr8:21823560-21823610	8 A2	chr8:21823538-21831296	8 A2	RSQ	Mm.346928	NM_199067	1	1	387334	Defb50	defensin beta 50 (Defb50), mRNA.
6699850	ILMN_2699556	2	chr2:19394379-19394429	2 A3	chr2:19371635-19394970	2 A3	RSQ	Mm.27166	NM_029619	2	1	76467	Msrb2	methionine sulfoxide reductase B2 (Msrb2), mRNA.
6693929	ILMN_1240473	6	chr6:57389717-57389767	6 B3	chr6:57389667-57390567	6 B3	RSQ	Mm.377177	NM_134181	1	1	171199	Vmn1r18	vomeronasal 1 receptor 18 (Vmn1r18), mRNA.
6698597	ILMN_2720555	7	chr7:92836883-92836933	7 E1	chr7:92741713-92837117	7 E1	RSQ	Mm.389966	NM_029494	3	1	75985	Rab30	RAB30, member RAS oncogene family (Rab30), mRNA.
6733358	ILMN_2497067	13	chr13:9686478-9686528	13 A1	chr13:9684835-9765314	13 A1	RSQ	Mm.397307	NM_144516	18	1	66505	Zmynd11	zinc finger, MYND domain containing 11 (Zmynd11), transcript variant 1, mRNA.
6721951	ILMN_2525423	11	chr11:35840308-35840356	11 A4	chr11:35839177-35980089	11 A4	RSQ	Mm.31267	NM_170779	1	1	211652	Wwc1	WW, C2 and coiled-coil domain containing 1 (Wwc1), mRNA.
6733359	ILMN_2783107	Y					RSQ	Mm.304354	NM_201530	12	12	382301	Sly	Sycp3 like Y-linked (Sly), mRNA.
6733360	ILMN_2977331	7	chr7:127212882-127212932	7 F3	chr7:127211607-127214287	7 F3	RSQ	Mm.14526	NM_016754	3	1	17907	Mylpf	myosin light chain, phosphorylatable, fast skeletal muscle (Mylpf), mRNA.
6691447	ILMN_1259904	16	chr16:13148547-13148597	16 A1	chr16:13109735-13152009	16 A1	RSQ	Mm.287837	NM_015769	2	1	50505	Ercc4	excision repair cross-complementing rodent repair deficiency, complementation group 4 (Ercc4), mRNA.
6687308	ILMN_1255775	2 63.5 cM	chr2:131561416-131561466	2 F1	chr2:131545356-131562285	2 F1	RSQ	Mm.389380	NM_013460	1	1	11550	Adra1d	adrenergic receptor, alpha 1d (Adra1d), mRNA.
6691551	ILMN_1216748	11	chr11:59876440-59876490	11 B1.3	chr11:59848072-59876533	11 B1.3	RSQ	Mm.41761	NM_134029	1	1	103850	Nt5m	5',3'-nucleotidase, mitochondrial (Nt5m), mRNA.
6693922	ILMN_2641150	9	chr9:66955816-66955866	9 C	chr9:66955392-66975484	9 C	RSQ	Mm.157882	NM_030717	2	1	80907	Lactb	lactamase, beta (Lactb), mRNA.
6701743	ILMN_2612868	1 E4|1	chr1:133374675-133374724	1 E4			UGA	Mm.52111				214253	Etnk2	Ethanolamine kinase 2
6697079	ILMN_1234063	3	chr3:40716574-40716624	3 B	chr3:40708870-40726094	3 B	RSQ	Mm.78691	NM_178386	1	1	73333	Slc25a31	solute carrier family 25 (mitochondrial carrier; adenine nucleotide translocator), member 31 (Slc25a31), mRNA.
6709803	ILMN_2656071	19	chr19:8773045-8773095	19 A	chr19:8772521-8774467	19 A	RSQ	Mm.45155	NM_026325	3	1	67706	Tmem179b	transmembrane protein 179B (Tmem179b), transcript variant 1, mRNA.
6691757	ILMN_2748336	3	chr3:51266797-51266847	3 C	chr3:51252719-51340644	3 C	RSQ	Mm.131038	NM_023502	8	1	69257	Elf2	E74-like factor 2 (Elf2), transcript variant 1, mRNA.
6733361	ILMN_3070466	1	chr1:185357634-185357684	1 H5	chr1:185332158-185357769	1 H5	RSQ	Mm.227549	NM_011794	1	1	23827	Bpnt1	bisphosphate 3'-nucleotidase 1 (Bpnt1), mRNA.
6689915	ILMN_1251894	14 61.6 cM	chr14:118013054-118013104	14 E4	chr14:118012789-118052246	14 E4	RSQ	Mm.19987	NM_010024	2	1	13190	Dct	dopachrome tautomerase (Dct), mRNA.
6733362	ILMN_2811562	17	chr17:37280014-37280064	17 B1	chr17:37279500-37280418	17 B1	RSQ	Mm.377544	NM_146515	1	1	258508	Olfr99	olfactory receptor 99 (Olfr99), mRNA.
6700944	ILMN_1251642	11 85.24 cM	chr11:121341141-121341191	11 E2	chr11:121327202-121354447	11 E2	RSQ	Mm.103986	NM_025793	3	1	66840	Wdr45b	WD repeat domain 45B (Wdr45b), mRNA.
6686894	ILMN_2763812	4	chr4:45315630-45315680	4 B1	chr4:45297167-45316131	4 B1	RSQ	Mm.46761	NM_027266	1	1	69934	Trmt10b	tRNA methyltransferase 10B (Trmt10b), mRNA.
6694165	ILMN_2651734	3	chr3:59179607-59179657	3 D	chr3:59178913-59195104	3 D	RSQ		NM_001302203	2	1	84111	Gpr87	G protein-coupled receptor 87 (Gpr87), mRNA.
6701571	ILMN_2718049	10	chr10:129691211-129691261	10 D3	chr10:129691112-129692039	10 D3	RSQ	Mm.377563	NM_146554	1	1	258547	Olfr803	olfactory receptor 803 (Olfr803), mRNA.
6733363	ILMN_2846047	2	chr2:164826778-164826828	2 H3	chr2:164822685-164826867	2 H3	RSQ	Mm.161149	NM_028028	1	1	71971	Zswim1	zinc finger SWIM-type containing 1 (Zswim1), mRNA.
6733364	ILMN_3135668	X 3.73 cM	chrX:8245405-8245455	X A1.1	chrX:8238667-8252406	X A1.1	RSQ	Mm.327529	NM_133991	2	1	54632	Ftsj1	FtsJ homolog 1 (E. coli) (Ftsj1), transcript variant 1, mRNA.
6733365	ILMN_2936199	4 34.43 cM	chr4:65615992-65616042	4 C1	chr4:65604985-65616240	4 C1	RSQ	Mm.22786	NM_053084	6	1	69807	Trim32	tripartite motif-containing 32 (Trim32), transcript variant 1, mRNA.
6707229	ILMN_2642571	13 29.8 cM	chr13:55325806-55325856	13 B1	chr13:55325167-55329730	13 B1	RSQ	Mm.20350	NM_016662	2	1	17121	Mxd3	Max dimerization protein 3 (Mxd3), mRNA.
6733366	ILMN_2721016	8 1.92 cM	chr8:3657803-3657853	8 A1.1	chr8:3655769-3658095	8 A1.1	RSQ	Mm.1181	NM_022984	1	1	57264	Retn	resistin (Retn), transcript variant 1, mRNA.
6733367	ILMN_2978163	2	chr2:156124061-156124111	2 H1	chr2:156123636-156144186	2 H1	RSQ	Mm.283604	NM_010911	2	1	18041	Nfs1	nitrogen fixation gene 1 (S. cerevisiae) (Nfs1), mRNA.
6706123	ILMN_1221494	11	chr11:32518400-32518450	11 A4	chr11:32455371-32518709	11 A4	RSQ	Mm.260956	NM_173784	2	1	327900	Ubtd2	ubiquitin domain containing 2 (Ubtd2), mRNA.
6733368	ILMN_2606862	2 10.7 cM	chr2:14971579-14971629	2 A2	chr2:14604305-14987908	2 A2	RSQ	Mm.313930	NM_023116	14	1	12296	Cacnb2	calcium channel, voltage-dependent, beta 2 subunit (Cacnb2), transcript variant 1, mRNA.
6691356	ILMN_2769241	4 C4|4 42.03 cM					UG5	Mm.377087				15964	Ifna11	Interferon alpha 11
6733369	ILMN_3043109	7	chr7:25369666-25369716	7 A3	chr7:25367615-25369724	7 A3	RSQ	Mm.34382	NM_028219	2	1	72383	Cnfn	cornifelin (Cnfn), transcript variant 1, mRNA.
6692647	ILMN_1220109	18 24.41 cM	chr18:46167359-46167409	18 C	chr18:46165299-46212607	18 C	RSQ	Mm.277382	NM_178872	2	1	28105	Trim36	tripartite motif-containing 36 (Trim36), transcript variant 1, mRNA.
6705284	ILMN_2673174	8			chr8:11556456-11563251	8 A1.1	RSQ	Mm.25709	NM_011919	6	1	26356	Ing1	inhibitor of growth family, member 1 (Ing1), transcript variant 1, mRNA.
6702038	ILMN_1256219	X 72.38 cM			chrX:155213125-155216449	X F3	RSQ	Mm.2734	NM_009121	4	2	20229	Sat1	spermidine/spermine N1-acetyl transferase 1 (Sat1), transcript variant 1, mRNA.
6704212	ILMN_2757855	2	chr2:24877476-24877526	2 A3	chr2:24790768-24919609	2 A3	RSQ	Mm.24176	NM_172545	16	1	77683	Ehmt1	euchromatic histone methyltransferase 1 (Ehmt1), transcript variant 2, mRNA.
6705881	ILMN_2456200	17	chr17:46406012-46406062	17 C	chr17:46383765-46420918	17 C	RSQ	Mm.439916	NM_021346	4	1	57908	Zfp318	zinc finger protein 318 (Zfp318), transcript variant 2, mRNA.
6695643	ILMN_2739637	7	chr7:106677672-106677722	7 E3	chr7:106677533-106678485	7 E3	RSQ	Mm.377507	NM_146453	1	1	258445	Olfr693	olfactory receptor 693 (Olfr693), mRNA.
6733370	ILMN_2915835	15	chr15:75222577-75222627	15 D3	chr15:75216337-75222661	15 D3	RSQ	Mm.235880	XR_035099	1	1	223631	BC025446	PREDICTED: cDNA sequence BC025446 (BC025446), transcript variant X6, misc_RNA.
6699113	ILMN_1254929	19	chr19:29143669-29143719	19 C1	chr19:29101374-29143843	19 C1	RSQ	Mm.28630	NM_021525	2	1	59028	Rcl1	RNA terminal phosphate cyclase-like 1 (Rcl1), mRNA.
6694765	ILMN_2715270	5	chr5:33162457-33162507	5 B1	chr5:33104218-33162699	5 B1	RSQ	Mm.25237	NM_019810	1	1	20537	Slc5a1	solute carrier family 5 (sodium/glucose cotransporter), member 1 (Slc5a1), mRNA.
6702711	ILMN_2660328	13	chr13:54663757-54663807	13 B1	chr13:54621783-54664063	13 B1	RSQ	Mm.194459	NM_178397	6	1	76577	Faf2	Fas associated factor family member 2 (Faf2), mRNA.
6733373	ILMN_2736497	13 67.14 cM	chr13:118791941-118791991	13 D2.3	chr13:118714698-118792573	13 D2.3	RSQ	Mm.317323	NM_008002	1	1	14165	Fgf10	fibroblast growth factor 10 (Fgf10), mRNA.
6699606	ILMN_1248859	12 24.53 cM	chr12:56710671-56710721	12 C1	chr12:56695470-56712822	12 C1	RSQ	Mm.5035	NM_011041	4	1	18511	Pax9	paired box 9 (Pax9), mRNA.
6694669	ILMN_2628822	5 60.65 cM	chr5:120885781-120885831	5 F	chr5:120876141-120887613	5 F	RSQ	Mm.389688	NM_011852	4	2	23960	Oas1g	2'-5' oligoadenylate synthetase 1G (Oas1g), transcript variant 1, mRNA.
6696601	ILMN_1244868	2	chr2:25426098-25426148	2 A3	chr2:25423693-25426373	2 A3	RSQ	Mm.1203	NM_013524	11	1	14347	Fut7	fucosyltransferase 7 (Fut7), transcript variant 1, mRNA.
6710736	ILMN_2662450	4 5.88 cM	chr4:13891009-13891059	4 A1	chr4:13784781-13895055	4 A1	RSQ	Mm.4909	NM_009822	9	1	12395	Runx1t1	runt-related transcription factor 1; translocated to, 1 (cyclin D-related) (Runx1t1), transcript variant 3, mRNA.
6709817	ILMN_2719811	6	chr6:124904518-124904568	6 F2	chr6:124904358-124911705	6 F2	RSQ	Mm.4528	NM_008479	2	1	16768	Lag3	lymphocyte-activation gene 3 (Lag3), mRNA.
6688775	ILMN_2721919	7	chr7:127343122-127343172	7 F3	chr7:127342794-127345314	7 F3	RSQ	Mm.23031	NM_146202	1	1	233890	Zfp768	zinc finger protein 768 (Zfp768), mRNA.
6698950	ILMN_2616151	9	chr9:98399577-98399627	9 E3.3	chr9:98296582-98411428	9 E3.3	RSQ	Mm.294082	NM_144533	9	1	74080	Nmnat3	nicotinamide nucleotide adenylyltransferase 3 (Nmnat3), mRNA.
6733374	ILMN_1225027	14	chr14:31119794-31119844	14 B	chr14:31019137-31121592	14 B	RSQ	Mm.27913	NM_001081251	26	1	66923	Pbrm1	polybromo 1 (Pbrm1), mRNA.
6733376	ILMN_2993109	10	chr10:59949845-59949895	10 B4	chr10:59949674-59951770	10 B4	RSQ	Mm.21697	NM_029083	1	1	74747	Ddit4	DNA-damage-inducible transcript 4 (Ddit4), mRNA.
6698831	ILMN_1256784	X	chrX:50425604-50425654	X A5	chrX:50425495-50426494	X A5	RSQ	Mm.451653	NM_146292	1	1	258289	Olfr1324	olfactory receptor 1324 (Olfr1324), mRNA.
6733377	ILMN_3106706	2	chr2:153856270-153856320	2 H1	chr2:153856187-153871084	2 H1	RSQ	Mm.33629	NM_029599	5	1	76407	Sun5	Sad1 and UNC84 domain containing 5 (Sun5), transcript variant 2, mRNA.
6733378	ILMN_1227256	18	chr18:6025347-6025397	18 A1	chr18:6024447-6136098	18 A1	RSQ	Mm.239675	NM_029277	7	1	75415	Arhgap12	Rho GTPase activating protein 12 (Arhgap12), transcript variant 2, mRNA.
6705985	ILMN_2443447	6	chr6:89934232-89934282	6 D1	chr6:89931649-89940507	6 D1	RSQ	Mm.431981	NM_011684	1	1	22297	Vmn1r45	vomeronasal 1 receptor 45 (Vmn1r45), mRNA.
6691299	ILMN_2750225	X	chrX:155297532-155297582	X F3	chrX:155262442-155297654	X F3	RSQ	Mm.268710	NM_019736	2	1	56360	Acot9	acyl-CoA thioesterase 9 (Acot9), transcript variant 1, mRNA.
6702787	ILMN_2612350	5	chr5:38121231-38121281	5 B3	chr5:38039229-38137769	5 B3	RSQ	Mm.18959	NM_026959	5	1	71116	Stx18	syntaxin 18 (Stx18), transcript variant 1, mRNA.
6733380	ILMN_3150990	14 48.25 cM	chr14:97827776-97828256	14 E2.1	chr14:97786845-98169765	14 E2.1	RSQ	Mm.320593	NM_007826	2	1	13134	Dach1	dachshund 1 (Drosophila) (Dach1), transcript variant 1, mRNA.
6693962	ILMN_1226662	14	chr14:62276732-62276782	14 D1	chr14:62276228-62292979	14 D1	RSQ	Mm.127330	NM_173419	1	1	239133	Dleu7	deleted in lymphocytic leukemia, 7 (Dleu7), mRNA.
6705736	ILMN_2613685	11	chr11:117792779-117792829	11 E2	chr11:117782296-117793137	11 E2	RSQ	Mm.116675	NM_181856	8	1	217356	Tmc8	transmembrane channel-like gene family 8 (Tmc8), transcript variant C, mRNA.
6733384	ILMN_3002011	5	chr5:90214747-90214797	5 E1	chr5:90214724-90223996	5 E1	RSQ	Mm.319697	NM_001033310	3	1	231430	Cox18	cytochrome c oxidase assembly protein 18 (Cox18), transcript variant 2, mRNA.
6733385	ILMN_2907721	11	chr11:22518837-22518887	11 A3.2	chr11:22512282-22519231	11 A3.2	RSQ	Mm.221274	NM_153596	1	1	103765	Tmem17	transmembrane protein 17 (Tmem17), mRNA.
6733386	ILMN_2887983	11 80.54 cM	chr11:114904344-114904392	11 E2	chr11:114890040-114904651	11 E2	RSQ	Mm.294439	NM_170758	1	1	217303	Cd300a	CD300A antigen (Cd300a), mRNA.
6708747	ILMN_1243123	1 32.74 cM	chr1:64598147-64598197	1 C2	chr1:64532803-64604548	1 C2	RSQ	Mm.422634	NM_009952	11	1	12912	Creb1	cAMP responsive element binding protein 1 (Creb1), transcript variant B, mRNA.
6733387	ILMN_2819553	Y	chrY:9131597-9131647	Y A1	chrY:9131004-9132555	Y A1	RSQ		XM_003689005	1	1	100861879	Gm21292	PREDICTED: predicted gene, 21292 (Gm21292), mRNA.
6733388	ILMN_2731379	12	chr12:86882583-86882633	12 D2	chr12:86880702-86884814	12 D2	RSQ	Mm.248358	NM_145836	1	1	238330	Irf2bpl	interferon regulatory factor 2 binding protein-like (Irf2bpl), mRNA.
6699678	ILMN_2674595	6	chr6:135023690-135023740	6 G1	chr6:135011611-135023776	6 G1	RSQ	Mm.166524	NM_026360	1	1	67755	Ddx47	DEAD (Asp-Glu-Ala-Asp) box polypeptide 47 (Ddx47), mRNA.
6690814	ILMN_1225374	13 47.88 cM	chr13:93942677-93942727	13 C3	chr13:93771678-93943016	13 C3	RSQ	Mm.300178	NM_009712	1	1	11881	Arsb	arylsulfatase B (Arsb), mRNA.
6695797	ILMN_2659306	10 66.65 cM	chr10:118159678-118159728	10 D2	chr10:118141786-118168999	10 D2	RSQ	Mm.101191	NM_010785	9	1	17245	Mdm1	transformed mouse 3T3 cell double minute 1 (Mdm1), transcript variant 1, mRNA.
6733391	ILMN_2810955	6			chr6:148232429-148444352	6 G3	RSQ	Mm.137858	NM_198967	3	1	387314	Tmtc1	transmembrane and tetratricopeptide repeat containing 1 (Tmtc1), mRNA.
6695114	ILMN_2619671	14	chr14:20391989-20392039	14 A3	chr14:20391230-20393555	14 A3	RSQ	Mm.23747	NM_025440	1	1	66242	Mrps16	mitochondrial ribosomal protein S16 (Mrps16), mRNA.
6706975	ILMN_2655785	13			chr13:22035820-22036320	13 A3.1	RSQ	Mm.358955	NM_175665	12	8	319184	Hist1h2bk	histone cluster 1, H2bk (Hist1h2bk), mRNA.
6733392	ILMN_2543108	11	chr11:76208993-76209043	11 B5	chr11:76179675-76209417	11 B5	RSQ		XM_011248679	1	1	116972	Fam57a	PREDICTED: family with sequence similarity 57, member A (Fam57a), transcript variant X1, mRNA.
6733393	ILMN_2877740	17	chr17:23575927-23575977	17 A3.3	chr17:23575851-23599487	17 A3.3	RSQ	Mm.40326	NM_011747	9	1	22654	Zfp13	zinc finger protein 13 (Zfp13), mRNA.
6710206	ILMN_2665490	16	chr16:10959596-10959646	16 A1	chr16:10959272-10993121	16 A1	RSQ	Mm.294753	NM_019980	2	1	56722	Litaf	LPS-induced TN factor (Litaf), mRNA.
6690058	ILMN_1248290	6 40.45 cM	chr6:91364274-91364324	6 D1	chr6:91363982-91411369	6 D1	RSQ	Mm.56964	NM_009527	1	1	22421	Wnt7a	wingless-type MMTV integration site family, member 7A (Wnt7a), mRNA.
6733396	ILMN_2955356	8	chr8:104513210-104513351	8 D3	chr8:104511027-104534637	8 D3	RSQ	Mm.237670	NM_144931	2	1	234664	Nae1	NEDD8 activating enzyme E1 subunit 1 (Nae1), mRNA.
6733397	ILMN_3001914	12|12 C1-C3					UGA	Mm.170515				18035	Nfkbia	Nuclear factor of kappa light polypeptide gene enhancer in B cells inhibitor, alpha
6709992	ILMN_2698213	1	chr1:58658124-58658174	1 C1.3	chr1:58658120-58695989	1 C1.3	RSQ	Mm.442063	NM_175370	4	1	108812	Als2cr12	amyotrophic lateral sclerosis 2 (juvenile) chromosome region, candidate 12 (human) (Als2cr12), transcript variant 3, mRNA.
6733398	ILMN_2815024	12	chr12:77475654-77475704	12 C3	chr12:77238103-77475996	12 C3	RSQ	Mm.35628	NM_016893	7	1	53618	Fut8	fucosyltransferase 8 (Fut8), transcript variant 1, mRNA.
6693696	ILMN_1226666	10	chr10:79995006-79995056	10 C1	chr10:79988599-79995400	10 C1	RSQ	Mm.157770	NM_007725	1	1	12798	Cnn2	calponin 2 (Cnn2), mRNA.
6687504	ILMN_1248463	13 32.8 cM	chr13:63511576-63511626	13 B3	chr13:63511532-63565520	13 B3	RSQ	Mm.228798	NM_008957	7	1	19206	Ptch1	patched homolog 1 (Ptch1), mRNA.
6697767	ILMN_2639384	14 37.62 cM	chr14:72538003-72538053	14 D2	chr14:72537952-72710003	14 D2	RSQ	Mm.205421	NM_207636	5	1	319448	Fndc3a	fibronectin type III domain containing 3A (Fndc3a), mRNA.
6701168	ILMN_2661100	10 66.65 cM	chr10:118150838-118150888	10 D2	chr10:118141786-118168999	10 D2	RSQ	Mm.101191	NM_010785	9	1	17245	Mdm1	transformed mouse 3T3 cell double minute 1 (Mdm1), transcript variant 1, mRNA.
6702858	ILMN_1253073	6 27.65 cM	chr6:56032138-56032188	6 B3	chr6:56017514-56032688	6 B3	RSQ	Mm.42096	NM_011153	1	1	19051	Ppp1r17	protein phosphatase 1, regulatory subunit 17 (Ppp1r17), mRNA.
6709690	ILMN_2655803	2	chr2:25200702-25200752	2 A3	chr2:25199711-25211489	2 A3	RSQ	Mm.116418	NM_021393	3	1	58202	Nelfb	negative elongation factor complex member B (Nelfb), transcript variant 1, mRNA.
6733399	ILMN_2728021	11	chr11:99233117-99233167	11 D	chr11:99233097-99244067	11 D	RSQ	Mm.133193	NM_172946	2	1	268481	Krt222	keratin 222 (Krt222), mRNA.
6695292	ILMN_2650275	19	chr19:3717655-3717705	19 A	chr19:3708332-3717881	19 A	RSQ	Mm.23780	NM_028077	3	1	72056	1810055G02Rik	RIKEN cDNA 1810055G02 gene (1810055G02Rik), mRNA.
6708949	ILMN_2727118	12	chr12:24582898-24582948	12 A1.3	chr12:24580718-24617391	12 A1.3	RSQ	Mm.263068	NM_145890	4	1	195733	Grhl1	grainyhead-like 1 (Drosophila) (Grhl1), transcript variant 2, mRNA.
6733400	ILMN_2648289	14 30.51 cM	chr14:58083241-58083291	14 C3	chr14:58072685-58112720	14 C3	RSQ	Mm.8846	NM_013518	3	1	14180	Fgf9	fibroblast growth factor 9 (Fgf9), mRNA.
6733401	ILMN_2796129	7	chr7:102965788-102965838	7 E3	chr7:102965101-102966040	7 E3	RSQ	Mm.377392	NM_001001805	1	1	258248	Olfr576	olfactory receptor 576 (Olfr576), mRNA.
6704946	ILMN_2640718	17	chr17:27579427-27579477	17 A3.3	chr17:27579390-27623452	17 A3.3	RSQ	Mm.144699	NM_019837	2	1	56409	Nudt3	nudix (nucleotide diphosphate linked moiety X)-type motif 3 (Nudt3), transcript variant 1, mRNA.
6724612	ILMN_1218268	15	chr15:72512178-72512228	15 D3	chr15:72512118-72546279	15 D3	RSQ	Mm.386856	NM_001033876	2	1	223604	Kcnk9	potassium channel, subfamily K, member 9 (Kcnk9), mRNA.
6733403	ILMN_3118561	4	chr4:34743821-34743871	4 A5	chr4:34743787-34756259	4 A5	RSQ	Mm.297405	NM_001033255	1	1	214568	Gm136	predicted gene 136 (Gm136), mRNA.
6733404	ILMN_3009792	1	chr1:173465749-173465799	1 H3	chr1:173420603-173466036	1 H3	RSQ	Mm.131453	NM_001013779	21	1	383619	Aim2	absent in melanoma 2 (Aim2), mRNA.
6733405	ILMN_1256119	7 28.44 cM	chr7:43971243-43971293	7 B3	chr7:43966767-43971315	7 B3	RSQ	Mm.447819	NM_010645	1	1	16623	Klk1b1	kallikrein 1-related peptidase b1 (Klk1b1), mRNA.
6688893	ILMN_1226280	3	chr3:129824968-129825018	3 G3	chr3:129824911-129831396	3 G3	RSQ	Mm.24873	NM_026578	2	1	68147	Gar1	GAR1 ribonucleoprotein homolog (yeast) (Gar1), mRNA.
6704791	ILMN_2634520	15	chr15:31028148-31028198	15 B2	chr15:30172592-31029343	15 B2	RSQ	Mm.321648	NM_008729	3	1	18163	Ctnnd2	catenin (cadherin associated protein), delta 2 (Ctnnd2), mRNA.
6689999	ILMN_2609813	1 58.15 cM	chr1:134189845-134189895	1 E4	chr1:134182403-134190031	1 E4	RSQ	Mm.38274	NM_007695	3	1	12654	Chil1	chitinase-like 1 (Chil1), mRNA.
6704575	ILMN_1256378	9	chr9:60587581-60587631	9 B	chr9:60587236-60688134	9 B	RSQ	Mm.269413	NM_145616	6	1	102747	Lrrc49	leucine rich repeat containing 49 (Lrrc49), transcript variant 2, mRNA.
6733406	ILMN_1258782	5 33.72 cM	chr5:65581407-65581457	5 C3.1	chr5:65537244-65598989	5 C3.1	RSQ	Mm.319512	NM_016786	3	1	53323	Ube2k	ubiquitin-conjugating enzyme E2K (Ube2k), transcript variant 1, mRNA.
6733407	ILMN_3113437	19	chr19:21856222-21856272	19 B	chr19:21778339-21858360	19 B	RSQ	Mm.329776	NM_031997	4	1	83921	Tmem2	transmembrane protein 2 (Tmem2), transcript variant 1, mRNA.
6733408	ILMN_2946440	13 29.8 cM	chr13:55320130-55320180	13 B1	chr13:55319222-55321980	13 B1	RSQ	Mm.220923	NM_009000	2	1	19336	Rab24	RAB24, member RAS oncogene family (Rab24), mRNA.
6697806	ILMN_2644992	3	chr3:54804372-54804422	3 C	chr3:54803114-54807791	3 C	RSQ	Mm.185735	NM_133231	1	1	170767	Rfxap	regulatory factor X-associated protein (Rfxap), mRNA.
6704786	ILMN_2719202	13			chr13:23573759-23574190	13 A3.1	RSQ	Mm.261672	NM_178195	12	9	319180	Hist1h2bf	histone cluster 1, H2bf (Hist1h2bf), mRNA.
6692130	ILMN_1237671	6	chr6:108077051-108077101	6 E1	chr6:108065044-108077127	6 E1	RSQ	Mm.56539	NM_178391	2	1	74729	Setmar	SET domain without mariner transposase fusion (Setmar), transcript variant 1, mRNA.
6705035	ILMN_2666956	13	chr13:52835254-52835304	13 B1	chr13:52835109-52929677	13 B1	RSQ	Mm.252034	NM_016709	2	1	11992	Auh	AU RNA binding protein/enoyl-coenzyme A hydratase (Auh), mRNA.
6733409	ILMN_2887421	6	chr6:78372882-78372932	6 C3	chr6:78370884-78373466	6 C3	RSQ	Mm.2553	NM_011036	1	1	18489	Reg3b	regenerating islet-derived 3 beta (Reg3b), mRNA.
6703695	ILMN_1216690	4	chr4:156247686-156247736	4 E2	chr4:156246965-156255338	4 E2	RSQ	Mm.406833	NM_001110516	17	1	231004	Samd11	sterile alpha motif domain containing 11 (Samd11), mRNA.
6691179	ILMN_3161407	11 62.21 cM	chr11:98632956-98633322	11 D	chr11:98626359-98638089	11 D	RSQ	Mm.371065	NM_001007461	2	1	450219	Gsdma3	gasdermin A3 (Gsdma3), mRNA.
6698982	ILMN_2600822	6	chr6:42264142-42264192	6 B2.1	chr6:42261969-42264555	6 B2.1	RSQ	Mm.480678	NM_175408	6	1	109218	Tmem139	transmembrane protein 139 (Tmem139), mRNA.
6733410	ILMN_3059059	16 11.46 cM	chr16:18498892-18498942	16 A3	chr16:18498870-18566680	16 A3	RSQ	Mm.236139	NM_023120	8	1	13972	Gnb1l	guanine nucleotide binding protein (G protein), beta polypeptide 1-like (Gnb1l), transcript variant 2, mRNA.
6706727	ILMN_2658931	2	chr2:91157990-91158040	2 E1	chr2:91137359-91183047	2 E1	RSQ	Mm.36410	NM_145527	24	1	228355	Madd	MAP-kinase activating death domain (Madd), transcript variant 9, mRNA.
6696367	ILMN_2765879	16	chr16:59167458-59167508	16 C1.3	chr16:59167211-59168141	16 C1.3	RSQ	Mm.438896	NM_146779	1	1	258775	Olfr196	olfactory receptor 196 (Olfr196), mRNA.
6709575	ILMN_2429059	6	chr6:48437644-48437694	6 B2.3	chr6:48436612-48445825	6 B2.3	RSQ	Mm.2464	NM_020589	12	1	68910	Zfp467	zinc finger protein 467 (Zfp467), transcript variant 1, mRNA.
6694484	ILMN_2677728	18	chr18:10645113-10645163	18 A1	chr18:10644410-10706696	18 A1	RSQ	Mm.273108	NM_134130	1	1	106861	Abhd3	abhydrolase domain containing 3 (Abhd3), mRNA.
6700543	ILMN_3160828	7	chr7:86306522-86306572	7 D3	chr7:86306184-86307111	7 D3	RSQ	Mm.389956	NM_001011866	1	1	258196	Olfr309	olfactory receptor 309 (Olfr309), mRNA.
6733413	ILMN_2794342	3 2.54 cM	chr3:10180643-10180693	3 A1	chr3:10179850-10183885	3 A1	RSQ	Mm.371777	NM_001030305	1	1	18857	Pmp2	peripheral myelin protein 2 (Pmp2), mRNA.
6698668	ILMN_2676388	1	chr1:63752837-63752887	1 C2	chr1:63730624-63753385	1 C2	RSQ	Mm.30965	NM_172422	1	1	75619	Fastkd2	FAST kinase domains 2 (Fastkd2), mRNA.
6733414	ILMN_2937548	13					RSQ	Mm.261664	NM_175657	3	3	319161	Hist1h4n	histone cluster 1, H4n (Hist1h4n), mRNA.
6689282	ILMN_2712976	8 33.88 cM	chr8:69038236-69038286	8 B3.3	chr8:69037707-69089222	8 B3.3	RSQ	Mm.19301	NM_153054	3	1	110877	Slc18a1	solute carrier family 18 (vesicular monoamine), member 1 (Slc18a1), mRNA.
6733415	ILMN_2887824	7 88.25 cM	chr7:143557464-143557514	7 F5	chr7:143557229-143600090	7 F5	RSQ	Mm.125659	NM_013742	2	1	27267	Cars	cysteinyl-tRNA synthetase (Cars), transcript variant 1, mRNA.
6733416	ILMN_3095257	19			chr19:18670779-18704792	19 B	RSQ	Mm.306602	NM_026120	8	2	67383	Carnmt1	carnosine N-methyltransferase 1 (Carnmt1), mRNA.
6733417	ILMN_2895501	9	chr9:3865358-3865408	9 A1	chr9:3532348-3905787	9 A1	RSQ	Mm.91240	NM_001033322	2	1	234889	Gucy1a2	guanylate cyclase 1, soluble, alpha 2 (Gucy1a2), mRNA.
6690866	ILMN_2638958	1	chr1:160203199-160203249	1 H2.1	chr1:160202366-160212892	1 H2.1	RSQ	Mm.10702	NM_009786	1	1	12301	Cacybp	calcyclin binding protein (Cacybp), mRNA.
6714560	ILMN_2706819	5	chr5:74199363-74199413	5 C3.3	chr5:74195325-74199477	5 C3.3	RSQ	Mm.293316	NM_026878	1	1	68939	Rasl11b	RAS-like, family 11, member B (Rasl11b), mRNA.
6688946	ILMN_2493175	15 37.47 cM	chr15:78399845-78399895	15 E1	chr15:78399555-78405859	15 E1	RSQ	Mm.15312	NM_009437	1	1	22117	Tst	thiosulfate sulfurtransferase, mitochondrial (Tst), mRNA.
6699161	ILMN_2637203	5	chr5:117379213-117379263	5 F	chr5:117379144-117389023	5 F	RSQ	Mm.27997	NM_028128	1	1	72151	Rfc5	replication factor C (activator 1) 5 (Rfc5), mRNA.
6704787	ILMN_1250467	1	chr1:57388495-57388541	1 C1.3	chr1:57388243-57406674	1 C1.3	RSQ	Mm.288490	NM_001037742	6	1	68736	Tyw5	tRNA-yW synthesizing protein 5 (Tyw5), transcript variant 1, mRNA.
6690004	ILMN_2756121	17	chr17:56894669-56894719	17 D	chr17:56892610-56935388	17 D	RSQ	Mm.148748	NM_022328	2	1	64144	Mllt1	myeloid/lymphoid or mixed-lineage leukemia (trithorax homolog, Drosophila); translocated to, 1 (Mllt1), mRNA.
6733419	ILMN_3025989	1	chr1:53813287-53813336	1 C1.1	chr1:53806873-54195034	1 C1.1	RSQ	Mm.132150	NM_001001883	6	1	329152	Hecw2	HECT, C2 and WW domain containing E3 ubiquitin protein ligase 2 (Hecw2), transcript variant 1, mRNA.
6733421	ILMN_3123321	11	chr11:23297448-23297498	11 A3.2	chr11:23256040-23297597	11 A3.2	RSQ	Mm.217547	NM_134014	2	1	103573	Xpo1	exportin 1, CRM1 homolog (yeast) (Xpo1), transcript variant 1, mRNA.
6733423	ILMN_3141165	6	chr6:48743443-48743493	6 B2.3	chr6:48739046-48743795	6 B2.3	RSQ	Mm.252599	NM_008376	2	1	16205	Gimap1	GTPase, IMAP family member 1 (Gimap1), transcript variant 1, mRNA.
6689506	ILMN_2736999	7			chr7:105736724-105742925	7 E3	RSQ	Mm.274846	NM_010562	4	1	16202	Ilk	integrin linked kinase (Ilk), transcript variant 2, mRNA.
6702933	ILMN_2712936	14	chr14:44163222-44163272	14 C1	chr14:44163166-44171371	14 C1	RSQ	Mm.425904	NM_029131	24	10	74954	4930503E14Rik	RIKEN cDNA 4930503E14 gene (4930503E14Rik), mRNA.
6700097	ILMN_1240891	2	chr2:166796438-166796488	2 H3	chr2:166793766-166799492	2 H3	RSQ	Mm.330796	NM_023815	2	1	76367	Trp53rkb	transformation related protein 53 regulating kinase B (Trp53rkb), mRNA.
6706039	ILMN_1254551	12	chr12:80880503-80880553	12 C3	chr12:80790531-80880833	12 C3	RSQ	Mm.341776	NM_178682	2	1	217684	Susd6	sushi domain containing 6 (Susd6), transcript variant 2, mRNA.
6691139	ILMN_2688728	16 22.69 cM	chr16:32471949-32471999	16 B3	chr16:32430920-32475065	16 B3	RSQ	Mm.98775	NM_009981	3	1	13026	Pcyt1a	phosphate cytidylyltransferase 1, choline, alpha isoform (Pcyt1a), transcript variant 2, mRNA.
6688578	ILMN_1241505	17	chr17:38304723-38304773	17 B1	chr17:38304520-38305459	17 B1	RSQ	Mm.377526	NM_146488	1	1	258481	Olfr137	olfactory receptor 137 (Olfr137), mRNA.
6700442	ILMN_1256248	8	chr8:123134784-123134834	8 E1	chr8:123117373-123135185	8 E1	RSQ	Mm.36434	NM_170684	3	1	102278	Cpne7	copine VII (Cpne7), mRNA.
6687856	ILMN_2757641	17 32.57 cM	chr17:62604795-62604845	17 E1.1	chr17:62602956-62881317	17 E1.1	RSQ	Mm.401670	NM_010109	2	1	13640	Efna5	ephrin A5 (Efna5), transcript variant 2, mRNA.
6733427	ILMN_2937596	3 45.25 cM	chr3:102520567-102520617	3 F2.2	chr3:102469918-102521013	3 F2.2	RSQ	Mm.1259	NM_013609	5	1	18049	Ngf	nerve growth factor (Ngf), transcript variant 1, mRNA.
6704789	ILMN_2693258	1	chr1:178321774-178321824	1 H4	chr1:178319152-178322693	1 H4	RSQ	Mm.489720	NM_025511	1	1	66359	Cox20	COX20 Cox2 chaperone (Cox20), mRNA.
6696050	ILMN_1223313	11	chr11:121450310-121450360	11 E2	chr11:121434952-121450490	11 E2	RSQ	Mm.266448	NM_022014	2	1	63828	Fn3k	fructosamine 3 kinase (Fn3k), transcript variant 1, mRNA.
6733429	ILMN_1216301	6	chr6:29200700-29200750	6 A3.3	chr6:29200436-29212297	6 A3.3	RSQ	Mm.260707	NM_011829	6	1	23917	Impdh1	inosine 5'-phosphate dehydrogenase 1 (Impdh1), transcript variant 3, mRNA.
6706104	ILMN_2666312	4	chr4:141614318-141614368	4 D3	chr4:141614232-141618633	4 D3	RSQ	Mm.34891	NM_145987	2	1	213989	Tmem82	transmembrane protein 82 (Tmem82), mRNA.
6733430	ILMN_2950286	19	chr19:36112105-36112155	19 C2	chr19:36111964-36119844	19 C2	RSQ	Mm.10279	NM_013468	1	1	107765	Ankrd1	ankyrin repeat domain 1 (cardiac muscle) (Ankrd1), mRNA.
6696197	ILMN_2654660	4	chr4:43696534-43696584	4 B1	chr4:43694999-43700807	4 B1	RSQ	Mm.331571	NM_019485	1	1	56014	Olfr70	olfactory receptor 70 (Olfr70), mRNA.
6708453	ILMN_1231085	2	chr2:90015380-90015430	2 E1	chr2:90014931-90015852	2 E1	RSQ	Mm.223219	NM_146794	1	1	258790	Olfr1263	olfactory receptor 1263 (Olfr1263), mRNA.
6709080	ILMN_1252184	X	chrX:141473874-141473924	X F2	chrX:141165402-141474076	X F1	RSQ	Mm.155586	NM_053185	1	1	94216	Col4a6	collagen, type IV, alpha 6 (Col4a6), mRNA.
6733431	ILMN_2592909	16	chr16:8487391-8487441	16 A1	chr16:8470812-8490197	16 A1	RSQ	Mm.214953	NM_146247	2	1	239706	Mettl22	methyltransferase like 22 (Mettl22), mRNA.
6733432	ILMN_2876973	1	chr1:131539451-131539501	1 E4	chr1:131527988-131539872	1 E4	RSQ	Mm.31278	NM_175382	1	1	108900	Fam72a	family with sequence similarity 72, member A (Fam72a), mRNA.
6733433	ILMN_3003152	5	chr5:142755213-142755263	5 G2	chr5:142754793-142817387	5 G2	RSQ	Mm.354649	NM_178242	1	1	231861	Tnrc18	trinucleotide repeat containing 18 (Tnrc18), transcript variant B, mRNA.
6733434	ILMN_1239583	7	chr7:66714592-66714642	7 C	chr7:66689888-66717256	7 C	RSQ	Mm.289796	NM_152815	9	1	72635	Lins1	lines homolog (Drosophila) 1 (Lins1), transcript variant 1, mRNA.
6690465	ILMN_2623793	8	chr8:108956948-108956998	8 D3	chr8:108714643-108961636	8 D3	RSQ	Mm.416972	NM_007496	4	1	11906	Zfhx3	zinc finger homeobox 3 (Zfhx3), mRNA.
6733435	ILMN_3153441	9	chr9:109721667-109721717	9 F2	chr9:109717565-109746089	9 F2	RSQ	Mm.246849	NM_198674	1	1	382109	Fbxw26	F-box and WD-40 domain protein 26 (Fbxw26), mRNA.
6733436	ILMN_2939303	11			chr11:120610086-120617890	11 E2	RSQ	Mm.21439	NM_024229	6	1	68671	Pcyt2	phosphate cytidylyltransferase 2, ethanolamine (Pcyt2), mRNA.
6703637	ILMN_2604307	11	chr11:46778539-46778589	11 B1.1	chr11:46751167-46779578	11 B1.1	RSQ	Mm.17771	NM_134248	7	1	171283	Havcr1	hepatitis A virus cellular receptor 1 (Havcr1), transcript variant 1, mRNA.
6733438	ILMN_2691345	1	chr1:74592038-74592088	1 C3	chr1:74588288-74592443	1 C3	RSQ	Mm.358700	NM_025784	2	1	66821	Bcs1l	BCS1-like (yeast) (Bcs1l), transcript variant 1, mRNA.
6733439	ILMN_3080840	1	chr1:26682073-26682123	1 A5	chr1:26681800-26687460	1 A5	RSQ	Mm.297614	NM_001033764	1	1	210940	4931408C20Rik	RIKEN cDNA 4931408C20 gene (4931408C20Rik), mRNA.
6733440	ILMN_2612007	7	chr7:28758265-28758315	7 B1	chr7:28758250-28766644	7 B1	RSQ	Mm.220333	NM_010908	1	1	18036	Nfkbib	nuclear factor of kappa light polypeptide gene enhancer in B cells inhibitor, beta (Nfkbib), transcript variant 1, mRNA.
6733441	ILMN_2998738	3	chr3:37714675-37714725	3 B	chr3:37714189-37724360	3 B	RSQ	Mm.490549	NM_198657	1	1	381438	Gm5148	predicted gene 5148 (Gm5148), mRNA.
6733442	ILMN_2755241	1	chr1:169504500-169504550	1 H2.3	chr1:169497933-169531464	1 H2.3	RSQ	Mm.151315	NM_023284	2	1	66977	Nuf2	NUF2, NDC80 kinetochore complex component, homolog (S. cerevisiae) (Nuf2), mRNA.
6703814	ILMN_1255561	2 22.94 cM	chr2:34776149-34776199	2 B	chr2:34772089-34776529	2 B	RSQ	Mm.330160	NM_022310	2	1	14828	Hspa5	heat shock protein 5 (Hspa5), transcript variant 2, mRNA.
6686591	ILMN_2475689	7 33.44 cM	chr7:56536176-56536226	7 B5	chr7:56239770-56536517	7 B5	RSQ	Mm.137052	NM_021879	4	1	18431	Oca2	oculocutaneous albinism II (Oca2), mRNA.
6733444	ILMN_2824087	17 B1|17					UGA	Mm.329034				399549	H2-M10.6	Histocompatibility 2, M region locus 10.6
6733445	ILMN_2897617	17			chr17:27630428-27635242	17 A3.3	RSQ	Mm.275810	NM_025963	5	1	67097	Rps10	ribosomal protein S10 (Rps10), mRNA.
6690822	ILMN_2731377	3 69.06 cM	chr3:144730332-144730381	3 H2	chr3:144729676-144760977	3 H2	RSQ	Mm.454553	NM_009899	5	1	12722	Clca3a1	chloride channel accessory 3A1 (Clca3a1), transcript variant 1, mRNA.
6696081	ILMN_1218242	7 9.94 cM	chr7:19730625-19730675	7 A3	chr7:19716643-19749573	7 A3	RSQ	Mm.4341	NM_008990	2	1	19294	Pvrl2	poliovirus receptor-related 2 (Pvrl2), transcript variant 1, mRNA.
6702712	ILMN_1235909	4 62.62 cM	chr4:129010920-129010970	4 D2.2	chr4:128993223-129011529	4 D2.2	RSQ	Mm.29460	NM_016895	2	1	11637	Ak2	adenylate kinase 2 (Ak2), transcript variant 2, mRNA.
6705943	ILMN_1220300	X	chrX:153685330-153685380	X F3	chrX:153685153-153696280	X F3	RSQ	Mm.271572	NM_175429	2	1	207474	Kctd12b	potassium channel tetramerisation domain containing 12b (Kctd12b), mRNA.
6733447	ILMN_2840533	4 26.57 cM	chr4:49536280-49536330	4 B1	chr4:49535992-49549546	4 B1	RSQ	Mm.482116	NM_144903	1	1	230163	Aldob	aldolase B, fructose-bisphosphate (Aldob), mRNA.
6707410	ILMN_1257829	11 84.53 cM	chr11:120781656-120781706	11 E2	chr11:120780744-120784204	11 E2	RSQ	Mm.871	NM_009053	4	1	19719	Rfng	RFNG O-fucosylpeptide 3-beta-N-acetylglucosaminyltransferase (Rfng), mRNA.
6733448	ILMN_2652575	6 59.17 cM	chr6:125048859-125048909	6 F2	chr6:125039847-125049264	6 F2	RSQ	Mm.262547	NM_133345	1	1	28019	Ing4	inhibitor of growth family, member 4 (Ing4), mRNA.
6698304	ILMN_2745251	11	chr11:51281316-51281366	11 B1.3	chr11:51263113-51281770	11 B1.3	RSQ	Mm.239354	NM_007714	11	1	12750	Clk4	CDC like kinase 4 (Clk4), transcript variant 1, mRNA.
6697685	ILMN_2736578	4 46.96 cM	chr4:101814902-101814952	4 C6	chr4:101717406-101815354	4 C6	RSQ	Mm.259282	NM_146146	1	1	16847	Lepr	leptin receptor (Lepr), transcript variant 1, mRNA.
6708250	ILMN_2760800	13	chr13:56288829-56288879	13 B1	chr13:56288644-56296551	13 B1	RSQ	Mm.30211	NM_019568	2	1	57266	Cxcl14	chemokine (C-X-C motif) ligand 14 (Cxcl14), mRNA.
6700790	ILMN_2692421	2	chr2:32378203-32378253	2 B	chr2:32363197-32378313	2 B	RSQ	Mm.170508	NM_028412	22	1	68379	Ciz1	CDKN1A interacting zinc finger protein 1 (Ciz1), transcript variant 1, mRNA.
6700391	ILMN_2673926	19	chr19:29011977-29012027	19 C1	chr19:28990351-29020237	19 C1	RSQ	Mm.78875	NM_025950	8	1	67072	Cdc37l1	cell division cycle 37-like 1 (Cdc37l1), transcript variant 1, mRNA.
6706998	ILMN_1228394	3	chr3:90499065-90499115	3 F1	chr3:90498538-90509498	3 F1	RSQ	Mm.154136	NM_023215	8	1	66511	Chtop	chromatin target of PRMT1 (Chtop), transcript variant 3, mRNA.
6733450	ILMN_2890238	14	chr14:47736199-47736249	14 C1	chr14:47649305-47736564	14 C1	RSQ		XM_006518636	30	1	16709	Ktn1	PREDICTED: kinectin 1 (Ktn1), transcript variant X13, mRNA.
6690399	ILMN_2618038	9	chr9:44297689-44297737	9 A5.2	chr9:44295672-44305671	9 A5.2	RSQ	Mm.24570	NM_172162	8	1	102423	Hinfp	histone H4 transcription factor (Hinfp), mRNA.
6707754	ILMN_2731160	11 31.99 cM	chr11:53724940-53724990	11 B1.3	chr11:53720793-53725103	11 B1.3	RSQ	Mm.4461	NM_010558	2	1	16191	Il5	interleukin 5 (Il5), mRNA.
6686989	ILMN_1235494	1	chr1:136034541-136034591	1 E4	chr1:136018000-136035030	1 E4	RSQ	Mm.41773	NM_025439	3	1	66241	Tmem9	transmembrane protein 9 (Tmem9), transcript variant 2, mRNA.
6709428	ILMN_2761900	12	chr12:85689297-85689347	12 D2	chr12:85686719-85709087	12 D2	RSQ	Mm.6672	NM_016767	1	1	53314	Batf	basic leucine zipper transcription factor, ATF-like (Batf), mRNA.
6733452	ILMN_2867241	6 1.99 cM	chr6:5220858-5220908	6 A1	chr6:5220851-5256233	6 A1	RSQ	Mm.9122	NM_173006	1	1	269823	Pon3	paraoxonase 3 (Pon3), mRNA.
6686594	ILMN_2649904	6 20.89 cM	chr6:42762868-42762918	6 B2.1	chr6:42762053-42763007	6 B2.1	RSQ	Mm.377777	NM_146986	1	1	258988	Olfr38	olfactory receptor 38 (Olfr38), mRNA.
6687069	ILMN_2470287	X 7.95 cM	chrX:13145287-13145337	X A1.1	chrX:13071497-13173327	X A1.1	RSQ	Mm.242646	NM_009481	10	1	22284	Usp9x	ubiquitin specific peptidase 9, X chromosome (Usp9x), mRNA.
6691045	ILMN_2631745	2	chr2:181361017-181361067	2 H4	chr2:181357689-181365404	2 H4	RSQ	Mm.87720	NM_029702	6	1	76688	Arfrp1	ADP-ribosylation factor related protein 1 (Arfrp1), transcript variant 2, mRNA.
6688058	ILMN_2716389	8	chr8:106252925-106252975	8 D3	chr8:106252547-106337988	8 D3	RSQ	Mm.23298	NM_021491	6	1	58994	Smpd3	sphingomyelin phosphodiesterase 3, neutral (Smpd3), mRNA.
6704404	ILMN_1221895	5	chr5:135371345-135371395	5 G2	chr5:135369952-135376797	5 G2	RSQ	Mm.281189	NM_145414	6	1	100609	Nsun5	NOL1/NOP2/Sun domain family, member 5 (Nsun5), mRNA.
6691986	ILMN_2618525	18 34.41 cM	chr18:60963784-60963834	18 E1	chr18:60963553-60988152	18 E1	RSQ	Mm.131530	NM_009792	2	1	12322	Camk2a	calcium/calmodulin-dependent protein kinase II alpha (Camk2a), transcript variant 1, mRNA.
6698200	ILMN_3162781	5	chr5:104813336-104813386	5 E5	chr5:104813167-104860068	5 E5	RSQ	Mm.385405	NM_001039231	1	1	626391	Zfp951	zinc finger protein 951 (Zfp951), mRNA.
6733453	ILMN_2480542	6 59.32 cM	chr6:125222206-125222256	6 F2	chr6:125215580-125222306	6 F2	RSQ	Mm.32321	NM_009496	2	1	22317	Vamp1	vesicle-associated membrane protein 1 (Vamp1), transcript variant 1, mRNA.
6733454	ILMN_3008361	9	chr9:23484846-23484896	9 A3	chr9:23223075-23485215	9 A3	RSQ	Mm.335020	NM_028472	1	1	73230	Bmper	BMP-binding endothelial regulator (Bmper), mRNA.
6688152	ILMN_2679456	2 21.69 cM	chr2:30402328-30402378	2 B	chr2:30400475-30415748	2 B	RSQ	Mm.20396	NM_007760	5	1	12908	Crat	carnitine acetyltransferase (Crat), mRNA.
6708703	ILMN_1255939	2 101.86 cM	chr2:179894100-179894150	2 H4	chr2:179442430-179899375	2 H4	RSQ	Mm.184711	NM_009867	3	1	12561	Cdh4	cadherin 4 (Cdh4), transcript variant 1, mRNA.
6733457	ILMN_2957968	11	chr11:72777663-72777713	11 B4	chr11:72777231-72795839	11 B4	RSQ	Mm.194755	NM_001024926	1	1	192986	Cyb5d2	cytochrome b5 domain containing 2 (Cyb5d2), mRNA.
6705429	ILMN_2674407	9	chr9:75060128-75060178	9 D	chr9:75037731-75060313	9 D	RSQ	Mm.247837	NM_021548	3	1	59046	Arpp19	cAMP-regulated phosphoprotein 19 (Arpp19), transcript variant 1, mRNA.
6700236	ILMN_2756733	8	chr8:84258310-84258360	8 C2	chr8:84257766-84270402	8 C2	RSQ	Mm.30095	NM_026350	4	1	67736	Ccdc130	coiled-coil domain containing 130 (Ccdc130), transcript variant 1, mRNA.
6733459	ILMN_2721975	9	chr9:39589689-39589739	9 A5.1	chr9:39587395-39604124	9 A5.1	RSQ	Mm.208855	NM_178737	4	1	244810	AW551984	expressed sequence AW551984 (AW551984), transcript variant 2, mRNA.
6692166	ILMN_2460179	10	chr10:115078766-115078816	10 D2	chr10:115078640-115185022	10 D2	RSQ	Mm.31597	NM_173391	1	1	216343	Tph2	tryptophan hydroxylase 2 (Tph2), mRNA.
6691507	ILMN_2645973	17 15.8 cM	chr17:31125326-31125376	17 A3.3	chr17:31125305-31129611	17 A3.3	RSQ	Mm.4641	NM_011575	1	1	21786	Tff3	trefoil factor 3, intestinal (Tff3), mRNA.
6703200	ILMN_2673064	8	chr8:47667497-47667547	8 B1.1	chr8:47667177-47675159	8 B1.1	RSQ	Mm.430733	NM_023503	3	1	69260	Ing2	inhibitor of growth family, member 2 (Ing2), mRNA.
6733460	ILMN_2972645	X	chrX:100623248-100623298	X C3	chrX:100622905-100625907	X C3	RSQ	Mm.291607	NM_028303	3	1	72621	Pdzd11	PDZ domain containing 11 (Pdzd11), mRNA.
6691935	ILMN_2725484	4 72.34 cM	chr4:140758028-140758078	4 D3	chr4:140745507-140774203	4 D3	RSQ	Mm.250358	NM_011061	4	1	18602	Padi4	peptidyl arginine deiminase, type IV (Padi4), mRNA.
6692976	ILMN_2723217	11 3.94 cM	chr11:6257781-6257831	11 A1	chr11:6257544-6267729	11 A1	RSQ	Mm.29810	NM_026538	1	1	52513	Ddx56	DEAD (Asp-Glu-Ala-Asp) box polypeptide 56 (Ddx56), mRNA.
6692649	ILMN_2732281	7	chr7:122088137-122088187	7 F2	chr7:122088043-122101848	7 F2	RSQ	Mm.347976	NM_028177	1	1	70316	Ndufab1	NADH dehydrogenase (ubiquinone) 1, alpha/beta subcomplex, 1 (Ndufab1), mRNA.
6698609	ILMN_2594746	8 41.02 cM	chr8:84670684-84670734	8 C2	chr8:84670478-84687862	8 C2	RSQ	Mm.289698	NM_025788	5	1	66830	Nacc1	nucleus accumbens associated 1, BEN and BTB (POZ) domain containing (Nacc1), mRNA.
6701841	ILMN_2738005	12	chr12:22954245-22954295	12 A1.3	chr12:22953996-23010243	12 A1.3	RSQ	Mm.391403	NR_015504	2	2	69732	2410018L13Rik	RIKEN cDNA 2410018L13 gene (2410018L13Rik), long non-coding RNA.
6703975	ILMN_2647225	11 79.17 cM	chr11:113698246-113698296	11 E2	chr11:113698170-113709526	11 E2	RSQ	Mm.229207	NM_026682	18	1	52670	Cpsf4l	cleavage and polyadenylation specific factor 4-like (Cpsf4l), transcript variant 1, mRNA.
6733461	ILMN_2925567	17 12.53 cM	chr17:24882874-24882924	17 A3.3	chr17:24882610-24886350	17 A3.3	RSQ	Mm.36718	NM_011956	5	1	26426	Nubp2	nucleotide binding protein 2 (Nubp2), mRNA.
6728243	ILMN_2706853	13	chr13:94201507-94201557	13 C3	chr13:94201432-94285281	13 C3	RSQ	Mm.201455	NM_029153	3	1	107767	Scamp1	secretory carrier membrane protein 1 (Scamp1), mRNA.
6698237	ILMN_2744565	7	chr7:105592344-105592394	7 E3	chr7:105591610-105600116	7 E3	RSQ	Mm.3485	NM_017371	1	1	15458	Hpx	hemopexin (Hpx), mRNA.
6710347	ILMN_2760244	3	chr3:117782175-117782225	3 G1	chr3:117781496-117868936	3 G1	RSQ	Mm.33824	NM_029655	2	1	76561	Snx7	sorting nexin 7 (Snx7), transcript variant 1, mRNA.
6733464	ILMN_2844040	3	chr3:126439927-126439977	3 G1	chr3:126363851-126440374	3 G1	RSQ	Mm.317021	NM_173451	2	1	271970	Arsj	arylsulfatase J (Arsj), mRNA.
6710234	ILMN_2649392	19	chr19:7001768-7001818	19 A	chr19:6998957-7019469	19 A	RSQ	Mm.157591	NM_153795	4	1	108101	Fermt3	fermitin family homolog 3 (Drosophila) (Fermt3), mRNA.
6703746	ILMN_2743802	10 67.94 cM	chr10:120361912-120361962	10 D2	chr10:120361274-120476935	10 D2	RSQ	Mm.157190	NM_010441	2	1	15364	Hmga2	high mobility group AT-hook 2 (Hmga2), mRNA.
6733465	ILMN_3150922	4	chr4:120267538-120267588	4 D2.1	chr4:120267077-120287261	4 D2.1	RSQ	Mm.277090	NM_194060	2	1	329934	Foxo6	forkhead box O6 (Foxo6), mRNA.
6700422	ILMN_2735080	9	chr9:99523194-99523244	9 E3.3	chr9:99478390-99568899	9 E3.3	RSQ	Mm.234823	NM_028768	6	1	74125	Armc8	armadillo repeat containing 8 (Armc8), transcript variant 1, mRNA.
6733466	ILMN_3103549	14	chr14:55113634-55113684	14 C3	chr14:55106825-55116935	14 C3	RSQ	Mm.19047	NM_177049	1	1	319984	Jph4	junctophilin 4 (Jph4), mRNA.
6703689	ILMN_2634728	9	chr9:22888120-22888170	9 A3	chr9:22475714-22888280	9 A3	RSQ	Mm.176725	NM_178415	9	1	319845	Bbs9	Bardet-Biedl syndrome 9 (human) (Bbs9), transcript variant 1, mRNA.
6697222	ILMN_2449917	2 59.97 cM	chr2:119817140-119817190	2 E5	chr2:119799513-119818103	2 E5	RSQ	Mm.2901	NM_019392	3	1	22174	Tyro3	TYRO3 protein tyrosine kinase 3 (Tyro3), transcript variant 1, mRNA.
6733467	ILMN_2930843	5			chr5:150952606-150993817	5 G3	RSQ	Mm.6500	NM_013823	1	1	16591	Kl	klotho (Kl), mRNA.
6701086	ILMN_1233132	7 54.36 cM	chr7:100485819-100485869	7 E2	chr7:100472990-100486432	7 E2	RSQ	Mm.6254	NM_009464	1	1	22229	Ucp3	uncoupling protein 3 (mitochondrial, proton carrier) (Ucp3), mRNA.
6705227	ILMN_2751771	13	chr13:23859013-23859063	13 A3.1	chr13:23839433-23860714	13 A3.1	RSQ	Mm.27038	NM_134069	6	1	105355	Slc17a3	solute carrier family 17 (sodium phosphate), member 3 (Slc17a3), transcript variant 1, mRNA.
6733469	ILMN_3103896	X 16.38 cM	chrX:20874548-20874598	X A1.3	chrX:20870165-20874737	X A1.3	RSQ	Mm.8245	NM_011593	3	1	21857	Timp1	tissue inhibitor of metalloproteinase 1 (Timp1), transcript variant 2, mRNA.
6687920	ILMN_1252757	4 41.06 cM	chr4:87782291-87782341	4 C4	chr4:87769924-88033407	4 C4	RSQ	Mm.288898	NM_027326	6	1	70122	Mllt3	myeloid/lymphoid or mixed-lineage leukemia (trithorax homolog, Drosophila); translocated to, 3 (Mllt3), transcript variant 1, mRNA.
6702283	ILMN_1259683	6	chr6:85942460-85942510	6 C3	chr6:85942268-85961667	6 C3	RSQ	Mm.24007	NM_028099	1	1	72102	Dusp11	dual specificity phosphatase 11 (RNA/RNP complex 1-interacting) (Dusp11), mRNA.
6733471	ILMN_2958382	17 8.95 cM	chr17:15768629-15768679	17 A2	chr17:15704966-15772612	17 A2	RSQ	Mm.8137	NM_007690	1	1	12648	Chd1	chromodomain helicase DNA binding protein 1 (Chd1), mRNA.
6688219	ILMN_1246216	2 73.38 cM	chr2:148043494-148043544	2 G3	chr2:148042876-148046969	2 G3	RSQ	Mm.938	NM_010446	3	1	15376	Foxa2	forkhead box A2 (Foxa2), transcript variant 2, mRNA.
6692011	ILMN_1221164	16 19.38 cM	chr16:28752898-28752948	16 B2	chr16:28157782-28753243	16 B2	RSQ	Mm.7996	NM_010199	1	1	14167	Fgf12	fibroblast growth factor 12 (Fgf12), transcript variant 2, mRNA.
6690133	ILMN_1231390	9	chr9:105054553-105054603	9 F1	chr9:105053267-105077476	9 F1	RSQ	Mm.29746	NM_053159	1	1	94062	Mrpl3	mitochondrial ribosomal protein L3 (Mrpl3), mRNA.
6733472	ILMN_2788707	14	chr14:32376508-32376558	14 B	chr14:32376501-32388373	14 B	RSQ	Mm.109099	NM_001034037	1	1	67085	1700024G13Rik	RIKEN cDNA 1700024G13 gene (1700024G13Rik), mRNA.
6733473	ILMN_3008068	14	chr14:65764417-65764467	14 D1	chr14:65666402-65764826	14 D1	RSQ	Mm.83840	NM_028903	1	1	71145	Scara5	scavenger receptor class A, member 5 (putative) (Scara5), transcript variant 1, mRNA.
6706761	ILMN_1230008	3	chr3:137928442-137928492	3 G3	chr3:137918554-137928762	3 G3	RSQ	Mm.331392	NM_019920	1	1	56692	Lamtor3	late endosomal/lysosomal adaptor, MAPK and MTOR activator 3 (Lamtor3), mRNA.
6709651	ILMN_1240067	1	chr1:118304715-118304765	1 E2.3	chr1:118298517-118311132	1 E2.3	RSQ	Mm.426637	NM_011650	1	1	22099	Tsn	translin (Tsn), mRNA.
6709015	ILMN_1233474	2 8.91 cM	chr2:11692807-11692857	2 A1	chr2:11642791-11693194	2 A1	RSQ	Mm.915	NM_008367	1	1	16184	Il2ra	interleukin 2 receptor, alpha chain (Il2ra), mRNA.
6733474	ILMN_2630459	1 56.43 cM	chr1:128588487-128588537	1 E3	chr1:128588198-128592299	1 E3	RSQ	Mm.1401	NM_009911	3	1	12767	Cxcr4	chemokine (C-X-C motif) receptor 4 (Cxcr4), mRNA.
6703813	ILMN_2597229	9 57.98 cM	chr9:106890181-106890231	9 F1	chr9:106887414-106891938	9 F1	RSQ	Mm.29778	NM_029103	3	1	74840	Manf	mesencephalic astrocyte-derived neurotrophic factor (Manf), mRNA.
6733475	ILMN_2859613	13	chr13:49624288-49624338	13 A5	chr13:49608070-49624500	13 A5	RSQ	Mm.4258	NM_008760	1	1	18295	Ogn	osteoglycin (Ogn), mRNA.
6709211	ILMN_1215021	13 59.69 cM	chr13:109951091-109951141	13 D2.1	chr13:108654176-109955969	13 D2.1	RSQ	Mm.434429	NM_011056	8	1	238871	Pde4d	phosphodiesterase 4D, cAMP specific (Pde4d), mRNA.
6700038	ILMN_1258283	17 18.59 cM	chr17:35195817-35195867	17 B1	chr17:35194506-35196305	17 B1	RSQ	Mm.1715	NM_008518	1	1	16994	Ltb	lymphotoxin B (Ltb), mRNA.
6702220	ILMN_1237670	2	chr2:25401129-25401179	2 A3	chr2:25395873-25401323	2 A3	RSQ	Mm.482100	NM_009849	1	1	12496	Entpd2	ectonucleoside triphosphate diphosphohydrolase 2 (Entpd2), mRNA.
6733476	ILMN_3064311	8 41.32 cM	chr8:84928635-84928685	8 C3	chr8:84911852-84937353	8 C3	RSQ	Mm.154614	NM_019945	3	1	56527	Mast1	microtubule associated serine/threonine kinase 1 (Mast1), mRNA.
6694598	ILMN_2672606	7	chr7:133671937-133671987	7 F3	chr7:133637674-133673017	7 F3	RSQ	Mm.174044	NM_178115	3	1	214764	Edrf1	erythroid differentiation regulatory factor 1 (Edrf1), mRNA.
6733477	ILMN_3125606	12 52.93 cM	chr12:103440054-103440104	12 E	chr12:103434188-103440245	12 E	RSQ	Mm.2121	NM_026790	7	1	52668	Ifi27	interferon, alpha-inducible protein 27 (Ifi27), transcript variant 1, mRNA.
6707337	ILMN_2629971	10	chr10:81367159-81367209	10 C1	chr10:81366878-81378370	10 C1	RSQ	Mm.24202	NM_019757	1	1	56371	Fzr1	fizzy/cell division cycle 20 related 1 (Drosophila) (Fzr1), mRNA.
6709044	ILMN_2714629	6 11.99 cM	chr6:28442366-28442416	6 A3.3	chr6:28442333-28449340	6 A3.3	RSQ	Mm.8026	NM_011038	3	1	18506	Pax4	paired box 4 (Pax4), transcript variant 1, mRNA.
6689365	ILMN_1258526	11	chr11:118393013-118393063	11 E2	chr11:118392751-118401931	11 E2	RSQ	Mm.3152	NM_011150	1	1	19039	Lgals3bp	lectin, galactoside-binding, soluble, 3 binding protein (Lgals3bp), mRNA.
6694464	ILMN_1237021	7 19.26 cM	chr7:30899228-30899278	7 B1	chr7:30899182-30914832	7 B1	RSQ	Mm.241355	NM_010758	6	1	17136	Mag	myelin-associated glycoprotein (Mag), mRNA.
6704551	ILMN_1214713	19	chr19:7275019-7275069	19 A	chr19:7269763-7275225	19 A	RSQ	Mm.283859	NM_054048	3	1	104383	Rcor2	REST corepressor 2 (Rcor2), mRNA.
6699837	ILMN_1217704	1	chr1:84907016-84907066	1 C5	chr1:84906704-84935083	1 C5	RSQ	Mm.158754	NM_027921	2	1	71781	Slc16a14	solute carrier family 16 (monocarboxylic acid transporters), member 14 (Slc16a14), mRNA.
6690782	ILMN_2689632	9	chr9:118063660-118063710	9 F3	chr9:118040521-118065096	9 F3	RSQ	Mm.92705	NM_013727	2	1	27215	Azi2	5-azacytidine induced gene 2 (Azi2), transcript variant 1, mRNA.
6733478	ILMN_2702887	3	chr3:96194984-96195034	3 F2.1	chr3:96181226-96195180	3 F2.1	RSQ	Mm.491135	NM_022030	1	1	64051	Sv2a	synaptic vesicle glycoprotein 2 a (Sv2a), mRNA.
6706942	ILMN_2647282	4	chr4:129848520-129848570	4 D2.2	chr4:129820478-129850003	4 D2.2	RSQ	Mm.193688	NM_008974	4	1	19244	Ptp4a2	protein tyrosine phosphatase 4a2 (Ptp4a2), transcript variant 1, mRNA.
6733479	ILMN_2946520	6 24.04 cM	chr6:49829390-49829440	6 B2.3	chr6:49822709-49829505	6 B2.3	RSQ	Mm.154796	NM_023456	1	1	109648	Npy	neuropeptide Y (Npy), mRNA.
6700949	ILMN_2709700	2	chr2:181380674-181380724	2 H4	chr2:181364930-181380793	2 H4	RSQ	Mm.272712	NM_144894	2	1	229007	Zgpat	zinc finger, CCCH-type with G patch domain (Zgpat), transcript variant 1, mRNA.
6733481	ILMN_2987564	15	chr15:58782503-58782553	15 D1	chr15:58782268-58823427	15 D1	RSQ	Mm.293754	NM_175212	2	1	74868	Tmem65	transmembrane protein 65 (Tmem65), mRNA.
6733484	ILMN_2786160	2	chr2:91672190-91672240	2 E1	chr2:91653207-91672320	2 E1	RSQ	Mm.22413	NM_146124	14	1	228359	Arhgap1	Rho GTPase activating protein 1 (Arhgap1), transcript variant 2, mRNA.
6690699	ILMN_2740838	17 4.92 cM			chr17:8283812-8297661	17 A1	RSQ	Mm.288510	NM_018819	2	1	55951	Mpc1	mitochondrial pyruvate carrier 1 (Mpc1), mRNA.
6695913	ILMN_2699894	13	chr13:76060902-76060952	13 C1	chr13:76060421-76098660	13 C1	RSQ	Mm.196399	NM_029847	2	1	77041	Arsk	arylsulfatase K (Arsk), mRNA.
6692973	ILMN_1216788	9	chr9:78536847-78536897	9 E1	chr9:78536486-78588045	9 E1	RSQ	Mm.46932	NM_172773	4	1	235504	Slc17a5	solute carrier family 17 (anion/sugar transporter), member 5 (Slc17a5), transcript variant 1, mRNA.
6699309	ILMN_2690349	3	chr3:41744713-41744763	3 B	chr3:41742617-41758939	3 B	RSQ	Mm.29006	NM_027271	2	1	73852	D3Ertd751e	DNA segment, Chr 3, ERATO Doi 751, expressed (D3Ertd751e), transcript variant 3, mRNA.
6733485	ILMN_2795189	1 63.84 cM	chr1:150333462-150333512	1 G1	chr1:150319416-150333906	1 G1	RSQ	Mm.440883	NM_024458	2	1	20028	Pdc	phosducin (Pdc), transcript variant 2, mRNA.
6733486	ILMN_3111383	8	chr8:36222677-36222727	8 A4	chr8:36216063-36249516	8 A4	RSQ	Mm.324032	NM_001081150	1	1	244421	Lonrf1	LON peptidase N-terminal domain and ring finger 1 (Lonrf1), mRNA.
6733487	ILMN_3150724	6	chr6:147027378-147027428	6 G3	chr6:146888493-147032023	6 G3	RSQ	Mm.103382	NM_026221	20	1	67533	Ppfibp1	PTPRF interacting protein, binding protein 1 (liprin beta 1) (Ppfibp1), transcript variant 2, mRNA.
6696933	ILMN_2613364	14					UGA	Mm.213262						Lymphocyte mRNA for T-cell receptor alpha
6690896	ILMN_2764235	11 31.92 cM	chr11:53333090-53333140	11 B1.3	chr11:53324688-53333301	11 B1.3	RSQ	Mm.288072	NM_026479	1	1	67966	Zcchc10	zinc finger, CCHC domain containing 10 (Zcchc10), mRNA.
6733489	ILMN_2784144	19 A|19					UG5	Mm.77017				19395	Rasgrp2	RAS, guanyl releasing protein 2
6733490	ILMN_2534125	11	chr11:32287070-32287215	11 A4	chr11:32286963-32287912	11 A4	RSQ	Mm.450958	NM_001033981	2	1	544763	Hbq1b	hemoglobin, theta 1B (Hbq1b), mRNA.
6698525	ILMN_2751572	14	chr14:103703925-103703975	14 E2.3	chr14:103650242-103704799	14 E2.3	RSQ	Mm.27548	NM_198014	2	1	105439	Slain1	SLAIN motif family, member 1 (Slain1), mRNA.
6733491	ILMN_2648169	4 66.25 cM	chr4:133601215-133601265	4 D2.3	chr4:133600555-133602168	4 D2.3	RSQ	Mm.44482	NM_018754	1	1	55948	Sfn	stratifin (Sfn), mRNA.
6733492	ILMN_2957665	19	chr19:5483528-5483654	19 A	chr19:5482839-5488336	19 A	RSQ	Mm.27697	NM_027877	3	1	71711	Mus81	MUS81 endonuclease homolog (yeast) (Mus81), mRNA.
6699635	ILMN_2772492	11	chr11:74908858-74908908	11 B5	chr11:74898079-74909340	11 B5	RSQ	Mm.220843	NM_177325	1	1	104662	Tsr1	TSR1 20S rRNA accumulation (Tsr1), mRNA.
6687560	ILMN_2438078	7	chr7:5018068-5018118	7 A1	chr7:5015507-5018488	7 A1	RSQ	Mm.19974	NM_025324	5	1	66056	Zfp524	zinc finger protein 524 (Zfp524), mRNA.
6733493	ILMN_2901029	18	chr18:65688627-65688677	18 E1	chr18:65580229-65689436	18 E1	RSQ	Mm.286232	NM_207255	15	1	328977	Zfp532	zinc finger protein 532 (Zfp532), mRNA.
6710229	ILMN_3161298	9	chr9:39719653-39719703	9 A5.1	chr9:39719228-39720167	9 A5.1	RSQ	Mm.376125	NM_001011859	1	1	258165	Olfr965	olfactory receptor 965 (Olfr965), mRNA.
6708314	ILMN_1246118	12 C3|12	chr12:70247943-70247993	12 C2			UGA	Mm.184012				94090	Trim9	Tripartite motif-containing 9
6733494	ILMN_2715664	15	chr15:100227997-100228047	15 F1	chr15:100227858-100261248	15 F1	RSQ	Mm.676	NM_007497	1	1	11908	Atf1	activating transcription factor 1 (Atf1), mRNA.
6733495	ILMN_3032304	7	chr7:41284326-41284375	7 B3	chr7:41284326-41290183	7 B3	RSQ	Mm.247214	NM_001033782	3	3	434172	Gm5592	predicted gene 5592 (Gm5592), mRNA.
6733496	ILMN_3097131	10 76.49 cM	chr10:128252810-128252859	10 D3	chr10:128238065-128252941	10 D3	RSQ	Mm.6458	NM_011589	8	1	21853	Timeless	timeless circadian clock 1 (Timeless), transcript variant 2, mRNA.
6710725	ILMN_1214574	1	chr1:134151303-134151353	1 E4	chr1:134111241-134151540	1 E4	RSQ	Mm.328268	NM_027979	6	1	71884	Chit1	chitinase 1 (chitotriosidase) (Chit1), transcript variant 3, mRNA.
6733499	ILMN_3065779	4	chr4:103115565-103115615	4 C6	chr4:103114389-103165754	4 C6	RSQ	Mm.288721	NM_027696	9	1	71148	Mier1	mesoderm induction early response 1 homolog (Xenopus laevis (Mier1), transcript variant 1, mRNA.
6710654	ILMN_1239345	10	chr10:53608682-53608732	10 B3	chr10:53596960-53609215	10 B3	RSQ	Mm.272989	NM_025541	1	1	66403	Asf1a	anti-silencing function 1A histone chaperone (Asf1a), mRNA.
6733500	ILMN_3142573	7	chr7:138836126-138836176	7 F4	chr7:138835817-138846267	7 F4	RSQ	Mm.31598	NM_027115	2	1	69546	Mapk1ip1	mitogen-activated protein kinase 1 interacting protein 1 (Mapk1ip1), transcript variant 2, mRNA.
6733501	ILMN_2837476	19	chr19:6340426-6340476	19 A	chr19:6335038-6340894	19 A	RSQ	Mm.12917	NM_008583	4	1	17283	Men1	multiple endocrine neoplasia 1 (Men1), transcript variant 2, mRNA.
6733502	ILMN_2787580	3 40.74 cM	chr3:95129786-95129836	3 F2.1	chr3:95129718-95134012	3 F2.1	RSQ	Mm.182944	NM_027013	2	1	69269	Scnm1	sodium channel modifier 1 (Scnm1), transcript variant 1, mRNA.
6733503	ILMN_2993843	5 77.01 cM	chr5:138312262-138312312	5 G2	chr5:138280508-138312393	5 G2	RSQ	Mm.285609	NM_016964	5	1	50878	Stag3	stromal antigen 3 (Stag3), mRNA.
6733505	ILMN_2944610	9	chr9:58196582-58196632	9 B	chr9:58196296-58202285	9 B	RSQ	Mm.186499	NM_177193	14	1	320563	Islr2	immunoglobulin superfamily containing leucine-rich repeat 2 (Islr2), transcript variant 4, mRNA.
6733506	ILMN_2516266	10	chr10:62744079-62744129	10 B4	chr10:62743927-62792368	10 B4	RSQ	Mm.196371	NM_026201	6	1	67500	Ccar1	cell division cycle and apoptosis regulator 1 (Ccar1), mRNA.
6733507	ILMN_2459676	8	chr8:41024153-41024203	8 A4	chr8:41017467-41024216	8 A4	RSQ	Mm.440930	NR_015457	1	1	78849	B430010I23Rik	RIKEN cDNA B430010I23 gene (B430010I23Rik), long non-coding RNA.
6733508	ILMN_2812084	14	chr14:73183017-73183067	14 D3	chr14:73142509-73184054	14 D3	RSQ	Mm.280068	NM_134083	11	1	105670	Rcbtb2	regulator of chromosome condensation (RCC1) and BTB (POZ) domain containing protein 2 (Rcbtb2), transcript variant 2, mRNA.
6733509	ILMN_3142650	X			chrX:8583543-8589246	X A1.1	RSQ	Mm.484393	NM_198898	21	9	278174	Ssxb3	synovial sarcoma, X member B, breakpoint 3 (Ssxb3), mRNA.
6733510	ILMN_3137899	5 20.35 cM	chr5:38303988-38304038	5 B3	chr5:38277403-38304217	5 B3	RSQ	Mm.204765	NM_172709	1	1	21906	Otop1	otopetrin 1 (Otop1), mRNA.
6733511	ILMN_3005431	10	chr10:76458082-76458132	10 C1	chr10:76449080-76461218	10 C1	RSQ	Mm.472489	NM_029816	5	1	76964	2610028H24Rik	RIKEN cDNA 2610028H24 gene (2610028H24Rik), mRNA.
6696281	ILMN_1214661	2	chr2:90138465-90138515	2 E1	chr2:90138179-90142293	2 E1	RSQ	Mm.490950	NM_010980	4	1	18331	Olfr32	olfactory receptor 32 (Olfr32), mRNA.
6696780	ILMN_2605109	2	chr2:88959242-88959292	2 E1	chr2:88958467-88959403	2 E1	RSQ	Mm.377387	NM_207140	1	1	258241	Olfr1212	olfactory receptor 1212 (Olfr1212), mRNA.
6733514	ILMN_1231788	3	chr3:94883310-94883360	3 F2.1	chr3:94837566-94883567	3 F2.1	RSQ	Mm.274787	NM_172683	2	1	229584	Pogz	pogo transposable element with ZNF domain (Pogz), transcript variant 1, mRNA.
6709226	ILMN_2643588	2	chr2:144473852-144473902	2 G1	chr2:144470556-144527398	2 G1	RSQ	Mm.442156	NM_172859	8	1	241688	Dzank1	double zinc ribbon and ankyrin repeat domains 1 (Dzank1), mRNA.
6733515	ILMN_2860932	10	chr10:4367473-4367523	10 A1	chr10:4367073-4388108	10 A1	RSQ	Mm.262466	NM_001033466	2	1	381990	Zbtb2	zinc finger and BTB domain containing 2 (Zbtb2), mRNA.
6696492	ILMN_2728710	4 53.41 cM	chr4:117114737-117114787	4 D1	chr4:117096055-117116101	4 D1	RSQ	Mm.287037	NM_008958	7	1	19207	Ptch2	patched homolog 2 (Ptch2), transcript variant 1, mRNA.
6696519	ILMN_1220128	10	chr10:28972501-28972551	10 A4	chr10:28972287-28986306	10 A4	RSQ	Mm.440480	NM_026336	1	1	67719	2310057J18Rik	RIKEN cDNA 2310057J18 gene (2310057J18Rik), mRNA.
6704118	ILMN_2717366	5	chr5:114937564-114937614	5 F	chr5:114923239-114937911	5 F	RSQ	Mm.95479	NM_145209	2	1	231655	Oasl1	2'-5' oligoadenylate synthetase-like 1 (Oasl1), mRNA.
6689242	ILMN_2595026	1	chr1:130721426-130721476	1 E4	chr1:130717326-130722057	1 E4	RSQ	Mm.106553	NM_178691	1	1	226418	Yod1	YOD1 OTU deubiquitinating enzyme 1 homologue (S. cerevisiae) (Yod1), mRNA.
6733518	ILMN_2930933	6	chr6:83984821-83984871	6 C3	chr6:83914352-83986871	6 C3	RSQ	Mm.132392	NM_008717	13	1	18139	Zfp638	zinc finger protein 638 (Zfp638), transcript variant 1, mRNA.
6733519	ILMN_2967294	16 11.19 cM	chr16:18070946-18070996	16 A3	chr16:18052859-18071632	16 A3	RSQ	Mm.27155	NM_010047	4	1	13353	Dgcr6	DiGeorge syndrome critical region gene 6 (Dgcr6), transcript variant 3, mRNA.
6733522	ILMN_2932081	13 52.9 cM	chr13:99424881-99424931	13 D1	chr13:99421463-99516602	13 D1	RSQ	Mm.4173	NM_008634	2	1	17755	Map1b	microtubule-associated protein 1B (Map1b), mRNA.
6704552	ILMN_1244967	17	chr17:37336761-37336811	17 B1	chr17:37336288-37337230	17 B1	RSQ	Mm.424090	NM_146833	5	1	258830	Olfr103	olfactory receptor 103 (Olfr103), mRNA.
6704875	ILMN_1247770	10 32.54 cM	chr10:63100441-63100491	10 B4	chr10:63100155-63100605	10 B4	RSQ	Mm.228661	NM_016864	2	1	53404	Atoh7	atonal homolog 7 (Drosophila) (Atoh7), mRNA.
6733524	ILMN_2828172	1 73.14 cM	chr1:165867203-165867253	1 H2.3	chr1:165788680-165867438	1 H2.3	RSQ	Mm.217308	NM_031162	1	1	12503	Cd247	CD247 antigen (Cd247), transcript variant eta, mRNA.
6733525	ILMN_2795949	2	chr2:118834355-118834405	2 E5	chr2:118814002-118836212	2 E5	RSQ	Mm.252695	NM_026412	1	1	51944	Knstrn	kinetochore-localized astrin/SPAG5 binding (Knstrn), mRNA.
6733526	ILMN_2932713	17 15.38 cM	chr17:29495078-29495128	17 A3.3	chr17:29491044-29495459	17 A3.3	RSQ	Mm.485038	NM_008842	1	1	18712	Pim1	proviral integration site 1 (Pim1), mRNA.
6733527	ILMN_2936604	5	chr5:31199184-31199234	5 B1	chr5:31198980-31202303	5 B1	RSQ	Mm.45033	NM_175311	3	1	101023	Zfp513	zinc finger protein 513 (Zfp513), transcript variant 1, mRNA.
6733528	ILMN_3084906	5 47.29 cM			chr5:95456805-95485589	5 E3	RSQ	Mm.348793	NM_177187	30	13	320549	D5Ertd577e	DNA segment, Chr 5, ERATO Doi 577, expressed (D5Ertd577e), mRNA.
6706746	ILMN_2479290	19 29.48 cM	chr19:34316590-34316640	19 C1	chr19:34290658-34327770	19 C1	RSQ	Mm.1626	NM_007987	2	1	14102	Fas	Fas (TNF receptor superfamily member 6) (Fas), transcript variant 1, mRNA.
6709611	ILMN_2598074	14	chr14:65303114-65303164	14 D1	chr14:65266700-65321502	14 D1	RSQ	Mm.65308	NM_015795	3	1	50759	Fbxo16	F-box protein 16 (Fbxo16), mRNA.
6733529	ILMN_2834344	X	chrX:105084692-105084742	X D	chrX:105079755-105085194	X D	RSQ	Mm.273405	NM_026312	1	1	67683	Pbdc1	polysaccharide biosynthesis domain containing 1 (Pbdc1), transcript variant 1, mRNA.
6733530	ILMN_2962386	8	chr8:123221905-123221955	8 E1	chr8:123212857-123222045	8 E1	RSQ	Mm.258354	NM_177279	4	1	320869	Spata33	spermatogenesis associated 33 (Spata33), mRNA.
6699816	ILMN_2672798	2	chr2:34866983-34867033	2 B	chr2:34852088-34870962	2 B	RSQ	Mm.270632	NM_080554	1	1	66998	Psmd5	proteasome (prosome, macropain) 26S subunit, non-ATPase, 5 (Psmd5), mRNA.
6710679	ILMN_1233518	13	chr13:23934555-23934605	13 A3.1	chr13:23934461-23934913	13 A3.1	RSQ	Mm.377876	NM_175658	1	1	319163	Hist1h2aa	histone cluster 1, H2aa (Hist1h2aa), mRNA.
6733531	ILMN_2820814	10	chr10:115199567-115199617	10 D2	chr10:115197870-115251493	10 D2	RSQ	Mm.22252	NM_025706	2	1	66687	Tbc1d15	TBC1 domain family, member 15 (Tbc1d15), mRNA.
6689493	ILMN_2718189	6	chr6:54301490-54301540	6 B3	chr6:54272821-54301812	6 B3	RSQ	Mm.321147	NM_023543	5	1	69993	Chn2	chimerin 2 (Chn2), transcript variant 1, mRNA.
6690670	ILMN_2693858	14 15.19 cM					RSQ	Mm.33344	NM_025311	6	3	66039	Tmem254a	transmembrane protein 254a (Tmem254a), transcript variant 2, mRNA.
6704629	ILMN_1217275	2 60.37 cM	chr2:120600561-120600611	2 E5	chr2:120567670-120600722	2 E5	RSQ	Mm.245715	NM_009222	7	1	20619	Snap23	synaptosomal-associated protein 23 (Snap23), transcript variant 2, mRNA.
6692140	ILMN_2721188	17 8.95 cM	chr17:15368405-15368455	17 A2	chr17:15367353-15375823	17 A2	RSQ	Mm.4875	NM_007865	2	1	13388	Dll1	delta-like 1 (Drosophila) (Dll1), mRNA.
6709561	ILMN_1251657	19	chr19:10247844-10247894	19 A	chr19:10245264-10304877	19 A	RSQ	Mm.329718	NM_198114	3	1	269060	Dagla	diacylglycerol lipase, alpha (Dagla), mRNA.
6692141	ILMN_2641678	3	chr3:135304339-135304389	3 G3	chr3:135281220-135304425	3 G3	RSQ	Mm.45121	NM_027208	2	1	69772	Bdh2	3-hydroxybutyrate dehydrogenase, type 2 (Bdh2), transcript variant 2, mRNA.
6692362	ILMN_2756950	5	chr5:31137528-31137578	5 B1	chr5:31116611-31137626	5 B1	RSQ	Mm.143796	NM_021447	1	1	58522	Trim54	tripartite motif-containing 54 (Trim54), mRNA.
6705064	ILMN_1221157	15 57.2 cM	chr15:101996965-101997015	15 F2	chr15:101996710-102004342	15 F2	RSQ	Mm.358618	NM_031170	1	1	16691	Krt8	keratin 8 (Krt8), mRNA.
6693677	ILMN_1231358	10	chr10:22181305-22181355	10 A3	chr10:22173520-22183914	10 A3	RSQ	Mm.439724	NM_198193	7	1	379043	Raet1e	retinoic acid early transcript 1E (Raet1e), mRNA.
6697687	ILMN_2712159	4	chr4:89694652-89694702	4 C4	chr4:89688197-89694766	4 C4	RSQ	Mm.130167	NM_175647	1	1	242523	Dmrta1	doublesex and mab-3 related transcription factor like family A1 (Dmrta1), mRNA.
6693047	ILMN_1218380	3			chr3:96220412-96220880	3 F2.1	RSQ	Mm.358954	NM_175662	2	2	319176	Hist2h2ac	histone cluster 2, H2ac (Hist2h2ac), mRNA.
6722023	ILMN_2528345	14	chr14:55061826-55061876	14 C3	chr14:55061658-55092048	14 C3	RSQ	Mm.441113	NM_001039198	6	1	239102	Zfhx2	zinc finger homeobox 2 (Zfhx2), mRNA.
6697627	ILMN_2621463	2	chr2:119249111-119249161	2 E5	chr2:119237359-119249513	2 E5	RSQ	Mm.104955	NM_016907	2	1	20732	Spint1	serine protease inhibitor, Kunitz type 1 (Spint1), mRNA.
6733533	ILMN_3093375	X	chrX:8458144-8458194	X A1.1	chrX:8454342-8461726	X A1.1	RSQ	Mm.379565	NM_001001450	2	1	387132	Ssxb2	synovial sarcoma, X member B, breakpoint 2 (Ssxb2), transcript variant 1, mRNA.
6733534	ILMN_2889020	9 60.79 cM	chr9:111042683-111042733	9 F2	chr9:111019291-111042766	9 F2	RSQ	Mm.282359	NM_008522	1	1	17002	Ltf	lactotransferrin (Ltf), mRNA.
6699427	ILMN_1255776	11	chr11:121222934-121222984	11 E2	chr11:121222588-121229309	11 E2	RSQ	Mm.27182	NM_144832	5	1	217370	BC017643	cDNA sequence BC017643 (BC017643), transcript variant 1, mRNA.
6733535	ILMN_2543107	11 2.94 cM	chr11:4239683-4239733	11 A1	chr11:4236784-4241026	11 A1	RSQ	Mm.131422	NM_001013365	2	1	18413	Osm	oncostatin M (Osm), mRNA.
6687653	ILMN_2590050	11	chr11:87914115-87914165	11 C	chr11:87913919-87915003	11 C	RSQ	Mm.271337	NM_146412	1	1	258407	Olfr464	olfactory receptor 464 (Olfr464), mRNA.
6696932	ILMN_2769786	15 56.13 cM	chr15:99711121-99711171	15 F1	chr15:99702286-99713995	15 F1	RSQ	Mm.273756	NM_031842	1	1	83797	Smarcd1	SWI/SNF related, matrix associated, actin dependent regulator of chromatin, subfamily d, member 1 (Smarcd1), mRNA.
6706662	ILMN_2591188	14	chr14:75260704-75260754	14 D3	chr14:75242286-75283553	14 D3	RSQ	Mm.24242	NM_019775	1	1	56373	Cpb2	carboxypeptidase B2 (plasma) (Cpb2), mRNA.
6700798	ILMN_1248289	15 38.56 cM	chr15:82329893-82329943	15 E1	chr15:82329531-82338826	15 E1	RSQ	Mm.20325	NM_008669	4	1	17939	Naga	N-acetyl galactosaminidase, alpha (Naga), mRNA.
6702791	ILMN_1248173	16	chr16:14396377-14396427	16 A1	chr16:14361557-14474878	16 A1	RSQ	Mm.196634	NM_008576	2	1	17250	Abcc1	ATP-binding cassette, sub-family C (CFTR/MRP), member 1 (Abcc1), mRNA.
6708238	ILMN_1222401	7	chr7:3620404-3620454	7 A1	chr7:3620323-3629929	7 A1	RSQ	Mm.358730	NM_023524	2	1	69714	Tfpt	TCF3 (E2A) fusion partner (Tfpt), transcript variant 2, mRNA.
6708838	ILMN_3161828	X 25.68 cM	chrX:48529991-48530041	X A5	chrX:48519284-48530240	X A5	RSQ	Mm.2015	NM_011228	1	1	19337	Rab33a	RAB33A, member RAS oncogene family (Rab33a), mRNA.
6687739	ILMN_1231651	6	chr6:57738301-57738351	6 B3	chr6:57702454-57739449	6 B3	RSQ	Mm.274904	NM_133737	1	1	71835	Lancl2	LanC (bacterial lantibiotic synthetase component C)-like 2 (Lancl2), mRNA.
6690128	ILMN_2735995	14	chr14:47102058-47102108	14 C1	chr14:46882964-47105817	14 C1	RSQ	Mm.214454	NM_028966	8	1	74480	Samd4	sterile alpha motif domain containing 4 (Samd4), transcript variant 2, mRNA.
6733539	ILMN_2728255	11	chr11:84988376-84988426	11 C	chr11:84984487-85139955	11 C	RSQ	Mm.178524	NM_001029934	2	1	237898	Usp32	ubiquitin specific peptidase 32 (Usp32), mRNA.
6700876	ILMN_2650238	16 28.67 cM	chr16:44388234-44388284	16 B4	chr16:44347400-44388492	16 B4	RSQ	Mm.24035	NM_144550	4	1	212514	Spice1	spindle and centriole associated protein 1 (Spice1), mRNA.
6693959	ILMN_2732301	15	chr15:93491193-93491241	15 E3	chr15:93398349-93491912	15 E3	RSQ	Mm.74208	NM_146062	17	1	223828	Pphln1	periphilin 1 (Pphln1), transcript variant 1, mRNA.
6709288	ILMN_2655677	11 13.89 cM	chr11:21564066-21564116	11 A3.1	chr11:21556691-21571934	11 A3.1	RSQ	Mm.212703	NM_008618	2	1	17449	Mdh1	malate dehydrogenase 1, NAD (soluble) (Mdh1), transcript variant 1, mRNA.
6733540	ILMN_3111593	9	chr9:106658810-106658860	9 F1	chr9:106658745-106685816	9 F1	RSQ	Mm.22266	NM_011573	4	1	21767	Tex264	testis expressed gene 264 (Tex264), transcript variant 1, mRNA.
6733541	ILMN_2941280	4	chr4:117926358-117926408	4 D2.1	chr4:117926159-117929763	4 D2.1	RSQ	Mm.56897	NM_009711	12	1	11876	Artn	artemin (Artn), transcript variant 4, mRNA.
6686592	ILMN_2670398	8 15.95 cM			chr8:27260326-27275656	8 A2	RSQ	Mm.6700	NM_007918	1	1	13685	Eif4ebp1	eukaryotic translation initiation factor 4E binding protein 1 (Eif4ebp1), mRNA.
6686999	ILMN_1226016	15 35.92 cM	chr15:76458117-76458167	15 D3	chr15:76457437-76459468	15 D3	RSQ	Mm.322821	NM_198885	2	1	20289	Scx	scleraxis (Scx), mRNA.
6705591	ILMN_2721337	X 38.0 cM	chrX:74409917-74409967	X A7.3	chrX:74409485-74429161	X A7.3	RSQ	Mm.27210	NM_008062	1	1	14381	G6pdx	glucose-6-phosphate dehydrogenase X-linked (G6pdx), mRNA.
6733543	ILMN_2877507	17	chr17:25926807-25926857	17 A3.3	chr17:25926419-25941989	17 A3.3	RSQ	Mm.362054	NM_011822	5	1	14755	Pigq	phosphatidylinositol glycan anchor biosynthesis, class Q (Pigq), transcript variant 2, mRNA.
6693059	ILMN_2770778	4	chr4:88690870-88690920	4 C4	chr4:88690598-88691268	4 C4	RSQ	Mm.377093	NM_008336	1	1	15974	Ifnab	interferon alpha B (Ifnab), mRNA.
6691266	ILMN_1247053	11	chr11:77470681-77470731	11 B5	chr11:77470486-77489678	11 B5	RSQ	Mm.39296	NM_172945	14	1	268445	Ankrd13b	ankyrin repeat domain 13b (Ankrd13b), mRNA.
6708899	ILMN_2655721	1 26.81 cM	chr1:52160640-52160690	1 C1.1	chr1:52119437-52161865	1 C1.1	RSQ	Mm.277406	NM_009283	4	1	20846	Stat1	signal transducer and activator of transcription 1 (Stat1), transcript variant 2, mRNA.
6702767	ILMN_2632532	14 28.19 cM	chr14:55879044-55879094	14 C3	chr14:55878919-55884256	14 C3	RSQ	Mm.97163	NM_019820	1	1	56410	Cbln3	cerebellin 3 precursor protein (Cbln3), mRNA.
6733547	ILMN_2819650	2	chr2:84434293-84434343	2 D	chr2:84432859-84474174	2 D	RSQ	Mm.124316	NM_011576	5	1	21788	Tfpi	tissue factor pathway inhibitor (Tfpi), transcript variant 1, mRNA.
6733548	ILMN_2731080	X 73.27 cM	chrX:159362720-159362770	X F4	chrX:159255781-159368244	X F4	RSQ	Mm.328476	NM_148945	4	1	110651	Rps6ka3	ribosomal protein S6 kinase polypeptide 3 (Rps6ka3), mRNA.
6706621	ILMN_1239270	1 39.16 cM	chr1:75509810-75509860	1 C4	chr1:75507076-75510354	1 C4	RSQ	Mm.1100	NM_010564	2	1	16322	Inha	inhibin alpha (Inha), mRNA.
6733549	ILMN_2715304	6	chr6:122881518-122881568	6 F2	chr6:122874556-122888941	6 F2	RSQ	Mm.288114	NM_026267	1	1	67602	Necap1	NECAP endocytosis associated 1 (Necap1), mRNA.
6733552	ILMN_2960214	1	chr1:131932494-131932544	1 E4	chr1:131910457-131936321	1 E4	RSQ	Mm.246869	NM_175294	2	1	98415	Nucks1	nuclear casein kinase and cyclin-dependent kinase substrate 1 (Nucks1), transcript variant 1, mRNA.
6694730	ILMN_2778111	11 65.48 cM	chr11:101770108-101770158	11 D	chr11:101769747-101785310	11 D	RSQ	Mm.5025	NM_008815	8	1	18612	Etv4	ets variant 4 (Etv4), transcript variant 2, mRNA.
6733553	ILMN_2932814	13	chr13:74359350-74359400	13 C1	chr13:74350316-74359668	13 C1	RSQ	Mm.101586	NM_024201	2	1	67433	Ccdc127	coiled-coil domain containing 127 (Ccdc127), transcript variant 2, mRNA.
6703449	ILMN_1215504	7	chr7:131389265-131389315	7 F3	chr7:131388648-131410478	7 F3	RSQ	Mm.334273	NM_175115	2	1	67143	Ikzf5	IKAROS family zinc finger 5 (Ikzf5), mRNA.
6733555	ILMN_3144289	12 60.94 cM	chr12:111266788-111266838	12 F1	chr12:111166369-111267155	12 F1	RSQ	Mm.27431	NM_011632	7	1	22031	Traf3	TNF receptor-associated factor 3 (Traf3), transcript variant 1, mRNA.
6694649	ILMN_2742599	8 41.02 cM	chr8:84721659-84721709	8 C2	chr8:84704711-84800338	8 C2	RSQ	Mm.9394	NM_010906	15	1	18032	Nfix	nuclear factor I/X (Nfix), transcript variant 2, mRNA.
6690410	ILMN_2641660	2	chr2:167301182-167301232	2 H3	chr2:167298444-167349178	2 H3	RSQ	Mm.200886	NM_019835	1	1	56336	B4galt5	UDP-Gal:betaGlcNAc beta 1,4-galactosyltransferase, polypeptide 5 (B4galt5), mRNA.
6733556	ILMN_3065748	13	chr13:119428996-119429046	13 D2.3	chr13:119428901-119460323	13 D2.3	RSQ	Mm.490243	NM_145457	1	1	218693	Paip1	polyadenylate binding protein-interacting protein 1 (Paip1), transcript variant 1, mRNA.
6709004	ILMN_1238680	10	chr10:52337359-52337409	10 B3	chr10:52337023-52382124	10 B3	RSQ	Mm.390258	NM_053187	2	1	94221	Gopc	golgi associated PDZ and coiled-coil motif containing (Gopc), transcript variant 2, mRNA.
6733557	ILMN_3006939	9 71.33 cM	chr9:119608549-119608599	9 F3	chr9:119608455-119719032	9 F3	RSQ	Mm.247042	NM_009134	4	1	20264	Scn10a	sodium channel, voltage-gated, type X, alpha (Scn10a), transcript variant 2, mRNA.
6703015	ILMN_2736314	8	chr8:24062727-24062777	8 A2	chr8:23669660-24063116	8 A2	RSQ	Mm.121274	NM_177086	8	1	320158	Zmat4	zinc finger, matrin type 4 (Zmat4), transcript variant 1, mRNA.
6705014	ILMN_2736521	3	chr3:105997144-105997194	3 F2.2	chr3:105996956-106001497	3 F2.2	RSQ	Mm.386825	NM_029604	2	1	100503311	Pifo	primary cilia formation (Pifo), transcript variant 2, mRNA.
6733558	ILMN_1242244	17 40.15 cM	chr17:69283943-69283993	17 E1.3	chr17:69156809-69289987	17 E1.3	RSQ	Mm.131135	NM_013813	25	1	13823	Epb41l3	erythrocyte membrane protein band 4.1 like 3 (Epb41l3), mRNA.
6733559	ILMN_2787817	2	chr2:93856958-93857008	2 E1	chr2:93855359-93869157	2 E1	RSQ	Mm.9889	NM_001033452	5	1	381411	Accsl	1-aminocyclopropane-1-carboxylate synthase (non-functional)-like (Accsl), mRNA.
6688105	ILMN_2611699	18	chr18:34838931-34838981	18 B1	chr18:34777007-34839370	18 B1	RSQ	Mm.277906	NM_001081256	4	1	277250	Kdm3b	KDM3B lysine (K)-specific demethylase 3B (Kdm3b), mRNA.
6695545	ILMN_2696660	2	chr2:88817801-88817851	2 E1	chr2:88817172-88818102	2 E1	RSQ	Mm.330373	NM_146462	2	1	258454	Olfr1202	olfactory receptor 1202 (Olfr1202), mRNA.
6693500	ILMN_2640346	3	chr3:59208027-59208077	3 D	chr3:59207893-59210882	3 D	RSQ	Mm.90067	NM_028808	1	1	74191	P2ry13	purinergic receptor P2Y, G-protein coupled 13 (P2ry13), mRNA.
6689127	ILMN_1222817	5 63.03 cM	chr5:123529649-123529699	5 F	chr5:123528757-123573015	5 F	RSQ	Mm.41372	NM_029929	2	1	77573	Vps33a	vacuolar protein sorting 33A (yeast) (Vps33a), mRNA.
6733561	ILMN_2824364	8	chr8:95559657-95559707	8 C5	chr8:95559291-95575197	8 C5	RSQ	Mm.486561	NM_027640	5	1	70993	Prss54	protease, serine 54 (Prss54), transcript variant 1, mRNA.
6693085	ILMN_2637357	2	chr2:128895445-128895495	2 F1	chr2:128863931-128897034	2 F1	RSQ	Mm.5107	NM_024237	1	1	70370	Fbln7	fibulin 7 (Fbln7), mRNA.
6733563	ILMN_2886646	X 43.9 cM	chrX:101264579-101264629	X D	chrX:101264384-101268255	X D	RSQ	Mm.2923	NM_013563	2	1	16186	Il2rg	interleukin 2 receptor, gamma chain (Il2rg), transcript variant a, mRNA.
6702814	ILMN_2725188	7	chr7:58828710-58828760	7 B5	chr7:58658201-58829426	7 B5	RSQ	Mm.135129	NM_009728	4	1	11982	Atp10a	ATPase, class V, type 10A (Atp10a), mRNA.
6733564	ILMN_2968731	13 14.01 cM	chr13:33982524-33985340	13 A3.3	chr13:33964658-33988465	13 A3.3	RSQ	Mm.264036	NM_020282	5	1	18105	Nqo2	NAD(P)H dehydrogenase, quinone 2 (Nqo2), transcript variant 1, mRNA.
6705659	ILMN_2592303	10	chr10:118289676-118289726	10 D2	chr10:118289629-118295038	10 D2	RSQ	Mm.213193	NM_054079	1	1	116849	Iltifb	interleukin 10-related T cell-derived inducible factor beta (Iltifb), mRNA.
6705868	ILMN_2638186	17	chr17:47704028-47704078	17 C	chr17:47695206-47704286	17 C	RSQ	Mm.392206	NM_144939	4	1	107971	Frs3	fibroblast growth factor receptor substrate 3 (Frs3), mRNA.
6733565	ILMN_2862047	19	chr19:38180774-38180824	19 C2	chr19:38132780-38183951	19 C2	RSQ	Mm.450141	NM_033614	3	1	110855	Pde6c	phosphodiesterase 6C, cGMP specific, cone, alpha prime (Pde6c), transcript variant 1, mRNA.
6689986	ILMN_3161091	6	chr6:7998137-7998187	6 A1	chr6:7997807-8192617	6 A1	RSQ	Mm.297404	NM_001037865	5	1	213945	Col28a1	collagen, type XXVIII, alpha 1 (Col28a1), mRNA.
6733566	ILMN_2912471	15	chr15:97792612-97792662	15 F1	chr15:97784364-97792692	15 F1	RSQ	Mm.28955	NM_026353	1	1	67739	Slc48a1	solute carrier family 48 (heme transporter), member 1 (Slc48a1), mRNA.
6695237	ILMN_2766433	10	chr10:79035387-79035437	10 C1	chr10:79034722-79035802	10 C1	RSQ	Mm.246544	NM_147041	1	1	18357	Olfr57	olfactory receptor 57 (Olfr57), mRNA.
6710007	ILMN_2649801	17 22.9 cM	chr17:46249227-46249277	17 C	chr17:46248079-46252537	17 C	RSQ	Mm.248769	NM_145353	2	1	28064	Yipf3	Yip1 domain family, member 3 (Yipf3), mRNA.
6690356	ILMN_1227508	7 47.43 cM	chr7:83642258-83642308	7 D3	chr7:83632016-83642328	7 D3	RSQ	Mm.357953	NM_023377	1	1	170460	Stard5	StAR-related lipid transfer (START) domain containing 5 (Stard5), mRNA.
6694681	ILMN_2662644	18	chr18:5049109-5049159	18 A1	chr18:5046588-5119293	18 A1	RSQ	Mm.136791	NM_153153	21	1	225115	Svil	supervillin (Svil), mRNA.
6733567	ILMN_3147526	3	chr3:102940982-102941032	3 F2.2	chr3:102939657-102964133	3 F2.2	RSQ	Mm.331269	NM_198658	7	1	381463	Nr1h5	nuclear receptor subfamily 1, group H, member 5 (Nr1h5), transcript variant 1, mRNA.
6733568	ILMN_2686178	9	chr9:35227306-35227356	9 A4	chr9:35216964-35267805	9 A4	RSQ	Mm.24197	NM_194257	7	1	109229	Fam118b	family with sequence similarity 118, member B (Fam118b), transcript variant 1, mRNA.
6695202	ILMN_2620069	6 32.21 cM	chr6:71967944-71967994	6 C1	chr6:71909052-71979360	6 C1	RSQ	Mm.135581	NM_009088	2	1	20019	Polr1a	polymerase (RNA) I polypeptide A (Polr1a), mRNA.
6710883	ILMN_2623451	5	chr5:31254254-31254304	5 B1	chr5:31253278-31291114	5 B1	RSQ	Mm.293023	NM_026298	2	1	67661	Ift172	intraflagellar transport 172 (Ift172), mRNA.
6698966	ILMN_2764019	13	chr13:98723625-98723675	13 D1	chr13:98723405-98815449	13 D1	RSQ	Mm.23928	NM_172591	3	1	218503	Fcho2	FCH domain only 2 (Fcho2), mRNA.
6733569	ILMN_2981137	13 32.65 cM	chr13:61035280-61035330	13 B2	chr13:61035040-61040597	13 B2	RSQ	Mm.46088	NM_029636	1	1	104002	Ctsq	cathepsin Q (Ctsq), mRNA.
6686866	ILMN_2733576	6	chr6:8597416-8597466	6 A1	chr6:8509599-8597549	6 A1	RSQ	Mm.210787	NM_133236	3	1	170772	Glcci1	glucocorticoid induced transcript 1 (Glcci1), transcript variant 1, mRNA.
6705712	ILMN_1229810	2	chr2:39074124-39074174	2 B	chr2:39066214-39190730	2 B	RSQ	Mm.204836	NM_178778	2	1	320271	Scai	suppressor of cancer cell invasion (Scai), mRNA.
6696103	ILMN_1225252	15	chr15:98134719-98134769	15 F1	chr15:98134639-98145702	15 F1	RSQ	Mm.200766	NM_030121	5	1	78541	Asb8	ankyrin repeat and SOCS box-containing 8 (Asb8), transcript variant 1, mRNA.
6733570	ILMN_2672091	5 17.92 cM	chr5:34908970-34909020	5 B2	chr5:34761739-34912534	5 B2	RSQ	Mm.209071	NM_010414	2	1	15194	Htt	huntingtin (Htt), mRNA.
6696965	ILMN_2463181	4 34.06 cM	chr4:63960256-63960306	4 C1	chr4:63959784-64047015	4 C1	RSQ	Mm.454219	NM_011607	5	1	21923	Tnc	tenascin C (Tnc), mRNA.
6733571	ILMN_2847834	11 46.74 cM	chr11:78348820-78348870	11 B5	chr11:78343494-78349164	11 B5	RSQ	Mm.284811	NM_011676	5	1	22248	Unc119	unc-119 homolog (C. elegans) (Unc119), transcript variant 2, mRNA.
6688480	ILMN_1218799	13	chr13:117273928-117273978	13 D2.3	chr13:117220572-117274415	13 D2.3	RSQ	Mm.274926	NM_010330	1	1	13723	Emb	embigin (Emb), mRNA.
6694473	ILMN_2704096	13	chr13:41656639-41656689	13 A4	chr13:41649442-41656777	13 A4	RSQ	Mm.227476	NM_177808	3	1	328231	Gm5082	predicted gene 5082 (Gm5082), transcript variant 1, mRNA.
6733572	ILMN_2989312	2	chr2:163453856-163453906	2 H3	chr2:163438466-163455324	2 H3	RSQ	Mm.102080	NM_144891	3	1	228858	Gdap1l1	ganglioside-induced differentiation-associated protein 1-like 1 (Gdap1l1), mRNA.
6733573	ILMN_3032088	7	chr7:30767395-30771047	7 B1	chr7:30763755-30781066	7 B1	RSQ	Mm.30138	NM_172899	2	1	73712	Dmkn	dermokine (Dmkn), transcript variant 2, mRNA.
6733574	ILMN_2835683	17	chr17:36167648-36167698	17 B1	chr17:36164443-36168537	17 B1	RSQ	Mm.489198	NM_001081032	6	1	667977	Gm8909	predicted gene 8909 (Gm8909), mRNA.
6710940	ILMN_2701911	11	chr11:60442980-60443030	11 B2	chr11:60417144-60445277	11 B2	RSQ	Mm.29950	NM_025757	1	1	66771	Gid4	GID complex subunit 4, VID24 homolog (S. cerevisiae) (Gid4), mRNA.
6733575	ILMN_2702997	16	chr16:17528221-17528271	16 A3	chr16:17527981-17531052	16 A3	RSQ	Mm.10174	NM_026909	5	1	69009	Thap7	THAP domain containing 7 (Thap7), mRNA.
6703036	ILMN_2463395	X 61.35 cM	chrX:139338023-139338073	X F1	chrX:139333682-139338165	X F1	RSQ	Mm.1297	NM_011635	1	1	22037	Trap1a	tumor rejection antigen P1A (Trap1a), mRNA.
6708370	ILMN_1233857	1 55.8 cM	chr1:128334851-128334901	1 E3	chr1:128331574-128359705	1 E3	RSQ	Mm.4933	NM_008567	2	1	17219	Mcm6	minichromosome maintenance deficient 6 (MIS5 homolog, S. pombe) (S. cerevisiae) (Mcm6), transcript variant 1, mRNA.
6733576	ILMN_2628157	16	chr16:88751013-88751063	16 C3.3	chr16:88750744-88751628	16 C3.3	RSQ	Mm.353193	NM_010671	1	1	16699	Krtap13	keratin associated protein 13 (Krtap13), mRNA.
6704299	ILMN_2506229	11	chr11:86567120-86567170	11 C	chr11:86544990-86567360	11 C	RSQ	Mm.383207	NM_019756	5	1	56427	Tubd1	tubulin, delta 1 (Tubd1), transcript variant 2, mRNA.
6691301	ILMN_2692078	5 55.45 cM	chr5:113243510-113243560	5 F	chr5:113243219-113310786	5 F	RSQ	Mm.200203	NM_172718	3	1	52850	Sgsm1	small G protein signaling modulator 1 (Sgsm1), transcript variant 1, mRNA.
6701651	ILMN_1217670	6	chr6:49389095-49389145	6 B2.3	chr6:49367738-49389904	6 B2.3	RSQ	Mm.35199	NM_172727	6	1	231946	Fam221a	family with sequence similarity 221, member A (Fam221a), transcript variant 1, mRNA.
6707314	ILMN_1226514	X	chrX:74990061-74990111	X A7.3	chrX:74988547-75084905	X A7.3	RSQ	Mm.267056	NM_181584	1	1	210710	Gab3	growth factor receptor bound protein 2-associated protein 3 (Gab3), mRNA.
6705470	ILMN_2755782	8	chr8:107416121-107416171	8 D3	chr8:107412488-107425038	8 D3	RSQ	Mm.334793	NM_026277	1	1	67619	Nob1	NIN1/RPN12 binding protein 1 homolog (S. cerevisiae) (Nob1), mRNA.
6692969	ILMN_2727272	1	chr1:158691688-158691738	1 H1	chr1:158362303-158691786	1 H1	RSQ	Mm.329586	NM_007495	4	1	11899	Astn1	astrotactin 1 (Astn1), transcript variant 2, mRNA.
6733578	ILMN_2873522	1 81.9 cM	chr1:175909057-175909107	1 H4	chr1:175880777-175911396	1 H4	RSQ	Mm.283046	NM_012012	1	1	26909	Exo1	exonuclease 1 (Exo1), mRNA.
6719933	ILMN_1225923	4	chr4:129150996-129151046	4 D2.2	chr4:129150824-129189482	4 D2.2	RSQ	Mm.172064	NM_029036	22	1	74648	S100pbp	S100P binding protein (S100pbp), mRNA.
6708704	ILMN_1258638	2	chr2:126927759-126927809	2 F1	chr2:126890394-126933235	2 F1	RSQ	Mm.269928	NM_023220	4	1	66552	Sppl2a	signal peptide peptidase like 2A (Sppl2a), mRNA.
6695138	ILMN_1255339	17	chr17:20889748-20889798	17 A3.2	chr17:20889715-20890651	17 A3.2	RSQ	Mm.222642	NM_134196	1	1	171230	Vmn1r231	vomeronasal 1 receptor 231 (Vmn1r231), mRNA.
6692520	ILMN_2687908	9	chr9:50808678-50808728	9 A5.3	chr9:50775224-50843639	9 A5.3	RSQ	Mm.160035	NM_133981	6	1	102580	Alg9	asparagine-linked glycosylation 9 (alpha 1,2 mannosyltransferase) (Alg9), transcript variant 1, mRNA.
6697201	ILMN_2457054	5	chr5:114138867-114138917	5 F	chr5:114131155-114139321	5 F	RSQ	Mm.1393	NM_011677	2	1	22256	Ung	uracil DNA glycosylase (Ung), transcript variant 2, mRNA.
6694805	ILMN_1214113	7	chr7:31303594-31303644	7 B1	chr7:31302768-31304977	7 B1	RSQ	Mm.333771	NM_207262	1	1	381970	Scgb2b2	secretoglobin, family 2B, member 2 (Scgb2b2), mRNA.
6692850	ILMN_1237917	5 50.55 cM	chr5:104079449-104079499	5 E5	chr5:104079107-104114088	5 E5	RSQ	Mm.29027	NM_010097	2	1	13602	Sparcl1	SPARC-like 1 (Sparcl1), mRNA.
6701077	ILMN_2715784	9	chr9:99483119-99483169	9 E3.3	chr9:99478390-99568899	9 E3.3	RSQ	Mm.234823	NM_028768	5	1	74125	Armc8	armadillo repeat containing 8 (Armc8), transcript variant 1, mRNA.
6691099	ILMN_2522155	11	chr11:114710937-114710987	11 E2	chr11:114675467-114720984	11 E2	RSQ	Mm.271934	NM_053273	2	2	117160	Ttyh2	tweety homolog 2 (Drosophila) (Ttyh2), mRNA.
6691287	ILMN_1216534	7	chr7:109047007-109047057	7 E3	chr7:109046732-109083324	7 E3	RSQ	Mm.71007	NM_178780	1	1	320360	Ric3	resistance to inhibitors of cholinesterase 3 homolog (C. elegans) (Ric3), transcript variant 2, mRNA.
6733580	ILMN_2800840	3	chr3:144889737-144889787	3 H2	chr3:144879321-144896011	3 H2	RSQ		NR_126537	1	1	622139	Clca4c-ps	chloride channel accessory 4C, pseudogene (Clca4c-ps), non-coding RNA.
6705903	ILMN_1245844	9 61.81 cM	chr9:111561489-111561539	9 F3	chr9:111561433-111690216	9 F3	RSQ	Mm.1414	NM_016853	3	1	20840	Stac	src homology three (SH3) and cysteine rich domain (Stac), mRNA.
6697596	ILMN_2644531	5	chr5:88501949-88501999	5 E1	chr5:88487974-88506049	5 E1	RSQ	Mm.8014	NM_017468	2	1	13801	Enam	enamelin (Enam), mRNA.
6733582	ILMN_2862418	3	chr3:115946274-115946324	3 G1	chr3:115938972-116007406	3 G1	RSQ	Mm.34550	NM_023214	1	1	66500	Slc30a7	solute carrier family 30 (zinc transporter), member 7 (Slc30a7), mRNA.
6708983	ILMN_1214954	14 62.55 cM	chr14:118873696-118874229	14 E4	chr14:118854949-118874525	14 E4	RSQ	Mm.390755	NM_021386	3	1	58187	Cldn10	claudin 10 (Cldn10), transcript variant b, mRNA.
6696356	ILMN_1214118	8	chr8:25041008-25041058	8 A2	chr8:25039144-25101811	8 A2	RSQ	Mm.261122	NM_031257	4	1	83436	Plekha2	pleckstrin homology domain-containing, family A (phosphoinositide binding specific) member 2 (Plekha2), mRNA.
6698643	ILMN_1216689	9 16.66 cM	chr9:31149628-31149678	9 A4	chr9:31149556-31211815	9 A4	RSQ	Mm.19133	NM_009691	5	1	11804	Aplp2	amyloid beta (A4) precursor-like protein 2 (Aplp2), transcript variant 3, mRNA.
6733583	ILMN_2802611	14 65.86 cM	chr14:122159422-122159472	14 E5	chr14:122107081-122159603	14 E5	RSQ	Mm.275191	NM_080556	1	1	68059	Tm9sf2	transmembrane 9 superfamily member 2 (Tm9sf2), mRNA.
6703676	ILMN_2647484	12	chr12:50341902-50341952	12 B3	chr12:50341231-50649223	12 B3	RSQ	Mm.133719	NM_008858	5	1	18760	Prkd1	protein kinase D1 (Prkd1), mRNA.
6705874	ILMN_2592010	17	chr17:25864599-25864649	17 A3.3	chr17:25863697-25868738	17 A3.3	RSQ	Mm.328870	NM_026633	4	1	68241	Fam195a	family with sequence similarity 195, member A (Fam195a), mRNA.
6695223	ILMN_2677231	13	chr13:23692394-23692444	13 A3.1	chr13:23684198-23692480	13 A3.1	RSQ	Mm.261676	NM_023422	1	1	68024	Hist1h2bc	histone cluster 1, H2bc (Hist1h2bc), transcript variant 1, mRNA.
6689350	ILMN_1220717	7	chr7:64759028-64759078	7 C	chr7:64756095-65156528	7 C	RSQ	Mm.441986	NM_183087	2	1	70638	Fam189a1	family with sequence similarity 189, member A1 (Fam189a1), mRNA.
6733586	ILMN_2980331	11			chr11:115523108-115536230	11 E2	RSQ	Mm.29923	NM_133354	1	1	170930	Sumo2	small ubiquitin-like modifier 2 (Sumo2), mRNA.
6697441	ILMN_2747060	7 69.25 cM	chr7:126700320-126700370	7 F3	chr7:126699773-126704816	7 F3	RSQ	Mm.290482	NM_009898	4	1	12721	Coro1a	coronin, actin binding protein 1A (Coro1a), transcript variant 2, mRNA.
6733587	ILMN_2863849	15	chr15:10979795-10979845	15 A1	chr15:10952331-10980162	15 A1	RSQ	Mm.280158	NM_030888	2	1	81799	C1qtnf3	C1q and tumor necrosis factor related protein 3 (C1qtnf3), transcript variant 2, mRNA.
6733588	ILMN_2806676	5 55.99 cM	chr5:115110407-115110457	5 F	chr5:115110298-115119346	5 F	RSQ	Mm.18759	NM_007383	1	1	11409	Acads	acyl-Coenzyme A dehydrogenase, short chain (Acads), mRNA.
6710822	ILMN_1240346	17	chr17:87137270-87137320	17 E4	chr17:87107678-87137589	17 E4	RSQ	Mm.126885	NM_019654	5	1	56468	Socs5	suppressor of cytokine signaling 5 (Socs5), mRNA.
6733589	ILMN_2498591	2	chr2:144305252-144305302	2 G1	chr2:144305175-144332080	2 G1	RSQ	Mm.252750	NM_026924	3	1	107586	Ovol2	ovo-like 2 (Drosophila) (Ovol2), transcript variant A, mRNA.
6690580	ILMN_1241923	17	chr17:35028759-35028809	17 B1	chr17:35028604-35046636	17 B1	RSQ		XM_006523776	30	1	17687	Msh5	PREDICTED: mutS homolog 5 (E. coli) (Msh5), transcript variant X10, mRNA.
6686755	ILMN_1254597	2	chr2:85841021-85841071	2 D	chr2:85840856-85841789	2 D	RSQ	Mm.377790	NM_147015	1	1	259017	Olfr1019	olfactory receptor 1019 (Olfr1019), mRNA.
6704570	ILMN_1251696	8	chr8:46847292-46847342	8 B1.1	chr8:46739744-46847458	8 B1.1	RSQ	Mm.1149	NM_008391	4	1	16363	Irf2	interferon regulatory factor 2 (Irf2), mRNA.
6733590	ILMN_2778799	8	chr8:72223483-72223533	8 B3.3	chr8:72219729-72223775	8 B3.3	RSQ	Mm.28327	NM_026455	1	1	67922	Fam32a	family with sequence similarity 32, member A (Fam32a), mRNA.
6733591	ILMN_3033562	X					RSQ	Mm.391298	NM_001099302	28	5	434797	Gm5640	predicted gene 5640 (Gm5640), mRNA.
6733592	ILMN_2835771	X 29.31 cM	chrX:53070345-53070395	X A5	chrX:53070001-53114405	X A5	RSQ	Mm.274842	NM_019538	4	1	56096	Plac1	placental specific protein 1 (Plac1), mRNA.
6733593	ILMN_3124160	2	chr2:91918584-91918634	2 E1	chr2:91730137-91918849	2 E1	RSQ	Mm.436667	NM_172669	4	1	228361	Ambra1	autophagy/beclin 1 regulator 1 (Ambra1), transcript variant 1, mRNA.
6733594	ILMN_3087004	6 25.41 cM	chr6:52259068-52259118	6 B3	chr6:52258852-52260880	6 B3	RSQ	Mm.377086	NM_008264	1	1	15398	Hoxa13	homeobox A13 (Hoxa13), mRNA.
6702374	ILMN_1254295	14	chr14:118233563-118233613	14 E4	chr14:118233233-118237030	14 E4	RSQ	Mm.70950	NM_177753	1	1	223227	Sox21	SRY (sex determining region Y)-box 21 (Sox21), mRNA.
6690502	ILMN_2707015	4	chr4:148144666-148144716	4 E2	chr4:148140489-148145704	4 E2	RSQ	Mm.9648	NM_027985	13	1	71890	Mad2l2	MAD2 mitotic arrest deficient-like 2 (Mad2l2), transcript variant 1, mRNA.
6733596	ILMN_3098718	1	chr1:53933128-53933178	1 C1.1	chr1:53930814-54195034	1 C1.1	RSQ	Mm.132150	NM_172655	7	1	329152	Hecw2	HECT, C2 and WW domain containing E3 ubiquitin protein ligase 2 (Hecw2), transcript variant 2, mRNA.
6693849	ILMN_1259546	11	chr11:102106740-102106790	11 D	chr11:102106675-102107776	11 D	RSQ	Mm.46248	NM_145435	2	1	217212	Pyy	peptide YY (Pyy), mRNA.
6706114	ILMN_2713686	11	chr11:96942422-96942472	11 D	chr11:96937815-96944019	11 D	RSQ	Mm.254704	NM_134021	1	1	103711	Pnpo	pyridoxine 5'-phosphate oxidase (Pnpo), mRNA.
6706717	ILMN_2747284	13	chr13:34073986-34074036	13 A3.3	chr13:34037640-34074074	13 A3.3	RSQ	Mm.140243	NM_026512	3	1	68021	Bphl	biphenyl hydrolase-like (serine hydrolase, breast epithelial mucin-associated antigen) (Bphl), mRNA.
6691311	ILMN_2657709	1 32.74 cM	chr1:64550874-64550924	1 C2	chr1:64532803-64604548	1 C2	RSQ	Mm.422634	NM_009952	7	1	12912	Creb1	cAMP responsive element binding protein 1 (Creb1), transcript variant B, mRNA.
6721076	ILMN_1218915	11	chr11:72778894-72778944	11 B4	chr11:72777231-72795839	11 B4	RSQ	Mm.194755	NM_001024926	1	1	192986	Cyb5d2	cytochrome b5 domain containing 2 (Cyb5d2), mRNA.
6693162	ILMN_2626309	2	chr2:36127158-36127208	2 B	chr2:36116078-36136704	2 B	RSQ	Mm.205937	NM_026434	1	1	67889	Rbm18	RNA binding motif protein 18 (Rbm18), transcript variant 1, mRNA.
6707463	ILMN_2683792	3	chr3:152472758-152472808	3 H3	chr3:152462814-152668140	3 H3	RSQ	Mm.207057	NM_001081277	3	1	229949	Ak5	adenylate kinase 5 (Ak5), mRNA.
6687928	ILMN_1240324	6 D1|6	chr6:88617763-88617813	6 D1			UGA	Mm.196226				74589	Kbtbd12	Kelch repeat and BTB (POZ) domain containing 12
6702964	ILMN_1257150	8	chr8:71562534-71562584	8 B3.3	chr8:71560554-71566649	8 B3.3	RSQ	Mm.213208	NM_145598	3	2	234404	Nxnl1	nucleoredoxin-like 1 (Nxnl1), mRNA.
6688907	ILMN_1242472	7	chr7:112591548-112591598	7 F1	chr7:112427705-112591688	7 F1	RSQ	Mm.143763	NM_020606	3	1	57342	Parva	parvin, alpha (Parva), mRNA.
6701972	ILMN_1218384	10 39.72 cM	chr10:81396550-81396600	10 C1	chr10:81396190-81427173	10 C1	RSQ	Mm.426936	NM_008688	3	1	18029	Nfic	nuclear factor I/C (Nfic), transcript variant 1, mRNA.
6733597	ILMN_2815506	10 39.72 cM	chr10:80258248-80258298	10 C1	chr10:80258150-80260968	10 C1	RSQ	Mm.7329	NM_010255	4	1	14431	Gamt	guanidinoacetate methyltransferase (Gamt), mRNA.
6706064	ILMN_2773862	2	chr2:25256196-25256246	2 A3	chr2:25255438-25256352	2 A3	RSQ	Mm.213925	NM_177344	1	1	227615	Tmem203	transmembrane protein 203 (Tmem203), mRNA.
6733598	ILMN_2918838	6	chr6:124914178-124914228	6 F2	chr6:124913674-124917946	6 F2	RSQ	Mm.142187	NM_026988	1	1	69202	Ptms	parathymosin (Ptms), mRNA.
6703834	ILMN_1218123	17 18.59 cM	chr17:35171015-35171065	17 B1	chr17:35170991-35176001	17 B1	RSQ	Mm.10747	NM_019467	9	1	11629	Aif1	allograft inflammatory factor 1 (Aif1), mRNA.
6707347	ILMN_1220284	8 54.38 cM	chr8:107586648-107586698	8 D3	chr8:107580379-107588482	8 D3	RSQ	Mm.18347	NM_010817	1	1	17463	Psmd7	proteasome (prosome, macropain) 26S subunit, non-ATPase, 7 (Psmd7), mRNA.
6733599	ILMN_3134607	7	chr7:105610689-105610739	7 E3	chr7:105610647-105633571	7 E3	RSQ	Mm.29290	NM_018880	8	1	55992	Trim3	tripartite motif-containing 3 (Trim3), transcript variant 2, mRNA.
6733600	ILMN_2927543	9 7.6 cM	chr9:20666486-20666536	9 A3	chr9:20652129-20666584	9 A3	RSQ	Mm.7906	NM_023371	1	1	23988	Pin1	protein (peptidyl-prolyl cis/trans isomerase) NIMA-interacting 1 (Pin1), mRNA.
6703205	ILMN_1257893	X	chrX:127395599-127395649	X E3	chrX:127394292-127395898	X E3	RSQ	Mm.72281	NR_003646	1	1	245598	4921511C20Rik	RIKEN cDNA 4921511C20 gene (4921511C20Rik), non-coding RNA.
6705405	ILMN_2652500	17 29.17 cM	chr17:56119718-56119768	17 D	chr17:56119677-56121946	17 D	RSQ	Mm.348025	NM_029796	1	1	76905	Lrg1	leucine-rich alpha-2-glycoprotein 1 (Lrg1), mRNA.
6709363	ILMN_1237695	13	chr13:6597902-6597952	13 A1	chr13:6579873-6648771	13 A1	RSQ	Mm.273874	NM_019703	2	1	56421	Pfkp	phosphofructokinase, platelet (Pfkp), transcript variant 1, mRNA.
6702114	ILMN_2650327	9	chr9:56496405-56496455	9 B	chr9:56418845-56496936	9 B	RSQ	Mm.150856	NM_025812	1	1	66867	Hmg20a	high mobility group 20A (Hmg20a), mRNA.
6689785	ILMN_2700768	11	chr11:69299749-69299799	11 B3	chr11:69299495-69323873	11 B3	RSQ	Mm.28774	NM_172560	5	1	216846	Cntrob	centrobin, centrosomal BRCA2 interacting protein (Cntrob), mRNA.
6695116	ILMN_2445789	4 81.52 cM	chr4:150944926-150944976	4 E2	chr4:150920154-150946102	4 E2	RSQ	Mm.244187	NM_011612	5	1	21942	Tnfrsf9	tumor necrosis factor receptor superfamily, member 9 (Tnfrsf9), transcript variant 1, mRNA.
6733601	ILMN_1243949	1	chr1:84369973-84370023	1 C5	chr1:84369838-84696221	1 C5	RSQ	Mm.292560	NM_152915	1	1	227325	Dner	delta/notch-like EGF repeat containing (Dner), mRNA.
6692855	ILMN_2643580	11	chr11:29221864-29221914	11 A3.3	chr11:29221535-29247272	11 A3.3	RSQ	Mm.128663	NM_025740	2	1	216618	Cfap36	cilia and flagella associated protein 36 (Cfap36), mRNA.
6733602	ILMN_2717667	15	chr15:88865496-88865546	15 E3	chr15:88862193-88865726	15 E3	RSQ	Mm.400129	NM_145478	1	1	223775	Pim3	proviral integration site 3 (Pim3), mRNA.
6696891	ILMN_1252619	11	chr11:116289609-116289659	11 E2	chr11:116287997-116306738	11 E2	RSQ	Mm.22530	NM_016857	8	1	53413	Exoc7	exocyst complex component 7 (Exoc7), transcript variant 1, mRNA.
6689558	ILMN_2600348	15	chr15:59317837-59317887	15 D1	chr15:59315091-59331193	15 D1	RSQ	Mm.296169	NM_009270	1	1	20775	Sqle	squalene epoxidase (Sqle), mRNA.
6733603	ILMN_2839732	16	chr16:19285967-19286017	16 A3	chr16:19285793-19286741	16 A3	RSQ	Mm.377506	NM_146451	1	1	258443	Olfr164	olfactory receptor 164 (Olfr164), mRNA.
6733604	ILMN_2940961	1	chr1:132018232-132018282	1 E4	chr1:132007604-132025684	1 E4	RSQ	Mm.254233	NM_007923	6	1	13714	Elk4	ELK4, member of ETS oncogene family (Elk4), mRNA.
6733605	ILMN_2935933	7	chr7:6105001-6105051	7 A1	chr7:6045160-6105149	7 A1	RSQ	Mm.247765	NM_031389	2	1	83564	Nlrp4c	NLR family, pyrin domain containing 4C (Nlrp4c), mRNA.
6733606	ILMN_2912170	X	chrX:134223398-134223448	X E3	chrX:134222954-134276984	X E3	RSQ	Mm.289368	NM_172540	4	1	215201	Trmt2b	TRM2 tRNA methyltransferase 2B (Trmt2b), transcript variant 2, mRNA.
6733607	ILMN_2995549	5	chr5:110621220-110621270	5 F	chr5:110544354-110621383	5 F	RSQ	Mm.275748	NM_198306	3	1	231605	Galnt9	UDP-N-acetyl-alpha-D-galactosamine:polypeptide N-acetylgalactosaminyltransferase 9 (Galnt9), transcript variant A, mRNA.
6688986	ILMN_2746055	8	chr8:123501845-123501892	8 E1	chr8:123477861-123503916	8 E1	RSQ	Mm.287475	NM_054070	3	1	114896	Afg3l1	AFG3-like AAA ATPase 1 (Afg3l1), transcript variant 1, mRNA.
6690216	ILMN_2696017	7	chr7:128117330-128117380	7 F3	chr7:128062639-128118491	7 F3	RSQ	Mm.262106	NM_008401	2	1	16409	Itgam	integrin alpha M (Itgam), transcript variant 2, mRNA.
6733608	ILMN_2690144	2	chr2:121046438-121046488	2 E5	chr2:121046110-121085759	2 E5	RSQ	Mm.20187	NM_028799	1	1	74176	Tgm5	transglutaminase 5 (Tgm5), mRNA.
6733609	ILMN_2793488	2	chr2:180038064-180038114	2 H4	chr2:180036366-180042464	2 H4	RSQ	Mm.21728	NM_011969	3	1	26444	Psma7	proteasome (prosome, macropain) subunit, alpha type 7 (Psma7), transcript variant 1, mRNA.
6733611	ILMN_2944621	4 E2|4	chr4:151975902-151975951	4 E2			UGA	Mm.21353				230935	Dnajc11	DnaJ (Hsp40) homolog, subfamily C, member 11
6733612	ILMN_2946466	18 18.01 cM	chr18:32435398-32435448	18 B1	chr18:32377216-32435740	18 B1	RSQ	Mm.4383	NM_009668	20	1	30948	Bin1	bridging integrator 1 (Bin1), transcript variant 1, mRNA.
6697331	ILMN_2690657	2	chr2:153911921-153911971	2 H1	chr2:153900387-153912793	2 H1	RSQ	Mm.137570	NM_199303	2	1	228796	Bpifb6	BPI fold containing family B, member 6 (Bpifb6), mRNA.
6733613	ILMN_2707627	11	chr11:108860265-108860315	11 E1	chr11:108682617-108860615	11 E1	RSQ	Mm.344071	NM_029586	8	1	76380	Cep112	centrosomal protein 112 (Cep112), transcript variant 1, mRNA.
6733614	ILMN_3095859	4			chr4:147753973-147809788	4 E1	RSQ	Mm.327194	NM_001127189	19	8	100041677	Gm13157	predicted gene 13157 (Gm13157), mRNA.
6686991	ILMN_3161591	7	chr7:46923905-46923955	7 B3	chr7:46923215-46958518	7 B3	RSQ	Mm.1999	NM_001040695	1	1	54122	Uevld	UEV and lactate/malate dehyrogenase domains (Uevld), mRNA.
6733615	ILMN_2943762	13	chr13:13998706-13998756	13 A1	chr13:13954673-13999068	13 A1	RSQ	Mm.21686	NM_178640	2	1	97884	B3galnt2	UDP-GalNAc:betaGlcNAc beta 1,3-galactosaminyltransferase, polypeptide 2 (B3galnt2), mRNA.
6733616	ILMN_2830520	17	chr17:47469964-47470014	17 C	chr17:47436638-47470638	17 C	RSQ	Mm.218444	NM_145489	1	1	224833	AI661453	expressed sequence AI661453 (AI661453), mRNA.
6698820	ILMN_2722424	12 27.63 cM	chr12:66722956-66723006	12 C2	chr12:66466058-67222549	12 C2	RSQ	Mm.227680	NM_207010	6	1	320772	Mdga2	MAM domain containing glycosylphosphatidylinositol anchor 2 (Mdga2), transcript variant B, mRNA.
6733617	ILMN_3072377	X	chrX:113116204-113116254	X E1	chrX:113040591-113185515	X E1	RSQ	Mm.257316	NM_018818	7	1	12662	Chm	choroidermia (RAB escort protein 1) (Chm), mRNA.
6710468	ILMN_1249579	11	chr11:60740368-60740418	11 B2	chr11:60740058-60777365	11 B2	RSQ	Mm.477819	NM_009410	2	1	21975	Top3a	topoisomerase (DNA) III alpha (Top3a), mRNA.
6687806	ILMN_2756686	12	chr12:8285551-8285601	12 A1.1	chr12:8208106-8285759	12 A1.1	RSQ	Mm.25608	NM_172401	5	1	68832	Ldah	lipid droplet associated hydrolase (Ldah), transcript variant 1, mRNA.
6733618	ILMN_3013874	X	chrX:142297513-142297563	X F2			RSQ	Mm.391346	NR_002883	6	3	434858	Gm5643	predicted gene 5643 (Gm5643), non-coding RNA.
6693291	ILMN_2620729	2	chr2:101901298-101901348	2 E2	chr2:101886261-101901639	2 E2	RSQ	Mm.330424	NM_029635	1	1	76501	Commd9	COMM domain containing 9 (Commd9), mRNA.
6687870	ILMN_2665008	17	chr17:65651917-65651967	17 E1.1	chr17:65651725-65772752	17 E1.1	RSQ	Mm.29274	NM_133685	1	1	106572	Rab31	RAB31, member RAS oncogene family (Rab31), mRNA.
6733621	ILMN_2923607	1 59.26 cM	chr1:135768775-135768825	1 E4	chr1:135766084-135769134	1 E4	RSQ	Mm.34346	NM_013750	1	1	27280	Phlda3	pleckstrin homology-like domain, family A, member 3 (Phlda3), mRNA.
6712399	ILMN_1253772	17	chr17:35556942-35556992	17 B1	chr17:35552127-35557180	17 B1	RSQ	Mm.426664	NM_001008424	1	1	386463	Cdsn	corneodesmosin (Cdsn), mRNA.
6733622	ILMN_2793062	5	chr5:74199271-74199321	5 C3.3	chr5:74195325-74199477	5 C3.3	RSQ	Mm.293316	NM_026878	1	1	68939	Rasl11b	RAS-like, family 11, member B (Rasl11b), mRNA.
6733623	ILMN_2989706	4 53.28 cM			chr4:116685598-116700000	4 D1	RSQ		NM_011034	1	1	18477	Prdx1	peroxiredoxin 1 (Prdx1), mRNA.
6706012	ILMN_1259949	10 74.5 cM	chr10:127182641-127182691	10 D3	chr10:127182520-127190054	10 D3	RSQ	Mm.272230	NM_028027	6	1	52666	Arhgef25	Rho guanine nucleotide exchange factor (GEF) 25 (Arhgef25), transcript variant 1, mRNA.
6689567	ILMN_1256299	19 12.75 cM	chr19:17326253-17326303	19 B	chr19:17326140-17372844	19 B	RSQ	Mm.244825	NM_010265	5	1	14537	Gcnt1	glucosaminyl (N-acetyl) transferase 1, core 2 (Gcnt1), transcript variant 3, mRNA.
6692226	ILMN_1254938	4	chr4:53541339-53541389	4 B2	chr4:53440412-53622478	4 B2	RSQ	Mm.482207	NM_133891	7	1	100434	Slc44a1	solute carrier family 44, member 1 (Slc44a1), transcript variant 1, mRNA.
6699905	ILMN_2728706	3 52.94 cM	chr3:122157856-122157906	3 G1	chr3:122044459-122180061	3 G1	RSQ	Mm.3918	NM_007378	4	1	11304	Abca4	ATP-binding cassette, sub-family A (ABC1), member 4 (Abca4), mRNA.
6697566	ILMN_2695158	15 36.23 cM	chr15:76667855-76667905	15 D3	chr15:76660640-76668196	15 D3	RSQ	Mm.378950	NM_010630	5	1	16581	Kifc2	kinesin family member C2 (Kifc2), mRNA.
6733626	ILMN_3023885	6	chr6:83107780-83107830	6 C3	chr6:83101515-83109121	6 C3	RSQ	Mm.436553	NM_001081266	1	1	243510	Ccdc142	coiled-coil domain containing 142 (Ccdc142), mRNA.
6731835	ILMN_2494747	X	chrX:151934831-151934881	X F3	chrX:151803281-151935417	X F3	RSQ	Mm.27372	NM_021523	23	1	59026	Huwe1	HECT, UBA and WWE domain containing 1 (Huwe1), mRNA.
6686963	ILMN_1239687	5	chr5:124077203-124077253	5 F	chr5:124061856-124095798	5 F	RSQ	Mm.254839	NM_019875	2	1	56325	Abcb9	ATP-binding cassette, sub-family B (MDR/TAP), member 9 (Abcb9), mRNA.
6700292	ILMN_2752300	14	chr14:8431354-8431404	14 A1	chr14:8431171-8666290	14 A1	RSQ	Mm.271901	NM_028934	4	1	74430	4930452B06Rik	RIKEN cDNA 4930452B06 gene (4930452B06Rik), mRNA.
6696924	ILMN_2674844	7	chr7:108622390-108622440	7 E3	chr7:108621813-108622764	7 E3	RSQ	Mm.377666	NM_146743	1	1	258738	Olfr507	olfactory receptor 507 (Olfr507), mRNA.
6688708	ILMN_2680937	18	chr18:31722782-31722832	18 B1	chr18:31634382-31723061	18 B1	RSQ	Mm.194538	NM_172965	7	1	269003	Sap130	Sin3A associated protein (Sap130), mRNA.
6688248	ILMN_2606498	6	chr6:125230701-125230751	6 F2	chr6:125224211-125231860	6 F2	RSQ	Mm.296902	NM_145391	2	1	213233	Tapbpl	TAP binding protein-like (Tapbpl), mRNA.
6710898	ILMN_2663832	19 4.34 cM			chr19:6057887-6059524	19 A	RSQ	Mm.329631	NM_007990	3	1	14109	Fau	Finkel-Biskis-Reilly murine sarcoma virus (FBR-MuSV) ubiquitously expressed (fox derived) (Fau), transcript variant 1, mRNA.
6733632	ILMN_3082346	6 69.7 cM	chr6:139968902-139968952	6 G2	chr6:139841444-139969283	6 G2	RSQ	Mm.391538	NM_011084	2	1	18705	Pik3c2g	phosphatidylinositol 3-kinase, C2 domain containing, gamma polypeptide (Pik3c2g), transcript variant 2, mRNA.
6733633	ILMN_2996640	19 C3|19					UGA	Mm.474575				107141	Cyp2c50	Cytochrome P450, family 2, subfamily c, polypeptide 50
6707435	ILMN_2670700		chr10:53946528-53946578	10 B3										Unknown
6733634	ILMN_2703704	19 27.25 cM	chr19:32485806-32485856	19 C1	chr19:32485768-32515370	19 C1	RSQ	Mm.255116	NM_010799	1	1	17330	Minpp1	multiple inositol polyphosphate histidine phosphatase 1 (Minpp1), mRNA.
6694837	ILMN_2707541	7	chr7:101859472-101859522	7 E2	chr7:101858330-101870788	7 E2	RSQ	Mm.2135	NM_008034	14	1	14275	Folr1	folate receptor 1 (adult) (Folr1), transcript variant 2, mRNA.
6694562	ILMN_2639296	11	chr11:68821694-68821744	11 B3	chr11:68821445-68853131	11 B3	RSQ	Mm.31979	NM_023668	2	1	83431	Ndel1	nuclear distribution gene E-like homolog 1 (A. nidulans) (Ndel1), mRNA.
6700634	ILMN_2512058	X	chrX:7371279-7371329	X A1.1			UGA	Mm.371608						Transcribed locus
6705783	ILMN_1255973	4 78.17 cM	chr4:145229044-145229094	4 E1	chr4:145212367-145246870	4 E1	RSQ	Mm.235328	NM_011610	1	1	21938	Tnfrsf1b	tumor necrosis factor receptor superfamily, member 1b (Tnfrsf1b), mRNA.
6704367	ILMN_2728181	9	chr9:108337873-108337923	9 F2	chr9:108306159-108337943	9 F1	RSQ	Mm.757	NM_016802	3	1	11848	Rhoa	ras homolog gene family, member A (Rhoa), transcript variant 1, mRNA.
6733635	ILMN_3018758	11	chr11:101294127-101294999	11 D	chr11:101288266-101302267	11 D	RSQ	Mm.178947	NM_019584	2	1	56208	Becn1	beclin 1, autophagy related (Becn1), mRNA.
6694154	ILMN_1223035	11 32.07 cM	chr11:53983315-53983365	11 B1.3	chr11:53983125-54028090	11 B1.3	RSQ	Mm.274590	NM_019687	4	1	30805	Slc22a4	solute carrier family 22 (organic cation transporter), member 4 (Slc22a4), mRNA.
6694349	ILMN_1247078	X	chrX:101682257-101682307	X D	chrX:101640050-101684351	X D	RSQ	Mm.491168	NM_139144	4	1	108155	Ogt	O-linked N-acetylglucosamine (GlcNAc) transferase (UDP-N-acetylglucosamine:polypeptide-N-acetylglucosaminyl transferase) (Ogt), transcript variant 1, mRNA.
6733636	ILMN_3033940	15 E3|15	chr15:88698967-88699017	15 E3			UGA	Mm.254438				223770	Brd1	Bromodomain containing 1
6697670	ILMN_2777284	13	chr13:74172147-74172197	13 C1	chr13:74169804-74208700	13 C1	RSQ	Mm.261859	NM_177333	3	1	211446	Exoc3	exocyst complex component 3 (Exoc3), mRNA.
6689210	ILMN_2671755	2 20.76 cM	chr2:29882709-29882759	2 B	chr2:29869493-29882840	2 B	RSQ	Mm.296336	NM_207298	5	1	99151	Cercam	cerebral endothelial cell adhesion molecule (Cercam), mRNA.
6692643	ILMN_2662160	18	chr18:67318485-67318533	18 E1	chr18:67289222-67318841	18 E1	RSQ	Mm.34079	NM_053261	1	1	114663	Impa2	inositol (myo)-1(or 4)-monophosphatase 2 (Impa2), mRNA.
6703956	ILMN_2639397	14 28.19 cM	chr14:55739270-55739320	14 C3	chr14:55739019-55745684	14 C3	RSQ	Mm.21623	NM_026819	2	1	52585	Dhrs1	dehydrogenase/reductase (SDR family) member 1 (Dhrs1), mRNA.
6706375	ILMN_2669087	17	chr17:46147871-46147921	17 C	chr17:46147384-46153551	17 C	RSQ	Mm.272024	NM_025649	1	1	66591	Mad2l1bp	MAD2L1 binding protein (Mad2l1bp), mRNA.
6700646	ILMN_2419650	2	chr2:44987208-44987258	2 B	chr2:44983511-45113279	2 B	RSQ	Mm.440702	NM_015753	6	1	24136	Zeb2	zinc finger E-box binding homeobox 2 (Zeb2), transcript variant 2, mRNA.
6733637	ILMN_3040069	3					RSQ	Mm.422680	NM_178216	2	2	15077	Hist2h3c1	histone cluster 2, H3c1 (Hist2h3c1), mRNA.
6733638	ILMN_3019670	15 2.15 cM	chr15:6299848-6299898	15 A1	chr15:6299788-6440709	15 A1	RSQ	Mm.240830	NM_001008702	2	1	13132	Dab2	disabled 2, mitogen-responsive phosphoprotein (Dab2), transcript variant 2, mRNA.
6696188	ILMN_1227412	1	chr1:97706478-97706528	1 D	chr1:97706042-97770092	1 D	RSQ	Mm.220817	NM_173760	13	1	227399	Ppip5k2	diphosphoinositol pentakisphosphate kinase 2 (Ppip5k2), mRNA.
6733639	ILMN_2910020	2	chr2:153407889-153407939	2 H1	chr2:153407460-153444479	2 H1	RSQ	Mm.50600	NM_001001986	19	1	329540	Nol4l	nucleolar protein 4-like (Nol4l), transcript variant 1, mRNA.
6710221	ILMN_2593122	8	chr8:13310227-13310277	8 A1.1	chr8:13288012-13322924	8 A1.1	RSQ	Mm.219813	NM_172282	4	1	234076	Tmco3	transmembrane and coiled-coil domains 3 (Tmco3), mRNA.
6733640	ILMN_2948945	4	chr4:132493110-132493160	4 D2.3	chr4:132492806-132510456	4 D2.3	RSQ	Mm.23608	NM_144907	1	1	230784	Sesn2	sestrin 2 (Sesn2), mRNA.
6688876	ILMN_1260064	3 28.15 cM	chr3:57842082-57842132	3 D	chr3:57841894-57847757	3 D	RSQ	Mm.271744	NM_019410	1	1	18645	Pfn2	profilin 2 (Pfn2), mRNA.
6705187	ILMN_2757368	15	chr15:88824666-88824716	15 E3	chr15:88819645-88826681	15 E3	RSQ	Mm.292567	NM_029720	1	1	76737	Creld2	cysteine-rich with EGF-like domains 2 (Creld2), mRNA.
6733642	ILMN_2902492	5	chr5:21663298-21663348	5 A3	chr5:21662902-21701345	5 A3	RSQ	Mm.153292	NM_178728	5	1	242864	Napepld	N-acyl phosphatidylethanolamine phospholipase D (Napepld), mRNA.
6700091	ILMN_2616290	7	chr7:103777855-103777905	7 E3	chr7:103777395-103778343	7 E3	RSQ	Mm.377109	NM_013620	1	1	18369	Olfr68	olfactory receptor 68 (Olfr68), mRNA.
6708235	ILMN_1239239	2 24.19 cM	chr2:36249159-36249209	2 B	chr2:36230425-36252271	2 B	RSQ	Mm.275434	NM_008969	7	1	19224	Ptgs1	prostaglandin-endoperoxide synthase 1 (Ptgs1), mRNA.
6733643	ILMN_2825848	1	chr1:40772131-40772181	1 B	chr1:40772039-40790657	1 B	RSQ	Mm.486768	NM_172499	1	1	211798	Mfsd9	major facilitator superfamily domain containing 9 (Mfsd9), mRNA.
6700610	ILMN_2767236	3	chr3:87370630-87370680	3 F1	chr3:87357880-87371074	3 F1	RSQ	Mm.6676	NM_009690	1	1	11801	Cd5l	CD5 antigen-like (Cd5l), mRNA.
6703173	ILMN_2773422	19	chr19:4131560-4131610	19 A	chr19:4125959-4132307	19 A	RSQ	Mm.276255	NM_025889	2	1	66990	Tmem134	transmembrane protein 134 (Tmem134), transcript variant 2, mRNA.
6733645	ILMN_2944076	19	chr19:12283713-12283763	19 A	chr19:12279853-12283988	19 A	RSQ	Mm.271521	NM_146685	1	1	258680	Olfr1434	olfactory receptor 1434 (Olfr1434), mRNA.
6691136	ILMN_1256175	1	chr1:7170725-7170775	1 A1	chr1:7088919-7173628	1 A1	RSQ	Mm.21539	NM_183028	4	1	319263	Pcmtd1	protein-L-isoaspartate (D-aspartate) O-methyltransferase domain containing 1 (Pcmtd1), mRNA.
6704783	ILMN_1235850	2	chr2:154535677-154535727	2 H1	chr2:154436483-154539356	2 H1	RSQ	Mm.29914	NM_009823	7	1	12396	Cbfa2t2	core-binding factor, runt domain, alpha subunit 2, translocated to, 2 (human) (Cbfa2t2), transcript variant 2, mRNA.
6733646	ILMN_3109360	15 35.48 cM	chr15:76171172-76171222	15 D3	chr15:76170973-76231378	15 D3	RSQ	Mm.234912	NM_011117	15	1	18810	Plec	plectin (Plec), transcript variant 1, mRNA.
6709592	ILMN_1228647	5 20.35 cM	chr5:38303820-38303870	5 B3	chr5:38277403-38304217	5 B3	RSQ	Mm.204765	NM_172709	1	1	21906	Otop1	otopetrin 1 (Otop1), mRNA.
6733647	ILMN_2598083	11 59.85 cM	chr11:96353680-96353730	11 D	chr11:96351631-96354014	11 D	RSQ	Mm.281153	NM_134032	2	1	103889	Hoxb2	homeobox B2 (Hoxb2), mRNA.
6733648	ILMN_3085936	X	chrX:56193658-56193708	X A6	chrX:56189826-56212881	X A6	RSQ	Mm.387260	NM_001033423	3	1	331416	Gm773	predicted gene 773 (Gm773), mRNA.
6733649	ILMN_2981169	19	chr19:34576077-34576127	19 C1	chr19:34550693-34576534	19 C1	RSQ	Mm.2036	NM_008332	4	1	15958	Ifit2	interferon-induced protein with tetratricopeptide repeats 2 (Ifit2), mRNA.
6705690	ILMN_2599487	11	chr11:103065931-103065981	11 E1	chr11:103028561-103066105	11 E1	RSQ	Mm.10265	NM_008707	2	1	18107	Nmt1	N-myristoyltransferase 1 (Nmt1), mRNA.
6689284	ILMN_2601946	1	chr1:84036600-84036650	1 C5	chr1:84036292-84284645	1 C5	RSQ	Mm.187470	NM_001003948	4	1	98496	Pid1	phosphotyrosine interaction domain containing 1 (Pid1), mRNA.
6703717	ILMN_1244324	3 38.78 cM	chr3:87914946-87914996	3 F1	chr3:87906320-87916132	3 F1	RSQ	Mm.292208	NM_008231	4	1	15191	Hdgf	hepatoma-derived growth factor (Hdgf), mRNA.
6692831	ILMN_1258922	6	chr6:93678142-93678192	6 D1	chr6:93675452-94283917	6 D1	RSQ	Mm.217216	NM_010367	26	1	14924	Magi1	membrane associated guanylate kinase, WW and PDZ domain containing 1 (Magi1), transcript variant 1, mRNA.
6687724	ILMN_2480543	6 59.32 cM	chr6:125222208-125222258	6 F2	chr6:125215580-125222306	6 F2	RSQ	Mm.32321	NM_009496	2	1	22317	Vamp1	vesicle-associated membrane protein 1 (Vamp1), transcript variant 1, mRNA.
6702336	ILMN_2730410	11	chr11:115609348-115609398	11 E2	chr11:115607918-115612503	11 E2	RSQ	Mm.390387	NM_027162	5	1	69674	Mif4gd	MIF4G domain containing (Mif4gd), transcript variant 1, mRNA.
6733651	ILMN_2904641	2 B|2	chr2:32963678-32963728	2 B			UGA	Mm.250030				269261	Rpl12	Ribosomal protein L12
6693504	ILMN_2710166	X 8.17 cM	chrX:13292530-13292580	X A1.1	chrX:13281021-13293983	X A1.1	RSQ	Mm.289662	NM_010028	3	1	13205	Ddx3x	DEAD/H (Asp-Glu-Ala-Asp/His) box polypeptide 3, X-linked (Ddx3x), mRNA.
6706458	ILMN_1228544	1 79.29 cM	chr1:171275885-171275935	1 H3	chr1:171270327-171276895	1 H3	RSQ	Mm.274011	NM_020579	1	1	57370	B4galt3	UDP-Gal:betaGlcNAc beta 1,4-galactosyltransferase, polypeptide 3 (B4galt3), mRNA.
6687357	ILMN_2691452	3	chr3:152184867-152184917	3 H3	chr3:152183870-152193845	3 H3	RSQ	Mm.46746	NM_025926	4	1	67035	Dnajb4	DnaJ (Hsp40) homolog, subfamily B, member 4 (Dnajb4), transcript variant 2, mRNA.
6699628	ILMN_2669486	2 63.24 cM	chr2:130576233-130576283	2 F1	chr2:130576168-130577053	2 F1	RSQ	Mm.16745	NM_011025	2	1	18429	Oxt	oxytocin (Oxt), mRNA.
6691919	ILMN_2691641	3 42.04 cM	chr3:97053307-97053357	3 F2.1	chr3:97032401-97053634	3 F2.1	RSQ	Mm.281816	NM_008121	2	1	14613	Gja5	gap junction protein, alpha 5 (Gja5), transcript variant 2, mRNA.
6733652	ILMN_2829268	7	chr7:30589854-30589904	7 B1	chr7:30589680-30592942	7 B1	RSQ	Mm.116789	NM_021397	5	1	58206	Zbtb32	zinc finger and BTB domain containing 32 (Zbtb32), mRNA.
6733653	ILMN_3105313	7			chr7:42609525-42642604	7 B3	RSQ	Mm.387841	NM_001242388	1	1	208111	9830147E19Rik	RIKEN cDNA 9830147E19 gene (9830147E19Rik), mRNA.
6692353	ILMN_2718600	10 40.25 cM	chr10:82750310-82750360	10 C1	chr10:82748699-82764141	10 C1	RSQ	Mm.245998	NM_010914	4	1	18045	Nfyb	nuclear transcription factor-Y beta (Nfyb), mRNA.
6697587	ILMN_2617297	7 38.66 cM	chr7:70353456-70353506	7 C	chr7:70351949-70360593	7 C	RSQ	Mm.158143	NM_009697	4	1	11819	Nr2f2	nuclear receptor subfamily 2, group F, member 2 (Nr2f2), transcript variant 1, mRNA.
6733654	ILMN_2782683	7	chr7:108368299-108368349	7 E3	chr7:108367491-108368436	7 E3	RSQ	Mm.377662	NM_146737	1	1	258732	Olfr494	olfactory receptor 494 (Olfr494), mRNA.
6690204	ILMN_2601215	3 4.98 cM	chr3:18072487-18072537	3 A1	chr3:18071949-18243338	3 A1	RSQ	Mm.316000	NM_007825	2	1	13123	Cyp7b1	cytochrome P450, family 7, subfamily b, polypeptide 1 (Cyp7b1), mRNA.
6696527	ILMN_2612255	8 41.02 cM	chr8:84704345-84704395	8 C2	chr8:84701456-84704716	8 C2	RSQ	Mm.4925	NM_008535	3	1	17095	Lyl1	lymphoblastomic leukemia 1 (Lyl1), mRNA.
6696732	ILMN_2744758	18	chr18:36683631-36683681	18 B2	chr18:36679214-36683862	18 B2	RSQ	Mm.273350	NM_026404	4	1	67843	Slc35a4	solute carrier family 35, member A4 (Slc35a4), transcript variant 1, mRNA.
6691279	ILMN_1216133	X	chrX:49786474-49786524	X A5	chrX:49786348-49795364	X A5	RSQ	Mm.110505	NM_183335	3	1	209268	Igsf1	immunoglobulin superfamily, member 1 (Igsf1), transcript variant 3, mRNA.
6707654	ILMN_1230790	19	chr19:11944695-11944745	19 A	chr19:11912398-11945096	19 A	RSQ	Mm.42711	NM_172635	2	1	225929	Patl1	protein associated with topoisomerase II homolog 1 (yeast) (Patl1), mRNA.
6703589	ILMN_2660056	3	chr3:10340218-10340268	3 A1	chr3:10339955-10351301	3 A1	RSQ	Mm.371617	NM_025512	3	1	66361	Zfand1	zinc finger, AN1-type domain 1 (Zfand1), mRNA.
6698312	ILMN_1248696	5	chr5:105608623-105608673	5 E5	chr5:105519470-105608954	5 E5	RSQ	Mm.319847	NM_133897	3	1	100604	Lrrc8c	leucine rich repeat containing 8 family, member C (Lrrc8c), mRNA.
6708014	ILMN_2665841	16	chr16:49764786-49764836	16 B5	chr16:49699293-49765126	16 B5	RSQ	Mm.241276	NM_028680	1	1	73916	Ift57	intraflagellar transport 57 (Ift57), mRNA.
6698688	ILMN_2752074	17 55.13 cM	chr17:85017036-85017086	17 E4	chr17:84958000-85017128	17 E4	RSQ	Mm.249695	NM_011151	1	1	19043	Ppm1b	protein phosphatase 1B, magnesium dependent, beta isoform (Ppm1b), transcript variant 2, mRNA.
6694893	ILMN_2604097	11	chr11:102839477-102839527	11 E1	chr11:102838471-102880975	11 E1	RSQ	Mm.873	NM_011431	3	1	20624	Eftud2	elongation factor Tu GTP binding domain containing 2 (Eftud2), transcript variant 1, mRNA.
6693076	ILMN_2678336	7	chr7:127718024-127718074	7 F3	chr7:127712735-127718185	7 F3	RSQ	Mm.389954	NM_007795	4	1	13019	Ctf1	cardiotrophin 1 (Ctf1), transcript variant 1, mRNA.
6695942	ILMN_2622107	19 3.71 cM	chr19:3999435-3999485	19 A	chr19:3992751-3999512	19 A	RSQ	Mm.246555	NM_011533	3	1	109575	Tbx10	T-box 10 (Tbx10), transcript variant 2, mRNA.
6733655	ILMN_2962840	5	chr5:129845639-129845781	5 G1.3	chr5:129787355-129846443	5 G1.3	RSQ	Mm.360232	NM_009838	1	1	12466	Cct6a	chaperonin containing Tcp1, subunit 6a (zeta) (Cct6a), mRNA.
6689871	ILMN_2451202	6 35.94 cM	chr6:83068753-83068803	6 C3	chr6:83068324-83070225	6 C3	RSQ	Mm.37	NM_009392	1	1	21909	Tlx2	T cell leukemia, homeobox 2 (Tlx2), mRNA.
6692400	ILMN_1250346	5 75.96 cM	chr5:136326845-136326895	5 G2	chr5:136266409-136567490	5 G2	RSQ	Mm.320317	NM_009986	13	1	13047	Cux1	cut-like homeobox 1 (Cux1), transcript variant 1, mRNA.
6697178	ILMN_1220417	11	chr11:51593928-51593978	11 B1.3	chr11:51584756-51603269	11 B1.3	RSQ	Mm.256875	NM_028398	4	1	72947	Phykpl	5-phosphohydroxy-L-lysine phospholyase (Phykpl), mRNA.
6733656	ILMN_2892441	9	chr9:78209091-78209141	9 E1	chr9:78191965-78209349	9 E1	RSQ	Mm.2662	NM_010357	1	1	14860	Gsta4	glutathione S-transferase, alpha 4 (Gsta4), mRNA.
6688217	ILMN_2759669	7	chr7:45003287-45003337	7 B3	chr7:45002949-45016249	7 B3	RSQ	Mm.28298	NM_001008422	4	1	233208	Scaf1	SR-related CTD-associated factor 1 (Scaf1), mRNA.
6733657	ILMN_2433876	X C|X 38.38 cM	chrX:83855464-83855514	X C1			UGA	Mm.275608				13405	Dmd	Dystrophin, muscular dystrophy
6704565	ILMN_2745614	15	chr15:25972286-25972336	15 B1	chr15:25940825-25973696	15 B1	RSQ	Mm.25311	NM_025459	8	1	66270	Fam134b	family with sequence similarity 134, member B (Fam134b), transcript variant 2, mRNA.
6733658	ILMN_3128260	4	chr4:133693801-133693851	4 D2.3	chr4:133679007-133753611	4 D2.3	RSQ	Mm.22478	NM_001080819	4	1	93760	Arid1a	AT rich interactive domain 1A (SWI-like) (Arid1a), mRNA.
6698471	ILMN_2618396	2	chr2:13001329-13001379	2 A1	chr2:12924040-13003454	2 A1	RSQ	Mm.229322	NM_008961	5	1	19212	Pter	phosphotriesterase related (Pter), transcript variant 2, mRNA.
6733659	ILMN_2856946	1	chr1:34590843-34590893	1 B	chr1:34579692-34590944	1 B	RSQ	Mm.330696	NM_213727	3	1	211383	Amer3	APC membrane recruitment 3 (Amer3), mRNA.
6702037	ILMN_2749336	13	chr13:55028352-55028402	13 B1	chr13:55027879-55100295	13 B1	RSQ	Mm.259301	NM_011307	6	1	20184	Uimc1	ubiquitin interaction motif containing 1 (Uimc1), transcript variant 1, mRNA.
6733660	ILMN_2668165	3 12.66 cM	chr3:29956328-29956378	3 A3	chr3:29951295-30013204	3 A3	RSQ	Mm.56965	NM_007963	11	1	14013	Mecom	MDS1 and EVI1 complex locus (Mecom), transcript variant 1, mRNA.
6718239	ILMN_1223307	11	chr11:118023912-118023962	11 E2	chr11:117986856-118024011	11 E2	RSQ	Mm.28864	NM_133757	4	1	74451	Pgs1	phosphatidylglycerophosphate synthase 1 (Pgs1), mRNA.
6733661	ILMN_2876554	18	chr18:36667457-36667507	18 B2	chr18:36667186-36670311	18 B2	RSQ	Mm.29058	NM_025291	3	1	24068	Sra1	steroid receptor RNA activator 1 (Sra1), transcript variant 1, mRNA.
6697350	ILMN_2605165	9	chr9:64700752-64700802	9 C	chr9:64385625-64700975	9 C	RSQ	Mm.127721	NM_172522	1	1	214058	Megf11	multiple EGF-like-domains 11 (Megf11), transcript variant 2, mRNA.
6697093	ILMN_2777493	12 52.98 cM			chr12:103853294-103863619	12 E	RSQ	Mm.439692	NM_009243	4	3	20700	Serpina1a	serine (or cysteine) peptidase inhibitor, clade A, member 1A (Serpina1a), transcript variant 1, mRNA.
6699235	ILMN_2690077	16	chr16:14191766-14191816	16 A1	chr16:14163274-14192923	16 A1	RSQ	Mm.24105	NM_023317	4	1	67203	Nde1	nuclear distribution gene E homolog 1 (A nidulans) (Nde1), transcript variant a, mRNA.
6690032	ILMN_2600565	X	chrX:150806715-150806765	X F3	chrX:150806420-150814339	X F3	RSQ	Mm.464982	NM_030700	6	1	80884	Maged2	melanoma antigen, family D, 2 (Maged2), transcript variant 1, mRNA.
6688188	ILMN_1214571	9	chr9:78715016-78715066	9 E1	chr9:78615545-78716260	9 E1	RSQ	Mm.32955	NM_153098	1	1	235505	Cd109	CD109 antigen (Cd109), mRNA.
6693111	ILMN_1233941	5 78.75 cM	chr5:139547824-139547874	5 G2	chr5:139543897-139548178	5 G2	RSQ	Mm.42190	NM_013702	2	1	22255	Uncx	UNC homeobox (Uncx), mRNA.
6697005	ILMN_2652602	3 42.89 cM	chr3:98852280-98852330	3 F2.2	chr3:98852193-98859794	3 F2.2	RSQ	Mm.140811	NM_008293	2	1	15492	Hsd3b1	hydroxy-delta-5-steroid dehydrogenase, 3 beta- and steroid delta-isomerase 1 (Hsd3b1), transcript variant 1, mRNA.
6733662	ILMN_2631568	18 11.32 cM	chr18:20399510-20399560	18 A2	chr18:20376834-20409741	18 A2	RSQ	Mm.269128	NM_181682	2	1	225256	Dsg1b	desmoglein 1 beta (Dsg1b), mRNA.
6733663	ILMN_2944546	8	chr8:111271659-111271709	8 E1	chr8:111270943-111300222	8 E1	RSQ	Mm.334816	NM_146218	1	1	234736	Rfwd3	ring finger and WD repeat domain 3 (Rfwd3), mRNA.
6733664	ILMN_2943599	X 57.64 cM	chrX:136271663-136271713	X F1	chrX:136270252-136271978	X F1	RSQ	Mm.90787	NM_009750	4	2	12070	Ngfrap1	nerve growth factor receptor (TNFRSF16) associated protein 1 (Ngfrap1), transcript variant 1, mRNA.
6733665	ILMN_2647909	14	chr14:50281794-50281844	14 C1	chr14:50281227-50282271	14 C1	RSQ	Mm.377622	NM_146665	2	1	258659	Olfr732	olfactory receptor 732 (Olfr732), mRNA.
6733666	ILMN_2762514	10	chr10:79540283-79540333	10 C1	chr10:79540244-79555128	10 C1	RSQ	Mm.334193	NM_027422	7	1	70427	Mier2	mesoderm induction early response 1, family member 2 (Mier2), transcript variant 2, mRNA.
6733667	ILMN_2985240	10	chr10:18124920-18124970	10 A3	chr10:18055939-18125155	10 A3	RSQ	Mm.4479	NM_009048	3	1	19707	Reps1	RalBP1 associated Eps domain containing protein (Reps1), transcript variant 1, mRNA.
6733669	ILMN_2848071	7	chr7:44467054-44467104	7 B3	chr7:44465434-44467751	7 B3	RSQ	Mm.88478	NM_026690	1	1	68352	Aspdh	aspartate dehydrogenase domain containing (Aspdh), mRNA.
6700957	ILMN_3160736	11	chr11:74365548-74365598	11 B5	chr11:74364670-74365609	11 B5	RSQ	Mm.376124	NM_001011851	1	1	258153	Olfr412	olfactory receptor 412 (Olfr412), mRNA.
6733672	ILMN_2965773	7	chr7:45181723-45181773	7 B3	chr7:45180994-45181838	7 B3	RSQ	Mm.207078	NM_053256	6	1	114640	Pth2	parathyroid hormone 2 (Pth2), mRNA.
6707133	ILMN_2737725	8	chr8:31131400-31131450	8 A3	chr8:31111845-31131473	8 A3	RSQ	Mm.29532	NM_175136	4	1	68867	Rnf122	ring finger protein 122 (Rnf122), mRNA.
6704804	ILMN_2590015	2	chr2:181187609-181187659	2 H4	chr2:181187342-181188504	2 H4	RSQ	Mm.213943	NM_025598	1	1	66496	Ppdpf	pancreatic progenitor cell differentiation and proliferation factor homolog (zebrafish)RIKEN cDNA 2700038C09 gene (Ppdpf), mRNA.
6733673	ILMN_2922368	X	chrX:102066851-102066901	X D	chrX:102066541-102071307	X D	RSQ		NM_001278534	2	1	331474	Rgag4	retrotransposon gag domain containing 4 (Rgag4), mRNA.
6704284	ILMN_2667055	5 F|5	chr5:113554335-113554385	5 F			UG5	Mm.102783				320916	Wscd2	WSC domain containing 2
6688869	ILMN_2646381	2 61.76 cM	chr2:126646657-126646707	2 F1	chr2:126639018-126675592	2 F1	RSQ	Mm.293266	NM_010249	16	1	14391	Gabpb1	GA repeat binding protein, beta 1 (Gabpb1), transcript variant 2, mRNA.
6733674	ILMN_2780454	4	chr4:129151073-129155456	4 D2.2	chr4:129150824-129189482	4 D2.2	RSQ	Mm.172064	NM_029036	22	1	74648	S100pbp	S100P binding protein (S100pbp), mRNA.
6696264	ILMN_1256987	9	chr9:40092278-40092328	9 A5.1	chr9:40092016-40093558	9 A5.1	RSQ	Mm.271536	NM_146827	1	1	258824	Olfr983	olfactory receptor 983 (Olfr983), mRNA.
6703534	ILMN_1247967	3	chr3:125683164-125683214	3 G1	chr3:125404090-125724986	3 G1	RSQ	Mm.444289	NM_022565	3	1	64580	Ndst4	N-deacetylase/N-sulfotransferase (heparin glucosaminyl) 4 (Ndst4), mRNA.
6733675	ILMN_2927635	15	chr15:83549250-83549300	15 E1	chr15:83546796-83555711	15 E1	RSQ	Mm.37560	NM_001030014	2	1	223722	Mcat	malonyl CoA:ACP acyltransferase (mitochondrial) (Mcat), mRNA.
6695980	ILMN_2457585	2	chr2:155389447-155389497	2 H1	chr2:155381855-155389847	2 H1	RSQ	Mm.293605	NM_178111	3	1	68728	Trp53inp2	transformation related protein 53 inducible nuclear protein 2 (Trp53inp2), mRNA.
6688855	ILMN_2629776	10 39.72 cM	chr10:80322784-80322834	10 C1	chr10:80321282-80329473	10 C1	RSQ	Mm.299916	NM_008793	14	1	18551	Pcsk4	proprotein convertase subtilisin/kexin type 4 (Pcsk4), mRNA.
6698061	ILMN_1227164	17			chr17:35833919-35838301	17 B1	RSQ	Mm.273538	NM_011655	1	1	22154	Tubb5	tubulin, beta 5 class I (Tubb5), mRNA.
6733676	ILMN_2940312	16			chr16:36359381-36367570	16 B3	RSQ	Mm.383561	NM_001082546	3	3	100034684	BC100530	cDNA sequence BC100530 (BC100530), mRNA.
6708641	ILMN_1245615	4	chr4:88413014-88413064	4 C4	chr4:88412929-88438926	4 C4	RSQ	Mm.386788	NM_025760	1	1	66775	Hacd4	3-hydroxyacyl-CoA dehydratase 4 (Hacd4), mRNA.
6733677	ILMN_2721603	7	chr7:108422858-108422908	7 E3	chr7:108422572-108423517	7 E3	RSQ	Mm.377663	NM_146738	1	1	258733	Olfr497	olfactory receptor 497 (Olfr497), mRNA.
6709182	ILMN_1247694	9	chr9:18313848-18313898	9 A2	chr9:18292266-18314000	9 A2	RSQ	Mm.103534	NM_025844	1	1	66917	Chordc1	cysteine and histidine-rich domain (CHORD)-containing, zinc-binding protein 1 (Chordc1), mRNA.
6703310	ILMN_1237197	8 75.78 cM	chr8:128503205-128503255	8 E2	chr8:128359072-128505475	8 E2	RSQ	Mm.271745	NM_008737	3	1	18186	Nrp1	neuropilin 1 (Nrp1), mRNA.
6733679	ILMN_2865704	13 45.5 cM	chr13:89725593-89725643	13 C3	chr13:89655309-89742512	13 C3	RSQ	Mm.158700	NM_019389	6	1	13003	Vcan	versican (Vcan), transcript variant 2, mRNA.
6699242	ILMN_1260161	15	chr15:75998798-75998848	15 D3	chr15:75993768-75999153	15 D3	RSQ	Mm.40843	NM_177922	10	1	332110	Mapk15	mitogen-activated protein kinase 15 (Mapk15), mRNA.
6705605	ILMN_2703720	10	chr10:20339826-20339876	10 A3	chr10:20312468-20342501	10 A3	RSQ	Mm.294783	NM_153787	6	1	72567	Bclaf1	BCL2-associated transcription factor 1 (Bclaf1), transcript variant 2, mRNA.
6710457	ILMN_3161404	11	chr11:105401711-105401761	11 E1	chr11:105401653-105456735	11 E1	RSQ	Mm.121570	NM_001039242	1	1	632687	March10	membrane-associated ring finger (C3HC4) 10 (March10), transcript variant 2, mRNA.
6733680	ILMN_2830983	19	chr19:8941012-8941158	19 A	chr19:8929693-8941582	19 A	RSQ	Mm.31008	NM_144872	4	1	225898	Eml3	echinoderm microtubule associated protein like 3 (Eml3), mRNA.
6733681	ILMN_2827081	2	chr2:163013945-163013995	2 H2	chr2:162987480-163014139	2 H2	RSQ	Mm.26462	NM_013731	5	1	27219	Sgk2	serum/glucocorticoid regulated kinase 2 (Sgk2), transcript variant 1, mRNA.
6733682	ILMN_2953700	8	chr8:79338455-79338505	8 C1	chr8:79338398-79399468	8 C1	RSQ	Mm.223717	NM_008539	2	1	17125	Smad1	SMAD family member 1 (Smad1), mRNA.
6733683	ILMN_2809656	17 A1|17 3.72 cM	chr17:6124053-6124103	17 A1			UGA	Mm.482119				68842	Tulp4	Tubby like protein 4
6686891	ILMN_2730145	6 72.57 cM	chr6:141686476-141686526	6 G2	chr6:141629517-141686635	6 G2	RSQ	Mm.272223	NM_020495	2	1	28253	Slco1b2	solute carrier organic anion transporter family, member 1b2 (Slco1b2), transcript variant 1, mRNA.
6733685	ILMN_2609809	4	chr4:47474660-47474710	4 B1	chr4:47474660-47483233	4 B1	RSQ	Mm.20188	NM_024171	1	1	66212	Sec61b	Sec61 beta subunit (Sec61b), mRNA.
6733686	ILMN_2996877	6 2.26 cM	chr6:6027663-6027713	6 A1	chr6:5725638-6028039	6 A1	RSQ	Mm.20893	NM_010063	6	1	13426	Dync1i1	dynein cytoplasmic 1 intermediate chain 1 (Dync1i1), transcript variant 1, mRNA.
6691483	ILMN_1218573	3 45.52 cM	chr3:104016630-104016680	3 F2.2	chr3:104013264-104220406	3 F2.2	RSQ	Mm.264849	NM_133853	1	1	99470	Magi3	membrane associated guanylate kinase, WW and PDZ domain containing 3 (Magi3), transcript variant 2, mRNA.
6692109	ILMN_1226326	7	chr7:19496392-19496442	7 A3	chr7:19463147-19496762	7 A3	RSQ		XM_006540475	2	1	74463	Exoc3l2	PREDICTED: exocyst complex component 3-like 2 (Exoc3l2), mRNA.
6733687	ILMN_3037758	2	chr2:178421294-178421344	2 H4	chr2:178414533-178422161	2 H4	RSQ	Mm.220761	NM_001081289	2	1	71532	Fam217b	family with sequence similarity 217, member B (Fam217b), mRNA.
6702160	ILMN_3161901	6	chr6:122150749-122150799	6 F1	chr6:122136627-122150958	6 F1	RSQ	Mm.482418	NR_003624	1	1	381806	Gm10319	predicted pseudogene 10319 (Gm10319), non-coding RNA.
6699646	ILMN_1215066	14			chr14:50473056-50486395	14 C1	RSQ	Mm.377278	NM_207133	1	1	258233	Olfr741	olfactory receptor 741 (Olfr741), mRNA.
6710252	ILMN_1258578	19	chr19:9076842-9076892	19 A	chr19:8989283-9076926	19 A	RSQ	Mm.203866	NM_001039959	6	1	66395	Ahnak	AHNAK nucleoprotein (desmoyokin) (Ahnak), transcript variant 3, mRNA.
6733689	ILMN_3052373	4	chr4:32874286-32874336	4 A5	chr4:32804034-32923505	4 A5	RSQ	Mm.214766	NM_001012450	3	1	140577	Ankrd6	ankyrin repeat domain 6 (Ankrd6), transcript variant 1, mRNA.
6694396	ILMN_1248190	12	chr12:85813378-85813428	12 D2	chr12:85746538-85813585	12 D2	RSQ	Mm.301076	NM_145447	2	1	217721	Mfsd7c	major facilitator superfamily domain containing 7C (Mfsd7c), mRNA.
6687643	ILMN_1247553	15 1.84 cM	chr15:3280398-3280448	15 A1	chr15:3270976-3280508	15 A1	RSQ	Mm.392203	NM_009155	3	1	20363	Sepp1	selenoprotein P, plasma, 1 (Sepp1), transcript variant 1, mRNA.
6733691	ILMN_2861641	7	chr7:18179949-18179998	7 A2	chr7:18176493-18181862	7 A2	RSQ	Mm.37237	NM_001003393	1	1	232925	Igfl3	IGF-like family member 3 (Igfl3), mRNA.
6709087	ILMN_2617318	12	chr12:61844877-61844927	12 C1	chr12:61523166-61845258	12 C1	RSQ	Mm.28802	NM_178714	3	1	238205	Lrfn5	leucine rich repeat and fibronectin type III domain containing 5 (Lrfn5), transcript variant 1, mRNA.
6733692	ILMN_3108623	4 79.05 cM	chr4:149246398-149247255	4 E2	chr4:149233733-149307698	4 E2	RSQ	Mm.402393	NM_008441	19	1	16561	Kif1b	kinesin family member 1B (Kif1b), transcript variant 1, mRNA.
6733693	ILMN_2862353	3	chr3:40900548-40900598	3 B	chr3:40900198-40902543	3 B	RSQ	Mm.422673	NR_045380	1	1	73297	1700034I23Rik	RIKEN cDNA 1700034I23 gene (1700034I23Rik), non-coding RNA.
6688335	ILMN_2759307	3 39.19 cM	chr3:89757115-89757165	3 F1	chr3:89753447-89764632	3 F1	RSQ	Mm.35088	NM_009602	1	1	11444	Chrnb2	cholinergic receptor, nicotinic, beta polypeptide 2 (neuronal) (Chrnb2), mRNA.
6691261	ILMN_2683071	6	chr6:67281710-67281760	6 C1	chr6:67266978-67289302	6 C1	RSQ	Mm.240490	NM_025814	4	1	66870	Serbp1	serpine1 mRNA binding protein 1 (Serbp1), transcript variant 1, mRNA.
6699814	ILMN_2620959	18	chr18:74221377-74221427	18 E2	chr18:74216211-74221491	18 E2	RSQ	Mm.17537	NM_028868	2	1	74322	Cxxc1	CXXC finger 1 (PHD domain) (Cxxc1), mRNA.
6733694	ILMN_2965952	7	chr7:103893252-103893302	7 E3	chr7:103892809-103894471	7 E3	RSQ	Mm.377107	NM_013617	1	1	18366	Olfr64	olfactory receptor 64 (Olfr64), mRNA.
6733695	ILMN_3151396	9	chr9:31327454-31327504	9 A4	chr9:31315106-31378543	9 A4	RSQ	Mm.335039	NM_001080817	11	1	382066	Prdm10	PR domain containing 10 (Prdm10), mRNA.
6733696	ILMN_2690061	5	chr5:100035013-100035063	5 E4	chr5:100034720-100039941	5 E4	RSQ		XM_006535074	3	1	50926	Hnrnpdl	PREDICTED: heterogeneous nuclear ribonucleoprotein D-like (Hnrnpdl), transcript variant X2, mRNA.
6689743	ILMN_2716838	11 31.91 cM	chr11:53261748-53261798	11 B1.3	chr11:53259813-53300479	11 B1.3	RSQ	Mm.239865	NM_008300	1	1	15525	Hspa4	heat shock protein 4 (Hspa4), mRNA.
6704340	ILMN_1234745	16	chr16:93919360-93919410	16 C4	chr16:93919030-94008837	16 C4	RSQ	Mm.328716	NM_019500	4	1	56173	Cldn14	claudin 14 (Cldn14), transcript variant 1, mRNA.
6701004	ILMN_2437513	1	chr1:156655046-156655096	1 G3	chr1:156653616-156674339	1 G3	RSQ	Mm.206737	NM_023141	1	1	30935	Tor3a	torsin family 3, member A (Tor3a), mRNA.
6720788	ILMN_2525382	9 33.89 cM	chr9:62851673-62851723	9 B	chr9:62838786-62852002	9 B	RSQ	Mm.283636	NM_001033175	1	1	76524	Cln6	ceroid-lipofuscinosis, neuronal 6 (Cln6), mRNA.
6733699	ILMN_2787738	6 37.44 cM	chr6:85445600-85445650	6 C3	chr6:85431975-85446429	6 C3	RSQ	Mm.219946	NM_144918	1	1	232187	Smyd5	SET and MYND domain containing 5 (Smyd5), mRNA.
6733700	ILMN_1258545	13	chr13:119765821-119765871	13 D2.3	chr13:119765185-119790806	13 D2.3	RSQ	Mm.139115	NM_028245	9	1	72465	Zfp131	zinc finger protein 131 (Zfp131), transcript variant 5, mRNA.
6733701	ILMN_1224802	10 39.72 cM	chr10:79820325-79820375	10 C1	chr10:79793571-79820896	10 C1	RSQ	Mm.34650	NM_023128	2	1	18483	Palm	paralemmin (Palm), transcript variant 1, mRNA.
6733703	ILMN_3126646	10 67.33 cM	chr10:120075298-120075348	10 D2	chr10:119819388-120077161	10 D2	RSQ	Mm.196692	NM_028736	22	1	74053	Grip1	glutamate receptor interacting protein 1 (Grip1), transcript variant 1, mRNA.
6689592	ILMN_2692207	11 83.33 cM	chr11:119030704-119030754	11 E2	chr11:119023020-119031275	11 E2	RSQ	Mm.14547	NM_007623	4	1	12416	Cbx2	chromobox 2 (Cbx2), mRNA.
6702138	ILMN_1248947	2	chr2:127633359-127633409	2 F1	chr2:127633225-127656695	2 F1	RSQ	Mm.39040	NM_010762	2	1	17153	Mal	myelin and lymphocyte protein, T cell differentiation protein (Mal), transcript variant 1, mRNA.
6733704	ILMN_2864290	1 29.12 cM	chr1:58527329-58527379	1 C1.3	chr1:58522805-58586333	1 C1.3	RSQ	Mm.26272	NM_172513	8	1	213056	Fam126b	family with sequence similarity 126, member B (Fam126b), transcript variant 2, mRNA.
6709579	ILMN_2720520	15 37.7 cM	chr15:79093358-79093408	15 E1	chr15:79075222-79094400	15 E1	RSQ	Mm.206404	NM_145139	1	1	223691	Eif3l	eukaryotic translation initiation factor 3, subunit L (Eif3l), mRNA.
6707603	ILMN_2650812	13	chr13:3548903-3548953	13 A1	chr13:3538074-3566261	13 A1	RSQ	Mm.153226	NM_008112	1	1	14569	Gdi2	guanosine diphosphate (GDP) dissociation inhibitor 2 (Gdi2), mRNA.
6687584	ILMN_2614966	9 40.08 cM	chr9:73097370-73097420	9 D	chr9:73044809-73097614	9 D	RSQ	Mm.34867	NM_023635	4	1	11891	Rab27a	RAB27A, member RAS oncogene family (Rab27a), transcript variant 2, mRNA.
6693151	ILMN_1246260	1	chr1:60331396-60331446	1 C2	chr1:60180598-60334705	1 C2	RSQ	Mm.404295	NM_173444	11	1	269198	Nbeal1	neurobeachin like 1 (Nbeal1), mRNA.
6733706	ILMN_2732482	2	chr2:76383597-76383647	2 C3	chr2:76369983-76383767	2 C3	RSQ	Mm.33310	NM_153405	1	1	241490	Rbm45	RNA binding motif protein 45 (Rbm45), mRNA.
6695911	ILMN_1217063	16 12.95 cM	chr16:21955591-21955641	16 B1	chr16:21953817-21995542	16 B1	RSQ	Mm.33192	NM_153404	4	1	239759	Liph	lipase, member H (Liph), transcript variant 2, mRNA.
6733708	ILMN_2896547	10	chr10:19759562-19759612	10 A3	chr10:19712586-19760053	10 A3	RSQ	Mm.234667	NM_172786	6	1	237313	Il20ra	interleukin 20 receptor, alpha (Il20ra), mRNA.
6690222	ILMN_2449157	17	chr17:57105795-57105845	17 D	chr17:57105384-57107757	17 D	RSQ	Mm.41171	NM_009404	2	1	21950	Tnfsf9	tumor necrosis factor (ligand) superfamily, member 9 (Tnfsf9), mRNA.
6700781	ILMN_2654385	8 34.43 cM	chr8:71689375-71689425	8 B3.3	chr8:71689251-71690577	8 B3.3	RSQ	Mm.476857	NM_013564	1	1	16336	Insl3	insulin-like 3 (Insl3), mRNA.
6695561	ILMN_2499888	3	chr3:152428744-152428794	3 H3	chr3:152396002-152462826	3 H3	RSQ	Mm.379292	NM_001080755	10	1	108946	Zzz3	zinc finger, ZZ domain containing 3 (Zzz3), transcript variant 2, mRNA.
6687117	ILMN_1230396	2	chr2:129018497-129018547	2 F1	chr2:128967401-129018563	2 F1	RSQ	Mm.26377	NM_178404	3	1	78751	Zc3h6	zinc finger CCCH type containing 6 (Zc3h6), mRNA.
6733710	ILMN_2781030	7	chr7:44586688-44586738	7 B3	chr7:44572444-44586846	7 B3	RSQ	Mm.383181	NM_008437	1	1	16541	Napsa	napsin A aspartic peptidase (Napsa), mRNA.
6699860	ILMN_2599440	16	chr16:59035909-59035959	16 C1.3	chr16:59035779-59039749	16 C1.3	RSQ	Mm.223015	NM_146322	1	1	258319	Olfr187	olfactory receptor 187 (Olfr187), mRNA.
6686440	ILMN_2484215	3	chr3:124322895-124322945	3 G1	chr3:124321036-124323260	3 G1	RSQ	Mm.165810	NM_146140	1	1	229801	Tram1l1	translocation associated membrane protein 1-like 1 (Tram1l1), mRNA.
6707353	ILMN_3160364	3 36.49 cM	chr3:82538686-82538736	3 E3	chr3:82538382-82548085	3 E3	RSQ	Mm.1433	NM_008731	5	1	18167	Npy2r	neuropeptide Y receptor Y2 (Npy2r), transcript variant 1, mRNA.
6708624	ILMN_1232589	2	chr2:10092126-10092176	2 A1	chr2:10080611-10092701	2 A1	RSQ	Mm.35498	NM_025280	3	1	16588	Kin	antigenic determinant of rec-A protein (Kin), mRNA.
6693559	ILMN_2773964	15	chr15:31441298-31441348	15 B2	chr15:31441209-31453689	15 B2	RSQ	Mm.436668	NM_145852	1	1	252967	Ropn1l	ropporin 1-like (Ropn1l), mRNA.
6700039	ILMN_1254421	8 11.42 cM	chr8:23149228-23149278	8 A2	chr8:23058258-23150497	8 A2	RSQ	Mm.334444	NM_031158	26	1	11733	Ank1	ankyrin 1, erythroid (Ank1), transcript variant 2, mRNA.
6699572	ILMN_1241800	19	chr19:53032028-53032078	19 D2	chr19:52991179-53038654	19 D2	RSQ	Mm.99776	NM_133216	3	1	170750	Xpnpep1	X-prolyl aminopeptidase (aminopeptidase P) 1, soluble (Xpnpep1), mRNA.
6690171	ILMN_2633275	6	chr6:142392338-142392388	6 G2	chr6:142387242-142403858	6 G2	RSQ	Mm.3676	NM_025872	5	1	66964	Golt1b	golgi transport 1 homolog B (S. cerevisiae) (Golt1b), mRNA.
6733712	ILMN_3071496	4	chr4:107212641-107212681	4 C7	chr4:107209179-107217914	4 C7	RSQ	Mm.331755	NM_001081272	7	1	546840	Ldlrad1	low density lipoprotein receptor class A domain containing 1 (Ldlrad1), mRNA.
6699044	ILMN_1253593	7	chr7:36773233-36773283	7 B2	chr7:36698117-36773457	7 B2	RSQ	Mm.44141	NM_172298	7	1	243931	Tshz3	teashirt zinc finger family member 3 (Tshz3), mRNA.
6688297	ILMN_1258302	4	chr4:135537715-135537765	4 D3	chr4:135495986-135537803	4 D3	RSQ	Mm.374844	NM_030189	1	1	78806	Stpg1	sperm tail PG rich repeat containing 1 (Stpg1), mRNA.
6695791	ILMN_2766809	4 66.5 cM	chr4:134109583-134109633	4 D3	chr4:134102582-134126780	4 D3	RSQ	Mm.282029	NM_026257	11	1	67586	Ubxn11	UBX domain protein 11 (Ubxn11), transcript variant 1, mRNA.
6696372	ILMN_2728889	5	chr5:142212969-142213019	5 G2	chr5:141241533-142213791	5 G2	RSQ	Mm.151931	NM_177879	2	1	330222	Sdk1	sidekick homolog 1 (chicken) (Sdk1), mRNA.
6733714	ILMN_2752597	5	chr5:30896603-30896653	5 B1	chr5:30888851-30896687	5 B1	RSQ	Mm.440364	NM_174849	1	1	231093	Agbl5	ATP/GTP binding protein-like 5 (Agbl5), transcript variant 5, mRNA.
6733715	ILMN_3074710	15 54.64 cM	chr15:98635162-98635212	15 F1	chr15:98634766-98644536	15 F1	RSQ	Mm.3544	NM_007581	6	1	12297	Cacnb3	calcium channel, voltage-dependent, beta 3 subunit (Cacnb3), transcript variant 1, mRNA.
6733716	ILMN_3105984	9 43.65 cM	chr9:78328198-78328248	9 E1	chr9:78328029-78329620	9 E1	RSQ	Mm.360477	NM_205822	1	1	382088	Omt2b	oocyte maturation, beta (Omt2b), mRNA.
6694189	ILMN_1259400	7 87.93 cM	chr7:142494386-142494436	7 F5	chr7:142471842-142494868	7 F5	RSQ	Mm.234003	NM_019391	9	1	16985	Lsp1	lymphocyte specific 1 (Lsp1), transcript variant 2, mRNA.
6710937	ILMN_2631994	11			chr11:103116324-103119724	11 E1	RSQ	Mm.8763	NM_138753	1	1	192231	Hexim1	hexamethylene bis-acetamide inducible 1 (Hexim1), mRNA.
6701541	ILMN_2635718	17	chr17:48449078-48449128	17 C	chr17:48448434-48451501	17 C	RSQ	Mm.22613	NM_027292	4	1	70026	Tspo2	translocator protein 2 (Tspo2), mRNA.
6733717	ILMN_2805714	3	chr3:69574783-69574833	3 E1	chr3:69573918-69598960	3 E1	RSQ	Mm.153710	NM_020026	2	1	26879	B3galnt1	UDP-GalNAc:betaGlcNAc beta 1,3-galactosaminyltransferase, polypeptide 1 (B3galnt1), mRNA.
6733718	ILMN_2903698	4	chr4:83466051-83466101	4 C3	chr4:83417700-83467644	4 C3	RSQ		XM_006538369	5	1	77634	Snapc3	PREDICTED: small nuclear RNA activating complex, polypeptide 3 (Snapc3), transcript variant X2, mRNA.
6689199	ILMN_2617228	2 94.84 cM	chr2:172356341-172356391	2 H3	chr2:172356189-172370570	2 H3	RSQ	Mm.249363	NM_011497	3	1	20878	Aurka	aurora kinase A (Aurka), transcript variant 1, mRNA.
6710044	ILMN_1229971	11	chr11:88084512-88084562	11 C	chr11:88068278-88084729	11 C	RSQ	Mm.46628	NM_016686	4	1	22344	Vezf1	vascular endothelial zinc finger 1 (Vezf1), mRNA.
6686472	ILMN_1223634	13 30.08 cM	chr13:56542797-56542847	13 B1	chr13:56542459-56548538	13 B1	RSQ	Mm.16973	NM_010702	1	1	16841	Lect2	leukocyte cell-derived chemotaxin 2 (Lect2), mRNA.
6733719	ILMN_2999167	12	chr12:69690831-69690881	12 C2	chr12:69690435-69724874	12 C2	RSQ	Mm.103362	NM_145443	1	1	217666	L2hgdh	L-2-hydroxyglutarate dehydrogenase (L2hgdh), mRNA.
6690875	ILMN_2737954	X 11.78 cM	chrX:16685590-16685640	X A1.2	chrX:16619697-16687812	X A1.2	RSQ	Mm.21108	NM_173740	1	1	17161	Maoa	monoamine oxidase A (Maoa), mRNA.
6709294	ILMN_1218141	1	chr1:153452218-153452268	1 G3	chr1:153425208-153452574	1 G3	RSQ	Mm.49460	NM_001033162	1	1	71836	Shcbp1l	Shc SH2-domain binding protein 1-like (Shcbp1l), mRNA.
6698387	ILMN_2640796	5	chr5:128602989-128603039	5 G1.3	chr5:128601105-128604093	5 G1.3	RSQ	Mm.197628	NM_175284	1	1	93897	Fzd10	frizzled homolog 10 (Drosophila) (Fzd10), mRNA.
6696376	ILMN_1245875	Unknown	chr17:23705062-23705112	17 A3.3	chr17:23704607-23721001	17 A3.3	RSQ		XM_006544829	30	1	320309	1520401A03Rik	PREDICTED: RIKEN cDNA 1520401A03 gene (1520401A03Rik), transcript variant X10, mRNA.
6705423	ILMN_1241976	2	chr2:25998588-25998638	2 A3	chr2:25996957-26021760	2 A3	RSQ	Mm.247824	NM_133835	4	1	98766	Ubac1	ubiquitin associated domain containing 1 (Ubac1), mRNA.
6733720	ILMN_3161968	9	chr9:39750836-39750886	9 A5.1	chr9:39750387-39751320	9 A5.1	RSQ	Mm.377345	NM_001011826	1	1	258086	Olfr967	olfactory receptor 967 (Olfr967), mRNA.
6701528	ILMN_1235323	2	chr2:87418864-87418914	2 D	chr2:87418049-87419021	2 D	RSQ	Mm.463729	NM_146350	1	1	258347	Olfr1123	olfactory receptor 1123 (Olfr1123), mRNA.
6708771	ILMN_3162551	1	chr1:75485198-75485248	1 C4	chr1:75479531-75485693	1 C4	RSQ	Mm.44401	NM_177056	2	1	319998	Tmem198	transmembrane protein 198 (Tmem198), mRNA.
6706707	ILMN_1228330	17	chr17:50688268-50688318	17 C	chr17:50509546-50688494	17 C	RSQ	Mm.217362	NM_013880	4	1	224860	Plcl2	phospholipase C-like 2 (Plcl2), mRNA.
6733721	ILMN_2439130	13 6.75 cM	chr13:18866213-18866263	13 A2	chr13:18717291-18866811	13 A2	RSQ	Mm.27389	NM_172120	2	1	218035	Vps41	vacuolar protein sorting 41 (yeast) (Vps41), mRNA.
6733723	ILMN_2803156	X	chrX:15111000-15111050	X A1.1	chrX:15110585-15111489	X A1.1	RSQ	Mm.50369	NR_033171	1	1	67395	Ppp1r2-ps9	protein phosphatase 1, regulatory (inhibitor) subunit 2, pseudogene 9 (Ppp1r2-ps9), non-coding RNA.
6698644	ILMN_1231471	7 10.27 cM	chr7:24301910-24301960	7 A3	chr7:24301703-24316666	7 A3	RSQ	Mm.295762	NM_009568	8	1	22756	Zfp94	zinc finger protein 94 (Zfp94), transcript variant 2, mRNA.
6687102	ILMN_1229745	1	chr1:192844977-192845027	1 H6	chr1:192844487-192855752	1 H6	RSQ	Mm.22806	NM_198247	3	1	214791	Sertad4	SERTA domain containing 4 (Sertad4), transcript variant 1, mRNA.
6706157	ILMN_2719426	10	chr10:130126109-130126159	10 D3	chr10:130126107-130127055	10 D3	RSQ	Mm.377631	NM_146674	2	2	258669	Olfr824	olfactory receptor 824 (Olfr824), mRNA.
6691943	ILMN_2469469	6	chr6:56957024-56957074	6 B3	chr6:56956512-56957406	6 B3	RSQ	Mm.490855	NM_134176	4	1	171194	Vmn1r4	vomeronasal 1 receptor 4 (Vmn1r4), mRNA.
6701272	ILMN_1213645	7	chr7:127093760-127093810	7 F3	chr7:127091435-127094049	7 F3	RSQ	Mm.490357	NM_178901	2	1	101602	AI467606	expressed sequence AI467606 (AI467606), mRNA.
6733724	ILMN_2842338	19	chr19:4184505-4184555	19 A	chr19:4184356-4191047	19 A	RSQ	Mm.288312	NM_178650	9	1	108995	Tbc1d10c	TBC1 domain family, member 10c (Tbc1d10c), mRNA.
6714307	ILMN_1223695	4	chr4:46380178-46380228	4 B1	chr4:46376974-46389423	4 B1	RSQ	Mm.45973	NM_029086	3	1	74753	5830415F09Rik	RIKEN cDNA 5830415F09 gene (5830415F09Rik), mRNA.
6703125	ILMN_2646260	1 15.46 cM	chr1:37398864-37398914	1 B	chr1:37299837-37410740	1 B	RSQ	Mm.5294	NM_030266	19	1	269180	Inpp4a	inositol polyphosphate-4-phosphatase, type I (Inpp4a), transcript variant 1, mRNA.
6698686	ILMN_2634300	11 45.92 cM	chr11:76509293-76509343	11 B5	chr11:76416731-76509419	11 B5	RSQ	Mm.258939	NM_198018	1	1	109934	Abr	active BCR-related gene (Abr), transcript variant 1, mRNA.
6733725	ILMN_3085946	16	chr16:97947993-97948043	16 C4	chr16:97947434-97962621	16 C4	RSQ	Mm.474489	NM_175428	8	1	114565	Zbtb21	zinc finger and BTB domain containing 21 (Zbtb21), transcript variant 1, mRNA.
6710239	ILMN_1247547	18	chr18:65955924-65955974	18 E1	chr18:65955721-65970178	18 E1	RSQ	Mm.192285	NM_145493	1	1	225644	Cplx4	complexin 4 (Cplx4), mRNA.
6694836	ILMN_3160454	X			chrX:154575227-154579330	X F3	RSQ	Mm.357614	NM_001037167	2	2	434881	Samt2	spermatogenesis associated multipass transmembrane protein 2 (Samt2), mRNA.
6694492	ILMN_2759687	11 55.03 cM	chr11:90339009-90339059	11 C	chr11:90336534-90390917	11 C	RSQ	Mm.158903	NM_172563	5	1	217082	Hlf	hepatic leukemia factor (Hlf), mRNA.
6696121	ILMN_2647435	9	chr9:107561941-107561991	9 F1	chr9:107554582-107562267	9 F1	RSQ	Mm.12091	NM_019713	3	1	56289	Rassf1	Ras association (RalGDS/AF-6) domain family member 1 (Rassf1), transcript variant 2, mRNA.
6708320	ILMN_2746776	9	chr9:113977094-113977144	9 F3	chr9:113976957-114026751	9 F3	RSQ	Mm.386808	NM_178624	1	1	72179	Fbxl2	F-box and leucine-rich repeat protein 2 (Fbxl2), mRNA.
6708616	ILMN_1220629	17	chr17:45673180-45673230	17 B3	chr17:45660176-45686218	17 B3	RSQ	Mm.157904	NM_198167	7	1	224807	Tmem63b	transmembrane protein 63b (Tmem63b), mRNA.
6733727	ILMN_3100276	6	chr6:90594577-90594627	6 D1	chr6:90550847-90599171	6 D1	RSQ	Mm.30035	NM_027406	2	1	107747	Aldh1l1	aldehyde dehydrogenase 1 family, member L1 (Aldh1l1), mRNA.
6733728	ILMN_2742636	7 13.78 cM	chr7:25380592-25380642	7 A3	chr7:25379526-25395987	7 A3	RSQ	Mm.333679	NM_010719	5	1	16890	Lipe	lipase, hormone sensitive (Lipe), transcript variant 1, mRNA.
6697798	ILMN_2759736	6	chr6:107569796-107569846	6 E1	chr6:107529725-107570228	6 E1	RSQ	Mm.428543	NM_008516	1	1	16979	Lrrn1	leucine rich repeat protein 1, neuronal (Lrrn1), mRNA.
6710453	ILMN_1219471	16	chr16:35000317-35000367	16 B3	chr16:34784949-35002434	16 B3	RSQ	Mm.33360	NM_139300	4	1	107589	Mylk	myosin, light polypeptide kinase (Mylk), mRNA.
6692581	ILMN_2721799	4	chr4:43027923-43027973	4 A5	chr4:43027689-43031384	4 A5	RSQ	Mm.331565	NM_023231	1	1	66592	Stoml2	stomatin (Epb7.2)-like 2 (Stoml2), mRNA.
6707755	ILMN_1252990	9 72.43 cM	chr9:121490040-121490090	9 F4	chr9:121489823-121495694	9 F4	RSQ	Mm.2619	NM_031161	2	1	12424	Cck	cholecystokinin (Cck), transcript variant 1, mRNA.
6733730	ILMN_2795473	7	chr7:35579305-35579355	7 B2	chr7:35578994-35585582	7 B2	RSQ	Mm.222680	NM_145840	1	1	243923	Rgs9bp	regulator of G-protein signalling 9 binding protein (Rgs9bp), mRNA.
6733731	ILMN_3162516	11	chr11:84148454-84148504	11 C	chr11:84148361-84167476	11 C	RSQ	Mm.390389	NM_001037932	1	1	628813	Gm11437	predicted gene 11437 (Gm11437), mRNA.
6691028	ILMN_2645780	8	chr8:119446181-119446231	8 E1	chr8:119437161-119446256	8 E1	RSQ	Mm.272357	NM_027950	3	1	71839	Osgin1	oxidative stress induced growth inhibitor 1 (Osgin1), mRNA.
6692021	ILMN_1222132	11 69.46 cM	chr11:106502262-106502312	11 E1	chr11:106502138-106612930	11 E1	RSQ	Mm.102407	NM_198292	1	1	21763	Tex2	testis expressed gene 2 (Tex2), mRNA.
6710704	ILMN_2643443	8	chr8:89028271-89028321	8 C3	chr8:89027243-89044162	8 C3	RSQ	Mm.214361	NM_021390	2	1	58198	Sall1	sal-like 1 (Drosophila) (Sall1), mRNA.
6698173	ILMN_2693895	19	chr19:34241576-34241626	19 C1	chr19:34240335-34255373	19 C1	RSQ	Mm.213025	NM_007392	1	1	11475	Acta2	actin, alpha 2, smooth muscle, aorta (Acta2), mRNA.
6695857	ILMN_2610406	7			chr7:107844786-107845731	7 E3	RSQ	Mm.377488	NM_146425	1	1	258417	Olfr470	olfactory receptor 470 (Olfr470), mRNA.
6705384	ILMN_2706677	X	chrX:139554407-139554457	X F1	chrX:139480366-139554580	X F1	RSQ	Mm.26565	NM_175326	2	1	102871	D330045A20Rik	RIKEN cDNA D330045A20 gene (D330045A20Rik), mRNA.
6688543	ILMN_2671661	11 81.43 cM	chr11:116597206-116597256	11 E2	chr11:116593686-116597680	11 E2	RSQ	Mm.42233	NM_009591	4	1	11298	Aanat	arylalkylamine N-acetyltransferase (Aanat), transcript variant 1, mRNA.
6733734	ILMN_3068081	2 A3|2	chr2:25248241-25248291	2 A3			UGA	Mm.40020				78797	Ndor1	NADPH dependent diflavin oxidoreductase 1
6695514	ILMN_2752873	11	chr11:78963424-78963474	11 B5	chr11:78962978-78984924	11 B5	RSQ	Mm.341434	NM_010708	2	1	16859	Lgals9	lectin, galactose binding, soluble 9 (Lgals9), transcript variant 1, mRNA.
6733737	ILMN_2957862	5	chr5:110648684-110648734	5 F	chr5:110648418-110653382	5 F	RSQ	Mm.29960	NM_153570	1	1	100608	Noc4l	nucleolar complex associated 4 homolog (S. cerevisiae) (Noc4l), mRNA.
6686529	ILMN_1255385	2	chr2:92615053-92615103	2 E1	chr2:92599706-92615252	2 E1	RSQ	Mm.38021	NM_023850	3	1	76969	Chst1	carbohydrate (keratan sulfate Gal-6) sulfotransferase 1 (Chst1), mRNA.
6693657	ILMN_2671923	13	chr13:37418672-37418722	13 A3.3	chr13:37345344-37419036	13 A3.3	RSQ	Mm.2639	NM_010745	1	1	17084	Ly86	lymphocyte antigen 86 (Ly86), mRNA.
6696158	ILMN_1230115	6	chr6:89976937-89976987	6 D1	chr6:89976170-89977100	6 D1	RSQ	Mm.377153	NM_053229	2	1	113856	Vmn1r46	vomeronasal 1 receptor 46 (Vmn1r46), mRNA.
6687268	ILMN_2608073	6	chr6:58905649-58905699	6 B3	chr6:58905232-58907126	6 B3	RSQ	Mm.389747	NM_021432	1	1	58243	Nap1l5	nucleosome assembly protein 1-like 5 (Nap1l5), mRNA.
6694892	ILMN_1237773	8	chr8:123663453-123663503	8 E1	chr8:123653928-123663880	8 E1	RSQ	Mm.168257	NM_133955	1	1	69581	Rhou	ras homolog gene family, member U (Rhou), mRNA.
6733738	ILMN_2818901	17	chr17:37952661-37952711	17 B1	chr17:37952050-37953022	17 B1	RSQ	Mm.377348	NM_001011829	1	1	258094	Olfr761	olfactory receptor 761 (Olfr761), mRNA.
6733739	ILMN_2778961	X	chrX:76267164-76267214	X A7.3	chrX:76264305-76267673	X A7.3	RSQ	Mm.292319	NM_001013760	1	1	238829	Cldn34b3	claudin 34B3 (Cldn34b3), mRNA.
6691997	ILMN_2687324	4	chr4:63331279-63331323	4 B3	chr4:63215411-63334990	4 B3	RSQ	Mm.194116	NM_025685	6	1	373864	Col27a1	collagen, type XXVII, alpha 1 (Col27a1), mRNA.
6690919	ILMN_2758440	7	chr7:97081855-97081905	7 E1	chr7:97081750-97308951	7 E1	RSQ	Mm.42033	NM_010248	2	1	14389	Gab2	growth factor receptor bound protein 2-associated protein 2 (Gab2), transcript variant 1, mRNA.
6692214	ILMN_2617478	4	chr4:83455961-83456011	4 C3	chr4:83455680-83486448	4 C3	RSQ	Mm.105331	NM_133948	1	1	101739	Psip1	PC4 and SFRS1 interacting protein 1 (Psip1), transcript variant 1, mRNA.
6692048	ILMN_1231966	8	chr8:41340936-41340986	8 A4	chr8:41340645-41374697	8 A4	RSQ	Mm.22547	NM_019734	1	1	11886	Asah1	N-acylsphingosine amidohydrolase 1 (Asah1), mRNA.
6733741	ILMN_2869524	4 50.44 cM	chr4:108340630-108340680	4 C7	chr4:108328151-108340718	4 C7	RSQ	Mm.28354	NM_027250	1	1	69893	Coa7	cytochrome c oxidase assembly factor 7 (Coa7), mRNA.
6686922	ILMN_2639981	11	chr11:105347398-105347448	11 E1	chr11:105292645-105351145	11 E1	RSQ	Mm.235616	NM_008626	2	1	17534	Mrc2	mannose receptor, C type 2 (Mrc2), mRNA.
6703190	ILMN_2591119	2	chr2:36927470-36927520	2 B	chr2:36927179-36928112	2 B	RSQ	Mm.377596	NM_146625	1	1	258618	Olfr355	olfactory receptor 355 (Olfr355), mRNA.
6699467	ILMN_1241125	7	chr7:5032826-5032876	7 A1	chr7:5020375-5033223	7 A1	RSQ	Mm.86607	NM_001033383	4	1	319748	Zfp865	zinc finger protein 865 (Zfp865), transcript variant 1, mRNA.
6699669	ILMN_2741765	1 12.91 cM	chr1:34163046-34163096	1 B	chr1:34160329-34183903	1 B	RSQ		NM_010081	25	1	13518	Dst	dystonin (Dst), transcript variant 4, mRNA.
6693221	ILMN_1249529	8	chr8:94674948-94674998	8 C5	chr8:94674894-94696242	8 C5	RSQ	Mm.279977	NM_026385	1	1	67801	Pllp	plasma membrane proteolipid (Pllp), mRNA.
6691337	ILMN_2704895	14 7.08 cM	chr14:16311199-16311249	14 A2	chr14:16249313-16311926	14 A2	RSQ	Mm.258381	NM_021504	1	1	59007	Ngly1	N-glycanase 1 (Ngly1), mRNA.
6689526	ILMN_1219173	19	chr19:38789488-38789538	19 C3	chr19:38788127-38819237	19 C3	RSQ	Mm.86482	NM_021315	2	1	57753	Noc3l	nucleolar complex associated 3 homolog (S. cerevisiae) (Noc3l), mRNA.
6701283	ILMN_2701155	5 2.26 cM	chr5:3841029-3841079	5 A1	chr5:3803164-3844515	5 A1	RSQ	Mm.32368	NM_030675	5	1	79264	Krit1	KRIT1, ankyrin repeat containing (Krit1), transcript variant 1, mRNA.
6733744	ILMN_2760540	15 39.44 cM	chr15:83858170-83858220	15 E1	chr15:83780022-83858474	15 E1	RSQ	Mm.36395	NM_172610	5	1	223726	Mpped1	metallophosphoesterase domain containing 1 (Mpped1), mRNA.
6705999	ILMN_2454204	7 88.27 cM	chr7:143635533-143635583	7 F5	chr7:143634807-143649664	7 F5	RSQ	Mm.261384	NM_023680	2	1	79202	Tnfrsf22	tumor necrosis factor receptor superfamily, member 22 (Tnfrsf22), transcript variant 1, mRNA.
6733745	ILMN_2896229	14	chr14:52006298-52006348	14 C2	chr14:52006076-52020733	14 C2	RSQ	Mm.475652	NM_027248	15	1	69890	Zfp219	zinc finger protein 219 (Zfp219), transcript variant 1, mRNA.
6694881	ILMN_2624761	7	chr7:103929586-103929636	7 E3	chr7:103915061-103929911	7 E3	RSQ	Mm.438897	NM_146959	3	1	258961	Olfr631	olfactory receptor 631 (Olfr631), mRNA.
6699907	ILMN_2657066	5	chr5:110664558-110664608	5 F	chr5:110664372-110770717	5 F	RSQ	Mm.270487	NM_029337	18	1	75560	Ep400	E1A binding protein p400 (Ep400), transcript variant 1, mRNA.
6733747	ILMN_3058793	11	chr11:116444953-116445003	11 E2	chr11:116441324-116454347	11 E2	RSQ	Mm.387352	NM_001033267	8	1	217341	Qrich2	glutamine rich 2 (Qrich2), mRNA.
6733748	ILMN_2801683	2 70.89 cM			chr2:143915330-143943324	2 G1	RSQ	Mm.28919	NM_019771	1	1	56431	Dstn	destrin (Dstn), mRNA.
6697583	ILMN_2770723	12	chr12:116463203-116463253	12 F2	chr12:116405401-116463531	12 F2	RSQ	Mm.491196	NM_133762	9	1	76044	Ncapg2	non-SMC condensin II complex, subunit G2 (Ncapg2), mRNA.
6733749	ILMN_2908022	5	chr5:100804805-100804855	5 E4	chr5:100804801-100820935	5 E4	RSQ	Mm.486560	NM_172405	1	1	70681	Fam175a	family with sequence similarity 175, member A (Fam175a), mRNA.
6700128	ILMN_1238346	11	chr11:101590520-101590570	11 D	chr11:101582241-101591785	11 D	RSQ	Mm.280559	NM_144830	3	1	217203	Tmem106a	transmembrane protein 106A (Tmem106a), mRNA.
6694147	ILMN_1227663	3	chr3:131323019-131323069	3 G3	chr3:131318985-131344923	3 G3	RSQ	Mm.273360	NM_028943	8	1	74442	Sgms2	sphingomyelin synthase 2 (Sgms2), mRNA.
6705377	ILMN_1237270	13	chr13:60798458-60798508	13 B2	chr13:60798249-60802844	13 B2	RSQ	Mm.158337	NM_027344	1	1	70202	Ctsll3	cathepsin L-like 3 (Ctsll3), mRNA.
6701853	ILMN_1212648	4	chr4:143420900-143420950	4 E1	chr4:143412425-143421087	4 E1	RSQ	Mm.275953	NM_172877	5	1	242736	Pramef8	PRAME family member 8 (Pramef8), mRNA.
6697430	ILMN_1218767	11			chr11:50377718-50386528	11 B1.3	RSQ	Mm.21740	NM_021510	8	1	59013	Hnrnph1	heterogeneous nuclear ribonucleoprotein H1 (Hnrnph1), mRNA.
6705742	ILMN_3162662	2 H3-4|2 103.57 cM	chr2:181086020-181086070	2 H4			UGA	Mm.40615				16536	Kcnq2	Potassium voltage-gated channel, subfamily Q, member 2
6708473	ILMN_1241293	16 11.63 cM	chr16:18778152-18778202	16 A3	chr16:18776846-18778262	16 A3	RSQ	Mm.22768	NM_013805	1	1	12741	Cldn5	claudin 5 (Cldn5), mRNA.
6733751	ILMN_2821014	9	chr9:50605059-50605109	9 A5.3	chr9:50603900-50605320	9 A5.3	RSQ	Mm.379061	NM_013897	1	1	30057	Timm8b	translocase of inner mitochondrial membrane 8B (Timm8b), mRNA.
6733752	ILMN_2658312	12	chr12:118852196-118852246	12 F2	chr12:118846328-118852578	12 F2	RSQ	Mm.51682	NM_177082	9	1	320145	Sp8	trans-acting transcription factor 8 (Sp8), mRNA.
6698549	ILMN_1243320	2	chr2:154138300-154138350	2 H1	chr2:154130335-154138359	2 H1	RSQ	Mm.71904	NM_028528	3	1	73388	Bpifa3	BPI fold containing family A, member 3 (Bpifa3), transcript variant 1, mRNA.
6733753	ILMN_2964841	7	chr7:107744666-107744716	7 E3	chr7:107595050-107744896	7 E3	RSQ	Mm.2817	NM_008905	17	1	19024	Ppfibp2	PTPRF interacting protein, binding protein 2 (liprin beta 2) (Ppfibp2), transcript variant 1, mRNA.
6692486	ILMN_1253797	5	chr5:48305212-48305262	5 B3	chr5:47983154-48307735	5 B3	RSQ	Mm.289739	NM_178804	9	1	20563	Slit2	slit homolog 2 (Drosophila) (Slit2), transcript variant 3, mRNA.
6706268	ILMN_2732508	4 14.27 cM	chr4:32652872-32652921	4 A5	chr4:32615472-32653265	4 A5	RSQ	Mm.22279	NM_011997	4	1	26885	Casp8ap2	caspase 8 associated protein 2 (Casp8ap2), transcript variant 1, mRNA.
6733754	ILMN_2817864	13	chr13:91855788-91855838	13 C3	chr13:91853386-91876885	13 C3	RSQ	Mm.316438	NM_198415	1	1	76722	Ckmt2	creatine kinase, mitochondrial 2 (Ckmt2), mRNA.
6733755	ILMN_2875611	2	chr2:87746910-87746960	2 D	chr2:87746160-87747180	2 D	RSQ	Mm.271484	NM_146642	1	1	258635	Olfr1140	olfactory receptor 1140 (Olfr1140), mRNA.
6733756	ILMN_2840101	7	chr7:103328821-103328871	7 E3	chr7:103328487-103329447	7 E3	RSQ	Mm.377320	NM_001011793	1	1	257975	Olfr598	olfactory receptor 598 (Olfr598), mRNA.
6699524	ILMN_1221620	1	chr1:40548934-40548984	1 B	chr1:40515361-40551705	1 B	RSQ	Mm.20466	NM_010553	4	1	16174	Il18rap	interleukin 18 receptor accessory protein (Il18rap), mRNA.
6691924	ILMN_2761918	14	chr14:34403526-34403576	14 B	chr14:34375503-34404286	14 B	RSQ	Mm.272673	NM_153127	1	1	105450	Mmrn2	multimerin 2 (Mmrn2), mRNA.
6703166	ILMN_2701797	19	chr19:6335271-6335321	19 A	chr19:6335038-6340894	19 A	RSQ	Mm.12917	NM_008583	2	1	17283	Men1	multiple endocrine neoplasia 1 (Men1), transcript variant 2, mRNA.
6697951	ILMN_1220485	16	chr16:96427789-96427839	16 C4	chr16:96422297-96443614	16 C4	RSQ	Mm.12872	NM_008405	5	1	16415	Itgb2l	integrin beta 2-like (Itgb2l), mRNA.
6697608	ILMN_3161500	3	chr3:105926304-105926354	3 F2.2	chr3:105925890-105932664	3 F2.2	RSQ	Mm.239081	NM_001033780	3	1	433638	I830077J02Rik	RIKEN cDNA I830077J02 gene (I830077J02Rik), mRNA.
6733757	ILMN_2726055	11	chr11:60797536-60797586	11 B2	chr11:60788896-60811265	11 B2	RSQ	Mm.364956	NM_009171	2	1	20425	Shmt1	serine hydroxymethyltransferase 1 (soluble) (Shmt1), mRNA.
6690652	ILMN_1217129	2	chr2:101950351-101950401	2 E2	chr2:101950200-102186460	2 E2	RSQ	Mm.489740	NM_178886	4	1	241576	Ldlrad3	low density lipoprotein receptor class A domain containing 3 (Ldlrad3), transcript variant 1, mRNA.
6705932	ILMN_2755730	8	chr8:107058135-107058185	8 D3	chr8:107056876-107060928	8 D3	RSQ	Mm.334789	NM_025391	2	1	66164	Nip7	nuclear import 7 homolog (S. cerevisiae) (Nip7), transcript variant 1, mRNA.
6700470	ILMN_2650667	2	chr2:25458602-25458652	2 A3	chr2:25456842-25458772	2 A3	RSQ	Mm.44194	NM_027085	2	1	69454	Clic3	chloride intracellular channel 3 (Clic3), mRNA.
6733758	ILMN_2785857	8	chr8:27348851-27348901	8 A2	chr8:27344393-27349188	8 A2	RSQ	Mm.84066	NM_001013609	2	2	541463	Tex24	testis expressed gene 24 (Tex24), mRNA.
6709218	ILMN_2701582	17 16.93 cM	chr17:31612999-31613049	17 B1	chr17:31612622-31637205	17 B1	RSQ	Mm.206417	NM_144855	6	1	12411	Cbs	cystathionine beta-synthase (Cbs), transcript variant 1, mRNA.
6733759	ILMN_2894396	5	chr5:139804990-139805040	5 G2	chr5:139804951-139813243	5 G2	RSQ	Mm.482655	NM_144914	4	1	231832	Tmem184a	transmembrane protein 184a (Tmem184a), transcript variant 2, mRNA.
6694257	ILMN_2631342	9	chr9:21067535-21067585	9 A3	chr9:21067519-21073514	9 A3	RSQ	Mm.490294	NM_001039824	2	2	68165	Fdx1l	ferredoxin 1-like (Fdx1l), mRNA.
6696509	ILMN_1252202	10 8.08 cM	chr10:19001204-19001254	10 A3	chr10:19000910-19015410	10 A3	RSQ	Mm.116683	NM_009397	3	1	21929	Tnfaip3	tumor necrosis factor, alpha-induced protein 3 (Tnfaip3), transcript variant 1, mRNA.
6704728	ILMN_2651722	6	chr6:129729140-129729190	6 F3	chr6:129729040-129740484	6 F3	RSQ	Mm.123265	NM_177155	1	1	320407	Klri2	killer cell lectin-like receptor family I member 2 (Klri2), mRNA.
6733761	ILMN_3101908	3 38.82 cM	chr3:88384384-88384434	3 F1	chr3:88383494-88384466	3 F1	RSQ	Mm.389459	NM_007541	1	1	12096	Bglap	bone gamma carboxyglutamate protein (Bglap), mRNA.
6733762	ILMN_2755492	6 9.24 cM	chr6:22306621-22306671	6 A3.1	chr6:22306521-22356081	6 A3.1	RSQ	Mm.490307	NM_138587	4	1	27999	Fam3c	family with sequence similarity 3, member C (Fam3c), mRNA.
6733763	ILMN_3131478	6 77.27 cM	chr6:144999467-144999517	6 G3	chr6:144993834-145076157	6 G3	RSQ	Mm.4606	NM_007532	4	1	12035	Bcat1	branched chain aminotransferase 1, cytosolic (Bcat1), transcript variant 2, mRNA.
6733765	ILMN_2680533	10 38.58 cM	chr10:75784086-75784136	10 C1	chr10:75783812-75798584	10 C1	RSQ	Mm.2746	NM_008185	2	1	14871	Gstt1	glutathione S-transferase, theta 1 (Gstt1), mRNA.
6705514	ILMN_2708491	19 5.44 cM	chr19:8626312-8626362	19 A	chr19:8617995-8628299	19 A	RSQ	Mm.30090	NM_008766	1	1	18399	Slc22a6	solute carrier family 22 (organic anion transporter), member 6 (Slc22a6), mRNA.
6733766	ILMN_2984872	9 C|9	chr9:61416836-61416887	9 B			UGA	Mm.24255				21887	Tle3	Transducin-like enhancer of split 3, homolog of Drosophila E(spl)
6733767	ILMN_2803004	6	chr6:91899741-91899790	6 D1	chr6:91878052-91899848	6 D1	RSQ	Mm.234879	NM_172730	3	1	232236	Ccdc174	coiled-coil domain containing 174 (Ccdc174), mRNA.
6733768	ILMN_3076948	18	chr18:37187305-37187353	18 B3	chr18:36952688-37187657	18 B2	RSQ	Mm.308500	NM_007766	14	14	12936	Pcdha4	protocadherin alpha 4 (Pcdha4), mRNA.
6700413	ILMN_2520635	4	chr4:132212031-132212079	4 D2.3	chr4:132184915-132212256	4 D2.3	RSQ	Mm.23998	NM_145393	1	1	213541	Ythdf2	YTH domain family 2 (Ythdf2), mRNA.
6733770	ILMN_2882241	3	chr3:108678967-108679017	3 F3	chr3:108678637-108722299	3 F3	RSQ	Mm.226941	NM_029522	1	1	76123	Gpsm2	G-protein signalling modulator 2 (AGS3-like, C. elegans) (Gpsm2), mRNA.
6733771	ILMN_3136064	3	chr3:58845440-58845490	3 D	chr3:58844027-58885212	3 D	RSQ	Mm.131502	NM_153384	3	1	229320	Clrn1	clarin 1 (Clrn1), transcript variant 1, mRNA.
6733772	ILMN_2927044	14	chr14:41049405-41049452	14 B	chr14:41049208-41069074	14 B	RSQ	Mm.443973	NM_027717	7	1	71200	Dydc2	DPY30 domain containing 2 (Dydc2), mRNA.
6733773	ILMN_2967455	12	chr12:111828847-111828897	12 F1	chr12:111828457-111908055	12 F1	RSQ	Mm.313076	NM_011625	3	1	21981	Ppp1r13b	protein phosphatase 1, regulatory (inhibitor) subunit 13B (Ppp1r13b), mRNA.
6698905	ILMN_1237195	12 24.7 cM	chr12:57541136-57541186	12 C1	chr12:57540631-57546121	12 C1	RSQ	Mm.4578	NM_008259	5	1	15375	Foxa1	forkhead box A1 (Foxa1), mRNA.
6689983	ILMN_2753604	11	chr11:54717566-54717616	11 B1.3	chr11:54717414-54787703	11 B1.3	RSQ	Mm.29476	NM_178626	2	1	72729	Cdc42se2	CDC42 small effector 2 (Cdc42se2), mRNA.
6733775	ILMN_2865846	12	chr12:4879073-4879123	12 A1.1	chr12:4879031-4907520	12 A1.1	RSQ	Mm.259170	NM_145441	2	1	217379	Ubxn2a	UBX domain protein 2A (Ubxn2a), mRNA.
6698640	ILMN_2744129	5	chr5:121621261-121621311	5 F	chr5:121621028-121660510	5 F	RSQ	Mm.45423	NM_028037	8	1	71985	Acad10	acyl-Coenzyme A dehydrogenase family, member 10 (Acad10), mRNA.
6704100	ILMN_2759309	14	chr14:51130914-51130964	14 C1	chr14:51129067-51131121	14 C1	RSQ	Mm.103835	NM_030098	2	1	78416	Rnase6	ribonuclease, RNase A family, 6 (Rnase6), mRNA.
6687681	ILMN_1217191	1 81.04 cM	chr1:174821546-174821596	1 H3	chr1:174501824-174822729	1 H3	RSQ	Mm.330620	NM_019445	1	1	54418	Fmn2	formin 2 (Fmn2), mRNA.
6698344	ILMN_2721149	14	chr14:61311832-61311882	14 D1	chr14:61309752-61311936	14 D1	RSQ	Mm.206566	NM_177337	2	1	219144	Arl11	ADP-ribosylation factor-like 11 (Arl11), mRNA.
6733776	ILMN_2970436	4	chr4:42958417-42958467	4 A5	chr4:42953093-42958732	4 A5	RSQ	Mm.20437	NM_019874	6	1	56323	Dnajb5	DnaJ (Hsp40) homolog, subfamily B, member 5 (Dnajb5), mRNA.
6733777	ILMN_2601552	7	chr7:107991171-107991221	7 E3	chr7:107990366-107991299	7 E3	RSQ	Mm.377751	NM_146926	2	2	258928	Olfr477	olfactory receptor 477 (Olfr477), mRNA.
6733778	ILMN_3062126	1 38.54 cM	chr1:74542977-74543027	1 C3	chr1:74542888-74565977	1 C3	RSQ	Mm.290731	NM_001081456	9	1	18802	Plcd4	phospholipase C, delta 4 (Plcd4), transcript variant 1, mRNA.
6733779	ILMN_2951310	17			chr17:3064317-3084183	17 A1	RSQ	Mm.335641	NR_003519	1	1	328734	Pisd-ps2	phosphatidylserine decarboxylase, pseudogene 2 (Pisd-ps2), non-coding RNA.
6701036	ILMN_1258509	4	chr4:43482641-43482691	4 A5	chr4:43482082-43483709	4 A5	RSQ	Mm.31775	NM_019436	1	1	54390	Sit1	suppression inducing transmembrane adaptor 1 (Sit1), mRNA.
6695300	ILMN_2473755	2	chr2:119298195-119298245	2 E5	chr2:119288741-119298453	2 E5	RSQ	Mm.294761	NM_172269	1	1	228545	Vps18	vacuolar protein sorting 18 (yeast) (Vps18), mRNA.
6690291	ILMN_2655965	11	chr11:120367955-120368005	11 E2	chr11:120361533-120368173	11 E2	RSQ	Mm.481403	NM_172802	2	1	238021	Fscn2	fascin homolog 2, actin-bundling protein, retinal (Strongylocentrotus purpuratus) (Fscn2), mRNA.
6686641	ILMN_3161250	5 55.96 cM	chr5:114122558-114122608	5 F	chr5:114100332-114122924	5 F	RSQ	Mm.240421	NM_001033202	2	1	100756	Usp30	ubiquitin specific peptidase 30 (Usp30), mRNA.
6706425	ILMN_2632299	X 37.97 cM	chrX:74310079-74310129	X A7.3	chrX:74305011-74311867	X A7.3	RSQ	Mm.205830	NM_010273	1	1	14567	Gdi1	guanosine diphosphate (GDP) dissociation inhibitor 1 (Gdi1), mRNA.
6686597	ILMN_2678477	3 42.04 cM	chr3:97032420-97032470	3 F2.1	chr3:97032401-97053634	3 F2.1	RSQ	Mm.281816	NM_008121	2	1	14613	Gja5	gap junction protein, alpha 5 (Gja5), transcript variant 2, mRNA.
6688779	ILMN_1218769	4	chr4:150143674-150143724	4 E2	chr4:150119343-150144168	4 E2	RSQ	Mm.260220	NM_019741	2	1	56485	Slc2a5	solute carrier family 2 (facilitated glucose transporter), member 5 (Slc2a5), mRNA.
6733780	ILMN_2854659	X	chrX:37150528-37150578	X A3.3	chrX:37126762-37150746	X A3.3	RSQ	Mm.55422	NM_025937	1	1	67050	Nkap	NFKB activating protein (Nkap), mRNA.
6704510	ILMN_2611098	15	chr15:100212060-100212107	15 F1	chr15:100154395-100219473	15 F1	RSQ	Mm.243658	NM_172819	7	1	239667	Dip2b	DIP2 disco-interacting protein 2 homolog B (Drosophila) (Dip2b), transcript variant 2, mRNA.
6733781	ILMN_2761188	9	chr9:85687443-85687493	9 E3.1	chr9:85687359-85749334	9 E3.1	RSQ	Mm.22315	NM_001081282	3	1	108837	Ibtk	inhibitor of Bruton agammaglobulinemia tyrosine kinase (Ibtk), mRNA.
6733782	ILMN_3014753	unlocalized	chr1:173846414-173912838	1 H3	chr1:173962567-174031879	1 H3	RSQ		XM_011251387	4	2	26388	Ifi202b	PREDICTED: interferon activated gene 202B (Ifi202b), transcript variant X1, mRNA.
6733783	ILMN_2894960	7			chr7:101896330-101899545	7 E2	RSQ	Mm.284491	NM_027532	18	1	75430	Anapc15	anaphase prompoting complex C subunit 15 (Anapc15), transcript variant 3, mRNA.
6688465	ILMN_2703159	13	chr13:53333024-53333074	13 B1	chr13:53332749-53377361	13 B1	RSQ	Mm.240336	NM_009269	2	1	268656	Sptlc1	serine palmitoyltransferase, long chain base subunit 1 (Sptlc1), mRNA.
6733784	ILMN_3069785	7	chr7:101373243-101373293	7 E2	chr7:101348068-101412586	7 E2	RSQ	Mm.277687	NM_001040111	6	1	69710	Arap1	ArfGAP with RhoGAP domain, ankyrin repeat and PH domain 1 (Arap1), transcript variant 3, mRNA.
6691316	ILMN_2710802	17 12.93 cM	chr17:25834684-25834734	17 A3.3	chr17:25834464-25837127	17 A3.3	RSQ	Mm.490018	NM_144816	3	1	214951	Rhbdl1	rhomboid, veinlet-like 1 (Drosophila) (Rhbdl1), mRNA.
6733785	ILMN_3057618	6	chr6:132114267-132207153	6 G1	chr6:132206794-132210521	6 G1	RSQ	Mm.7982	NM_198669	1	1	381833	Prb1	proline-rich protein BstNI subfamily 1 (Prb1), mRNA.
6702189	ILMN_2717374	10 2.26 cM	chr10:7649087-7649137	10 A1	chr10:7630235-7663584	10 A1	RSQ	Mm.258431	NM_008786	9	1	18537	Pcmt1	protein-L-isoaspartate (D-aspartate) O-methyltransferase 1 (Pcmt1), mRNA.
6733786	ILMN_3041056	2 19.09 cM	chr2:26906139-26906189	2 A3	chr2:26905266-26910642	2 A3	RSQ	Mm.397932	NM_011513	1	1	20933	Med22	mediator complex subunit 22 (Med22), transcript variant 1, mRNA.
6733787	ILMN_2783438	14 18.75 cM	chr14:30526603-30526653	14 B	chr14:30479564-30527056	14 B	RSQ	Mm.28733	NM_133761	3	1	75901	Dcp1a	DCP1 decapping enzyme homolog A (S. cerevisiae) (Dcp1a), mRNA.
6693036	ILMN_2686029	2	chr2:110265401-110265451	2 E3	chr2:110265082-110305725	2 E3	RSQ	Mm.27335	NM_130452	3	1	170442	Bbox1	butyrobetaine (gamma), 2-oxoglutarate dioxygenase 1 (gamma-butyrobetaine hydroxylase) (Bbox1), mRNA.
6733788	ILMN_2804701	8	chr8:71560584-71560634	8 B3.3	chr8:71560554-71566649	8 B3.3	RSQ	Mm.213208	NM_145598	3	2	234404	Nxnl1	nucleoredoxin-like 1 (Nxnl1), mRNA.
6733789	ILMN_2826191	5	chr5:143301536-143301586	5 G2	chr5:143301071-143315360	5 G2	RSQ	Mm.440105	NM_172726	2	1	231868	E130309D02Rik	RIKEN cDNA E130309D02 gene (E130309D02Rik), mRNA.
6733790	ILMN_3155815	17	chr17:29148608-29148658	17 A3.3	chr17:29135055-29148976	17 A3.3	RSQ	Mm.440341	NM_001002786	9	1	442827	Rab44	RAB44, member RAS oncogene family (Rab44), mRNA.
6733792	ILMN_2848163	5	chr5:124493349-124493399	5 F	chr5:124493079-124531391	5 F	RSQ	Mm.41180	NM_021430	2	1	75695	Rilpl1	Rab interacting lysosomal protein-like 1 (Rilpl1), mRNA.
6706033	ILMN_2514674	9	chr9:96048373-96048423	9 E3.3	chr9:95954759-96057806	9 E3.3	RSQ	Mm.291179	NM_011916	5	1	24127	Xrn1	5'-3' exoribonuclease 1 (Xrn1), transcript variant 1, mRNA.
6733793	ILMN_2981536	7	chr7:19856074-19856124	7 A3	chr7:19852096-19861299	7 A3	RSQ	Mm.260192	NM_001033419	7	1	330483	Ceacam16	carcinoembryonic antigen-related cell adhesion molecule 16 (Ceacam16), mRNA.
6710319	ILMN_2607776	13 12.66 cM	chr13:28023441-28023491	13 A3.1	chr13:28016222-28023546	13 A3.1	RSQ	Mm.18607	NM_011165	1	1	19110	Prl4a1	prolactin family 4, subfamily a, member 1 (Prl4a1), mRNA.
6688877	ILMN_2652172	6	chr6:83801515-83801565	6 C3	chr6:83795056-83802556	6 C3	RSQ	Mm.190650	NM_019542	6	1	56174	Nagk	N-acetylglucosamine kinase (Nagk), transcript variant 1, mRNA.
6733794	ILMN_2834379	13 30.09 cM	chr13:56639126-56639176	13 B1	chr13:56609602-56639339	13 B1	RSQ	Mm.14455	NM_009369	1	1	21810	Tgfbi	transforming growth factor, beta induced (Tgfbi), mRNA.
6733795	ILMN_3150102	11	chr11:84876455-84876505	11 C	chr11:84876312-84880195	11 C	RSQ	Mm.390414	NM_027388	3	1	70325	Pigw	phosphatidylinositol glycan anchor biosynthesis, class W (Pigw), transcript variant 1, mRNA.
6694068	ILMN_1250959	1	chr1:153117190-153117240	1 G3	chr1:152955100-153119261	1 G3	RSQ	Mm.40548	NM_175460	3	1	226518	Nmnat2	nicotinamide nucleotide adenylyltransferase 2 (Nmnat2), mRNA.
6733796	ILMN_3008277	17	chr17:31531146-31531196	17 B1	chr17:31520114-31531325	17 B1	RSQ	Mm.28349	NM_030087	2	1	78330	Ndufv3	NADH dehydrogenase (ubiquinone) flavoprotein 3 (Ndufv3), transcript variant 1, mRNA.
6690260	ILMN_1228991	11 43.92 cM	chr11:72208736-72208786	11 B4	chr11:72207553-72210487	11 B4	RSQ	Mm.27670	NM_026559	1	1	52700	Txndc17	thioredoxin domain containing 17 (Txndc17), mRNA.
6733797	ILMN_2852558	10	chr10:128990692-128990742	10 D3	chr10:128989913-128990852	10 D3	RSQ	Mm.377111	NM_146861	1	1	18373	Olfr9	olfactory receptor 9 (Olfr9), mRNA.
6733798	ILMN_3065373	15	chr15:74724283-74724333	15 D3	chr15:74721233-74724373	15 D3	RSQ	Mm.268603	NM_198607	1	1	223626	Them6	thioesterase superfamily member 6 (Them6), mRNA.
6688159	ILMN_2461907	3	chr3:94639399-94639449	3 F2.1	chr3:94612752-94658872	3 F2.1	RSQ	Mm.10214	NM_011656	2	1	22156	Tuft1	tuftelin 1 (Tuft1), transcript variant 1, mRNA.
6697277	ILMN_2625085	9 60.79 cM	chr9:110856464-110856514	9 F2	chr9:110844505-110856522	9 F2	RSQ	Mm.87419	NM_183103	1	1	74306	Prss46	protease, serine 46 (Prss46), mRNA.
6687229	ILMN_1226506	4	chr4:63729628-63729678	4 C1	chr4:63724602-63745113	4 C1	RSQ	Mm.208152	NM_177371	1	1	326623	Tnfsf15	tumor necrosis factor (ligand) superfamily, member 15 (Tnfsf15), mRNA.
6704707	ILMN_2694245	2	chr2:118476034-118476084	2 E5	chr2:118475842-118479696	2 E5	RSQ	Mm.363404	NM_009273	1	1	20813	Srp14	signal recognition particle 14 (Srp14), mRNA.
6696929	ILMN_2632187	5	chr5:146955233-146955283	5 G3	chr5:146951572-146963797	5 G3	RSQ	Mm.486234	NM_029581	5	1	76366	Mtif3	mitochondrial translational initiation factor 3 (Mtif3), transcript variant 3, mRNA.
6733800	ILMN_2680737	3 35.5 cM	chr3:80688586-80688636	3 E3	chr3:80684935-80802791	3 E3	RSQ	Mm.220224	NM_013540	7	1	14800	Gria2	glutamate receptor, ionotropic, AMPA2 (alpha 2) (Gria2), transcript variant 2, mRNA.
6709059	ILMN_2638061	5	chr5:137759134-137759184	5 G2	chr5:137745968-137759747	5 G2	RSQ	Mm.491129	NM_023910	1	1	78829	Tsc22d4	TSC22 domain family, member 4 (Tsc22d4), transcript variant 2, mRNA.
6688306	ILMN_2679770	3	chr3:94448028-94448078	3 F2.1	chr3:94443335-94448708	3 F2.1	RSQ	Mm.218515	NM_030116	2	1	78523	Mrpl9	mitochondrial ribosomal protein L9 (Mrpl9), mRNA.
6703274	ILMN_2441548	1	chr1:37754884-37754934	1 B	chr1:37754571-37865082	1 B	RSQ	Mm.332756	NM_207228	3	1	211484	Tsga10	testis specific 10 (Tsga10), transcript variant 1, mRNA.
6733803	ILMN_2857326	7	chr7:141408863-141408912	7 F5	chr7:141408183-141414125	7 F5	RSQ	Mm.290953	NM_172116	2	1	213350	Pddc1	Parkinson disease 7 domain containing 1 (Pddc1), mRNA.
6689255	ILMN_2591345	9	chr9:66019850-66019900	9 C	chr9:65909009-66045014	9 C	RSQ	Mm.325816	NM_173185	9	1	214897	Csnk1g1	casein kinase 1, gamma 1 (Csnk1g1), mRNA.
6702118	ILMN_1235663	11	chr11:58118377-58118427	11 B1.3	chr11:58104152-58118594	11 B1.3	RSQ	Mm.28910	NM_026949	6	1	69125	Cnot8	CCR4-NOT transcription complex, subunit 8 (Cnot8), mRNA.
6693318	ILMN_2613264	8	chr8:21973706-21973756	8 A2	chr8:21970595-21974041	8 A2	RSQ	Mm.60688	NM_026459	4	1	67929	Ccdc70	coiled-coil domain containing 70 (Ccdc70), mRNA.
6698726	ILMN_2719784	12	chr12:4249575-4249625	12 A1.1	chr12:4247361-4477182	12 A1.1	RSQ	Mm.301039	NM_010881	7	1	17977	Ncoa1	nuclear receptor coactivator 1 (Ncoa1), mRNA.
6733805	ILMN_2588995	9	chr9:66843797-66843847	9 C	chr9:66843663-66919705	9 C	RSQ	Mm.260376	NM_173413	1	1	235442	Rab8b	RAB8B, member RAS oncogene family (Rab8b), mRNA.
6697652	ILMN_1234930	5	chr5:135073024-135073074	5 G2	chr5:135072899-135078266	5 G2	RSQ	Mm.44356	NM_177574	4	1	194309	Vps37d	vacuolar protein sorting 37D (yeast) (Vps37d), transcript variant 2, mRNA.
6699103	ILMN_2676056	2 57.57 cM	chr2:114104022-114104072	2 E4	chr2:114101160-114175339	2 E4	RSQ	Mm.2545	NM_009702	1	1	11834	Aqr	aquarius (Aqr), transcript variant 1, mRNA.
6689650	ILMN_1212949	1 79.54 cM	chr1:172082621-172082671	1 H3	chr1:172066012-172082749	1 H3	RSQ	Mm.218203	NM_021607	2	1	59287	Ncstn	nicastrin (Ncstn), mRNA.
6733806	ILMN_2675514	2	chr2:3329336-3329386	2 A1	chr2:3328948-3332628	2 A1	RSQ	Mm.293948	NM_001013376	4	1	227522	Rpp38	ribonuclease P/MRP 38 subunit (Rpp38), mRNA.
6701838	ILMN_2641946	2	chr2:181356380-181356430	2 H4	chr2:181319723-181356616	2 H4	RSQ	Mm.11333	NM_001001882	19	1	269400	Rtel1	regulator of telomere elongation helicase 1 (Rtel1), transcript variant 1, mRNA.
6696549	ILMN_2679993	4	chr4:118710068-118710118	4 D2.1	chr4:118709408-118710347	4 D2.1	RSQ	Mm.377720	NM_146853	1	1	258852	Olfr1341	olfactory receptor 1341 (Olfr1341), mRNA.
6688874	ILMN_1235253	17 35.26 cM	chr17:65924841-65924891	17 E1.1	chr17:65923064-65951187	17 E1.1	RSQ	Mm.10153	NM_023053	1	1	65960	Twsg1	twisted gastrulation homolog 1 (Drosophila) (Twsg1), mRNA.
6733807	ILMN_3139875	12 39.0 cM	chr12:84017544-84017594	12 D1	chr12:84009501-84017669	12 D1	RSQ	Mm.1978	NM_012006	1	1	26897	Acot1	acyl-CoA thioesterase 1 (Acot1), mRNA.
6699177	ILMN_1219081	7	chr7:106805769-106805819	7 E3	chr7:106805509-106806460	7 E3	RSQ	Mm.377583	NM_146600	1	1	258593	Olfr700	olfactory receptor 700 (Olfr700), mRNA.
6701713	ILMN_2625377	1 62.56 cM	chr1:144244884-144244934	1 F	chr1:144244668-144249104	1 F	RSQ	Mm.103701	NM_015811	1	1	50778	Rgs1	regulator of G-protein signaling 1 (Rgs1), mRNA.
6733808	ILMN_3136593	14					RSQ	Mm.396155	NM_001242945	30	22	100041306	Gm3264	predicted gene 3264 (Gm3264), mRNA.
6733809	ILMN_2772077	1	chr1:93695671-93695721	1 D	chr1:93685574-93695770	1 D	RSQ	Mm.3295	NM_016778	1	1	51800	Bok	BCL2-related ovarian killer (Bok), mRNA.
6686427	ILMN_2621101	5 43.56 cM	chr5:87694491-87694541	5 E1	chr5:87692618-87699425	5 E1	RSQ	Mm.268737	NM_009972	8	1	12991	Csn2	casein beta (Csn2), transcript variant 1, mRNA.
6695061	ILMN_1226530	12	chr12:91638842-91638892	12 D3	chr12:91633008-91786436	12 D3	RSQ	Mm.23125	NM_175367	14	1	108800	Ston2	stonin 2 (Ston2), mRNA.
6704396	ILMN_2592404	6 64.03 cM	chr6:132763086-132763136	6 G1	chr6:132762130-132763174	6 G1	RSQ	Mm.377902	NM_199153	1	1	387339	Tas2r102	taste receptor, type 2, member 102 (Tas2r102), mRNA.
6707349	ILMN_2736826	5			chr5:33640054-33652574	5 B2	RSQ	Mm.4172	NM_009193	3	1	20492	Slbp	stem-loop binding protein (Slbp), transcript variant 1, mRNA.
6710529	ILMN_1217235	5	chr5:65041779-65041829	5 C3.1	chr5:64970074-65041901	5 C3.1	RSQ	Mm.258545	NM_026667	1	1	68303	Fam114a1	family with sequence similarity 114, member A1 (Fam114a1), mRNA.
6698672	ILMN_2664654	X 47.26 cM	chrX:105800347-105800397	X D	chrX:105797615-105929372	X D	RSQ	Mm.10141	NM_009530	15	1	22589	Atrx	alpha thalassemia/mental retardation syndrome X-linked homolog (human) (Atrx), mRNA.
6705167	ILMN_1225944	6 64.03 cM	chr6:132980061-132980111	6 G1	chr6:132980014-132980965	6 G1	RSQ	Mm.377905	NM_207017	2	2	387343	Tas2r109	taste receptor, type 2, member 109 (Tas2r109), mRNA.
6733811	ILMN_3030009	10 39.72 cM	chr10:81014863-81014913	10 C1	chr10:80948623-81014925	10 C1	RSQ	Mm.222496	NM_010319	2	1	14708	Gng7	guanine nucleotide binding protein (G protein), gamma 7 (Gng7), transcript variant 2, mRNA.
6693569	ILMN_1222337	8 41.28 cM	chr8:84886893-84886943	8 C3	chr8:84886386-84893921	8 C3	RSQ	Mm.2475	NM_008097	2	1	270076	Gcdh	glutaryl-Coenzyme A dehydrogenase (Gcdh), transcript variant 1, mRNA.
6692273	ILMN_2730249	4	chr4:125102886-125102936	4 D2.2	chr4:125085133-125110070	4 D2.2	RSQ	Mm.291214	NM_027310	6	1	70088	Meaf6	MYST/Esa1-associated factor 6 (Meaf6), transcript variant 1, mRNA.
6733812	ILMN_3159695	12	chr12:33033879-33033929	12 A3	chr12:33033795-33092875	12 A3	RSQ	Mm.60083	NM_001024478	3	1	68764	Cdhr3	cadherin-related family member 3 (Cdhr3), mRNA.
6691255	ILMN_1249547	4 16.86 cM	chr4:34805185-34805234	4 A5	chr4:34803109-34882948	4 A5	RSQ	Mm.38193	NM_013889	2	1	30046	Zfp292	zinc finger protein 292 (Zfp292), mRNA.
6733814	ILMN_1227717	6 63.44 cM	chr6:130303198-130303248	6 F3	chr6:130291160-130306432	6 F3	RSQ	Mm.482592	NR_033451	2	2	16631	Klra13-ps	killer cell lectin-like receptor subfamily A, member 13, pseudogene (Klra13-ps), non-coding RNA.
6690876	ILMN_2654176	10	chr10:112107996-112108046	10 D2	chr10:112083353-112108098	10 D2	RSQ	Mm.292351	NM_026223	1	1	67537	Glipr1l2	GLI pathogenesis-related 1 like 2 (Glipr1l2), mRNA.
6697416	ILMN_1226356	8	chr8:114373936-114373986	8 E1	chr8:114205639-114374070	8 E1	RSQ	Mm.334825	NM_173016	2	1	270097	Vat1l	vesicle amine transport protein 1 homolog-like (T. californica) (Vat1l), mRNA.
6701592	ILMN_1236357	X	chrX:134223164-134223214	X E3	chrX:134222954-134276984	X E3	RSQ	Mm.289368	NM_172540	4	1	215201	Trmt2b	TRM2 tRNA methyltransferase 2B (Trmt2b), transcript variant 2, mRNA.
6721354	ILMN_1253278	14	chr14:32056350-32056400	14 B	chr14:32029102-32058326	14 B	RSQ	Mm.40681	NM_030166	2	1	78754	Galnt15	UDP-N-acetyl-alpha-D-galactosamine:polypeptide N-acetylgalactosaminyltransferase 15 (Galnt15), mRNA.
6688768	ILMN_2642052	6	chr6:148946987-148947037	6 G3	chr6:148946557-148947129	6 G3	RSQ		XR_862225	2	1	109163	3010003L21Rik	PREDICTED: RIKEN cDNA 3010003L21 gene (3010003L21Rik), transcript variant X1, misc_RNA.
6707426	ILMN_2648455	18 53.66 cM	chr18:80606587-80606637	18 E3	chr18:80606204-80713071	18 E3	RSQ	Mm.329560	NM_198429	4	1	18018	Nfatc1	nuclear factor of activated T cells, cytoplasmic, calcineurin dependent 1 (Nfatc1), transcript variant 2, mRNA.
6687511	ILMN_2715215	16	chr16:20507064-20507114	16 A3	chr16:20498816-20509325	16 A3	RSQ	Mm.233855	NM_172265	1	1	224045	Eif2b5	eukaryotic translation initiation factor 2B, subunit 5 epsilon (Eif2b5), mRNA.
6709810	ILMN_1214241	1	chr1:160682078-160682128	1 H2.1	chr1:160256571-160792938	1 H2.1	RSQ	Mm.25833	NM_013862	7	1	29809	Rabgap1l	RAB GTPase activating protein 1-like (Rabgap1l), transcript variant 1, mRNA.
6691882	ILMN_1245129	7	chr7:140967466-140967516	7 F5	chr7:140967428-140969827	7 F5	RSQ	Mm.175661	NM_026820	1	1	68713	Ifitm1	interferon induced transmembrane protein 1 (Ifitm1), transcript variant 1, mRNA.
6698853	ILMN_2740622	13	chr13:49623800-49623850	13 A5	chr13:49608070-49624500	13 A5	RSQ	Mm.4258	NM_008760	1	1	18295	Ogn	osteoglycin (Ogn), mRNA.
6690154	ILMN_1227451	7 10.27 cM	chr7:24292236-24292286	7 A3	chr7:24291045-24299549	7 A3	RSQ	Mm.12832	NM_009561	2	1	22719	Zfp61	zinc finger protein 61 (Zfp61), mRNA.
6692605	ILMN_2640122	5	chr5:21756989-21757039	5 A3	chr5:21737159-21757152	5 A3	RSQ	Mm.301655	NM_028431	1	1	73078	Pmpcb	peptidase (mitochondrial processing) beta (Pmpcb), mRNA.
6697502	ILMN_2619519	3	chr3:92933979-92934029	3 F1	chr3:92932978-92934096	3 F1	RSQ	Mm.443421	NM_025501	1	1	66344	Lce3b	late cornified envelope 3B (Lce3b), mRNA.
6704238	ILMN_2757916	5	chr5:21662486-21662536	5 A3	chr5:21645983-21662592	5 A3	RSQ	Mm.260782	NM_026034	1	1	67211	Armc10	armadillo repeat containing 10 (Armc10), mRNA.
6697864	ILMN_1225633	7	chr7:127214972-127215022	7 F3	chr7:127214441-127218445	7 F3	RSQ	Mm.18	NM_017461	6	1	54204	Sept1	septin 1 (Sept1), mRNA.
6703324	ILMN_2682263	12	chr12:64942924-64942974	12 C1	chr12:64942439-64965536	12 C1	RSQ	Mm.248678	NM_025707	2	1	66689	Klhl28	kelch-like 28 (Klhl28), mRNA.
6707503	ILMN_1226330	2	chr2:181358373-181358423	2 H4	chr2:181357689-181365404	2 H4	RSQ	Mm.87720	NM_029702	5	1	76688	Arfrp1	ADP-ribosylation factor related protein 1 (Arfrp1), transcript variant 2, mRNA.
6704079	ILMN_2668178	5	chr5:121854532-121854582	5 F	chr5:121849027-121854599	5 F	RSQ	Mm.12654	NM_175474	2	1	231717	Fam109a	family with sequence similarity 109, member A (Fam109a), mRNA.
6690609	ILMN_2752737	2	chr2:130642727-130642777	2 F1	chr2:130632764-130642844	2 F1	RSQ	Mm.440130	NM_197945	3	1	241638	Lzts3	leucine zipper, putative tumor suppressor family member 3 (Lzts3), transcript variant 1, mRNA.
6703953	ILMN_1242400	11 42.86 cM	chr11:69734628-69734678	11 B3	chr11:69733998-69758633	11 B3	RSQ		NM_001291068	1	1	20020	Polr2a	polymerase (RNA) II (DNA directed) polypeptide A (Polr2a), mRNA.
6733818	ILMN_2920736	7	chr7:16318063-16318113	7 A2	chr7:16309582-16318334	7 A2	RSQ	Mm.7660	NM_133234	10	1	170770	Bbc3	BCL2 binding component 3 (Bbc3), mRNA.
6733819	ILMN_1215824	16	chr16:35311418-35311468	16 B3	chr16:35311130-35363918	16 B3	RSQ	Mm.259164	NM_133704	1	1	317717	Sec22a	SEC22 homolog A, vesicle trafficking protein (Sec22a), mRNA.
6705937	ILMN_2593662	5	chr5:123248604-123248654	5 F	chr5:123228189-123250125	5 F	RSQ	Mm.278997	NM_026000	1	1	67151	Psmd9	proteasome (prosome, macropain) 26S subunit, non-ATPase, 9 (Psmd9), mRNA.
6697250	ILMN_1225565	10 43.7 cM	chr10:87913734-87913784	10 C1	chr10:87859051-87937047	10 C1	RSQ	Mm.268521	NM_010512	16	1	16000	Igf1	insulin-like growth factor 1 (Igf1), transcript variant 1, mRNA.
6733820	ILMN_2914416	1 79.54 cM	chr1:172066169-172066219	1 H3	chr1:172066012-172082749	1 H3	RSQ	Mm.218203	NM_021607	3	1	59287	Ncstn	nicastrin (Ncstn), mRNA.
6708239	ILMN_2616897	X	chrX:51120713-51120763	X A5	chrX:51113493-51205990	X A5	RSQ	Mm.295324	NM_134163	12	1	171170	Mbnl3	muscleblind-like 3 (Drosophila) (Mbnl3), transcript variant 1, mRNA.
6707522	ILMN_2766604	9 59.8 cM	chr9:109847512-109847562	9 F2	chr9:109847376-109849456	9 F2	RSQ	Mm.3834	NM_009921	1	1	12796	Camp	cathelicidin antimicrobial peptide (Camp), mRNA.
6733821	ILMN_2819294	7 63.88 cM	chr7:119463082-119463132	7 F2	chr7:119462707-119479262	7 F2	RSQ	Mm.10826	NM_009470	2	1	22242	Umod	uromodulin (Umod), transcript variant 1, mRNA.
6733822	ILMN_2728320	14	chr14:31001259-31001309	14 B	chr14:30999825-31001666	14 B	RSQ	Mm.28852	NM_026911	1	1	69019	Spcs1	signal peptidase complex subunit 1 homolog (S. cerevisiae) (Spcs1), mRNA.
6733824	ILMN_2826161	4	chr4:132292848-132292898	4 D2.3	chr4:132274374-132293329	4 D2.3	RSQ	Mm.331926	NM_025579	4	1	66464	Taf12	TAF12 RNA polymerase II, TATA box binding protein (TBP)-associated factor (Taf12), mRNA.
6733825	ILMN_2984793	6	chr6:115010804-115010854	6 E3	chr6:115004380-115037874	6 E3	RSQ	Mm.24937	NM_026894	4	1	68971	Tamm41	TAM41, mitochondrial translocator assembly and maintenance protein, homolog (S. cerevisiae) (Tamm41), mRNA.
6733826	ILMN_2837493	5			chr5:105323025-105346459	5 E5	RSQ	Mm.458435	NM_001039647	2	1	634650	Gbp11	guanylate binding protein 11 (Gbp11), transcript variant 1, mRNA.
6733827	ILMN_2932787	2	chr2:181227775-181227825	2 H4	chr2:181227614-181242027	2 H4	RSQ	Mm.315872	NM_183162	3	1	229003	Helz2	helicase with zinc finger 2, transcriptional coactivator (Helz2), mRNA.
6733828	ILMN_2910504	7	chr7:5038373-5038423	7 A1	chr7:5034445-5038446	7 A1	RSQ	Mm.333548	NM_001039532	1	1	654801	Zfp784	zinc finger protein 784 (Zfp784), mRNA.
6700928	ILMN_1220095	1	chr1:164437047-164437097	1 H2.2	chr1:164307671-164437300	1 H2.2	RSQ	Mm.219428	NM_138314	5	1	171567	Nme7	NME/NM23 family member 7 (Nme7), transcript variant 1, mRNA.
6733829	ILMN_3120510	7					RSQ	Mm.458429	NM_029000	18	3	74558	Gvin1	GTPase, very large interferon inducible 1 (Gvin1), transcript variant 1, mRNA.
6694137	ILMN_1245731	19 32.28 cM	chr19:37440329-37440379	19 C2	chr19:37434840-37440731	19 C2	RSQ	Mm.33896	NM_008245	1	1	15242	Hhex	hematopoietically expressed homeobox (Hhex), mRNA.
6733830	ILMN_2867147	7 17.45 cM			chr7:30413787-30417579	7 B1	RSQ	Mm.46301	NM_011662	1	1	22177	Tyrobp	TYRO protein tyrosine kinase binding protein (Tyrobp), mRNA.
6700691	ILMN_2590975	4	chr4:152285050-152285100	4 E2	chr4:152274361-152285337	4 E2	RSQ	Mm.23235	NM_178406	3	1	100129	Gpr153	G protein-coupled receptor 153 (Gpr153), mRNA.
6733831	ILMN_3120000	7	chr7:125603779-125603829	7 F3	chr7:125603428-125633570	7 F3	RSQ	Mm.155643	NM_021887	2	1	60504	Il21r	interleukin 21 receptor (Il21r), mRNA.
6706960	ILMN_2688054	16	chr16:29232179-29232229	16 B2	chr16:29231913-29378732	16 B2	RSQ	Mm.9823	NM_175650	4	1	268878	Atp13a5	ATPase type 13A5 (Atp13a5), transcript variant 1, mRNA.
6708833	ILMN_2422743	1	chr1:156673569-156673619	1 G3	chr1:156653616-156674339	1 G3	RSQ	Mm.206737	NM_023141	1	1	30935	Tor3a	torsin family 3, member A (Tor3a), mRNA.
6733832	ILMN_2649635	12	chr12:69283744-69283794	12 C2	chr12:69241831-69283961	12 C2	RSQ	Mm.180969	NM_178253	4	1	271005	Klhdc1	kelch domain containing 1 (Klhdc1), mRNA.
6693553	ILMN_2622041	X 37.29 cM	chrX:73229587-73229637	X A7.3	chrX:73228305-73230795	X A7.3	RSQ	Mm.165807	NM_007978	1	1	14070	F8a	factor 8-associated gene A (F8a), mRNA.
6699218	ILMN_1241909	19	chr19:7534818-7534868	19 A	chr19:7494437-7538609	19 A	RSQ	Mm.264016	NM_146091	3	1	109168	Atl3	atlastin GTPase 3 (Atl3), transcript variant 2, mRNA.
6693552	ILMN_2653312	14 20.81 cM	chr14:34414599-34414649	14 B	chr14:34411067-34502546	14 B	RSQ	Mm.237825	NM_009758	3	1	12166	Bmpr1a	bone morphogenetic protein receptor, type 1A (Bmpr1a), mRNA.
6733836	ILMN_2882820	7	chr7:144920996-144921046	7 F5	chr7:144915193-144921137	7 F5	RSQ	Mm.389995	NM_028184	2	1	72284	Oraov1	oral cancer overexpressed 1 (Oraov1), mRNA.
6733837	ILMN_2894900	13 A1|13					UGA	Mm.313743				320581	Idi2	Isopentenyl-diphosphate delta isomerase 2
6701590	ILMN_1236070	15 37.36 cM	chr15:78344550-78344600	15 E1	chr15:78325989-78351001	15 E1	RSQ	Mm.235324	NM_007780	5	1	12983	Csf2rb	colony stimulating factor 2 receptor, beta, low-affinity (granulocyte-macrophage) (Csf2rb), mRNA.
6690109	ILMN_2611295	8	chr8:31096939-31096989	8 A3	chr8:31089661-31097047	8 A3	RSQ	Mm.23916	NM_025869	1	1	66959	Dusp26	dual specificity phosphatase 26 (putative) (Dusp26), mRNA.
6710093	ILMN_2654532	1	chr1:163916789-163916839	1 H2.1	chr1:163779582-163917107	1 H2.1	RSQ	Mm.4651	NM_010629	4	1	16579	Kifap3	kinesin-associated protein 3 (Kifap3), transcript variant 2, mRNA.
6698703	ILMN_2605872	10	chr10:22704609-22704659	10 A3	chr10:22703876-22731447	10 A3	RSQ	Mm.86670	NM_011603	3	1	237336	Tbpl1	TATA box binding protein-like 1 (Tbpl1), mRNA.
6705465	ILMN_1234453	X 3.68 cM			chrX:8138974-8145880	X A1.1	RSQ	Mm.360569	NM_016809	6	2	19652	Rbm3	RNA binding motif protein 3 (Rbm3), transcript variant 1, mRNA.
6695710	ILMN_2748839	15 40.25 cM	chr15:84941214-84941264	15 E2	chr15:84923427-84942963	15 E2	RSQ	Mm.28379	NM_016714	1	1	18141	Nup50	nucleoporin 50 (Nup50), mRNA.
6697276	ILMN_1234990	16 28.37 cM	chr16:42248763-42248813	16 B4	chr16:42248560-42340651	16 B4	RSQ	Mm.1222	NM_008083	1	1	14432	Gap43	growth associated protein 43 (Gap43), mRNA.
6702232	ILMN_2698353	19 3.21 cM	chr19:3455129-3455179	19 A	chr19:3454928-3575749	19 A	RSQ	Mm.284686	NM_028999	12	1	52036	Ppp6r3	protein phosphatase 6, regulatory subunit 3 (Ppp6r3), transcript variant 1, mRNA.
6733841	ILMN_2923717	2	chr2:25917988-25918038	2 A3	chr2:25877782-25918273	2 A3	RSQ	Mm.119462	NM_175462	18	1	227632	Kcnt1	potassium channel, subfamily T, member 1 (Kcnt1), transcript variant 1, mRNA.
6716682	ILMN_1243285	8	chr8:40797050-40797100	8 A4	chr8:40793272-40797303	8 A4	RSQ	Mm.444736	NM_001009548	2	1	384806	Adam20	a disintegrin and metallopeptidase domain 20 (Adam20), mRNA.
6733842	ILMN_2864972	4	chr4:118893982-118894032	4 D2.1	chr4:118893084-118894032	4 D2.1	RSQ	Mm.223025	NM_146334	1	1	258331	Olfr1330	olfactory receptor 1330 (Olfr1330), mRNA.
6692190	ILMN_1221931	1 62.99 cM	chr1:144753312-144753362	1 F	chr1:144752840-144775421	1 F	RSQ	Mm.253927	NM_022881	2	1	64214	Rgs18	regulator of G-protein signaling 18 (Rgs18), mRNA.
6696406	ILMN_1240544	4	chr4:149496315-149496365	4 E2	chr4:149485332-149496667	4 E2	RSQ	Mm.464434	NM_026963	4	1	69151	Lzic	leucine zipper and CTNNBIP1 domain containing (Lzic), mRNA.
6733847	ILMN_2939951	18	chr18:56761981-56762031	18 D3	chr18:56761715-56925548	18 D3	RSQ	Mm.312623	NM_177115	1	1	320253	March3	membrane-associated ring finger (C3HC4) 3 (March3), mRNA.
6702181	ILMN_2621021	1 95.03 cM	chr1:189869981-189870031	1 H6	chr1:189728267-189876693	1 H6	RSQ	Mm.4498	NM_008976	7	1	19250	Ptpn14	protein tyrosine phosphatase, non-receptor type 14 (Ptpn14), mRNA.
6733848	ILMN_3001452	14	chr14:65052320-65052370	14 D1	chr14:65052058-65098106	14 D1	RSQ	Mm.103748	NM_018788	4	1	54616	Extl3	exostoses (multiple)-like 3 (Extl3), mRNA.
6690706	ILMN_2655005	6	chr6:119954023-119954073	6 F1	chr6:119923968-120038655	6 F1	RSQ	Mm.333349	NM_198703	11	1	232341	Wnk1	WNK lysine deficient protein kinase 1 (Wnk1), transcript variant 1, mRNA.
6733850	ILMN_2834915	11 32.02 cM			chr11:53864541-53891703	11 B1.3	RSQ	Mm.42253	NM_011396	4	1	20520	Slc22a5	solute carrier family 22 (organic cation transporter), member 5 (Slc22a5), mRNA.
6697484	ILMN_1256257	4	chr4:156199873-156199923	4 E2	chr4:156199423-156200818	4 E2	RSQ	Mm.4950	NM_015783	1	1	100038882	Isg15	ISG15 ubiquitin-like modifier (Isg15), mRNA.
6733851	ILMN_1251595	X	chrX:135890953-135891003	X F1	chrX:135885850-135891081	X F1	RSQ	Mm.440847	NM_198161	5	1	70237	Bhlhb9	basic helix-loop-helix domain containing, class B9 (Bhlhb9), transcript variant 1, mRNA.
6733853	ILMN_2925044	1	chr1:130907356-130907406	1 E4	chr1:130906984-130911296	1 E4	RSQ	Mm.103794	NM_021380	2	1	58181	Il20	interleukin 20 (Il20), transcript variant 1, mRNA.
6733854	ILMN_2434673	3	chr3:58884801-58884851	3 D	chr3:58844027-58885212	3 D	RSQ	Mm.131502	NM_153384	3	1	229320	Clrn1	clarin 1 (Clrn1), transcript variant 1, mRNA.
6733855	ILMN_2700532	11 50.3 cM	chr11:82883894-82883944	11 C	chr11:82873062-82890624	11 C	RSQ	Mm.9286	NM_011235	10	1	19364	Rad51d	RAD51 homolog D (Rad51d), transcript variant 1, mRNA.
6733856	ILMN_2959341	11	chr11:103208883-103208933	11 E1	chr11:103208126-103218432	11 E1	RSQ	Mm.189646	NM_177801	2	1	328019	Spata32	spermatogenesis associated 32 (Spata32), mRNA.
6733857	ILMN_1255013	9 7.78 cM	chr9:21404995-21405045	9 A3	chr9:21367870-21405363	9 A3	RSQ	Mm.440026	NM_010561	14	1	16201	Ilf3	interleukin enhancer binding factor 3 (Ilf3), transcript variant 1, mRNA.
6733858	ILMN_1235612	3 F1|3	chr3:89401373-89401423	3 F1			UGA	Mm.258142				319945	Flad1	RFad1, flavin adenine dinucleotide synthetase, homolog (yeast)
6692857	ILMN_2616565	6 57.82 cM	chr6:122727949-122727999	6 F1	chr6:122727808-122742745	6 F1	RSQ	Mm.395108	NM_011401	4	1	20527	Slc2a3	solute carrier family 2 (facilitated glucose transporter), member 3 (Slc2a3), mRNA.
6704726	ILMN_2741571	15 37.55 cM	chr15:78539659-78539709	15 E1	chr15:78537014-78544345	15 E1	RSQ	Mm.211411	NM_009218	4	1	20607	Sstr3	somatostatin receptor 3 (Sstr3), mRNA.
6733859	ILMN_2851300	6 53.05 cM	chr6:114482874-114482924	6 E3	chr6:114397935-114483296	6 E3	RSQ	Mm.333327	NM_008285	3	1	15465	Hrh1	histamine receptor H1 (Hrh1), transcript variant 3, mRNA.
6700372	ILMN_2648409	9	chr9:114757133-114757183	9 F3	chr9:114756835-114781993	9 F3	RSQ	Mm.35600	NM_133978	2	1	102545	Cmtm7	CKLF-like MARVEL transmembrane domain containing 7 (Cmtm7), transcript variant 1, mRNA.
6696090	ILMN_1229589	12	chr12:84362090-84362140	12 D1	chr12:84361967-84373796	12 D1	RSQ	Mm.280062	NM_172582	4	1	217707	Coq6	coenzyme Q6 homolog (yeast) (Coq6), mRNA.
6699916	ILMN_2705846	11	chr11:107252052-107252102	11 E1	chr11:107207891-107470720	11 E1	RSQ	Mm.397413	NM_145823	4	1	71795	Pitpnc1	phosphatidylinositol transfer protein, cytoplasmic 1 (Pitpnc1), mRNA.
6702261	ILMN_1217480	13 26.04 cM	chr13:51123095-51123145	13 A5	chr13:51100879-51152562	13 A5	RSQ	Mm.188432	NM_146043	5	1	20729	Spin1	spindlin 1 (Spin1), transcript variant 2, mRNA.
6686956	ILMN_2647218	7	chr7:126970391-126970441	7 F3	chr7:126950534-126970606	7 F3	RSQ	Mm.283926	NM_144926	4	1	233878	Sez6l2	seizure related 6 homolog like 2 (Sez6l2), transcript variant 1, mRNA.
6699605	ILMN_1231247	1 26.99 cM	chr1:53067664-53067714	1 C1.1	chr1:53061639-53068079	1 C1.1	RSQ	Mm.3514	NM_010834	1	1	17700	Mstn	myostatin (Mstn), mRNA.
6733861	ILMN_2629718	4	chr4:134530277-134530327	4 D3	chr4:134525554-134535387	4 D3	RSQ	Mm.30153	NM_029759	5	1	76824	Mtfr1l	mitochondrial fission regulator 1-like (Mtfr1l), transcript variant 2, mRNA.
6701329	ILMN_2599570	2	chr2:4910355-4910405	2 A1	chr2:4881563-4910556	2 A1	RSQ	Mm.34329	NM_175400	1	1	109079	Sephs1	selenophosphate synthetase 1 (Sephs1), mRNA.
6733862	ILMN_2965621	13	chr13:92439663-92439713	13 C3	chr13:92425968-92441658	13 C3	RSQ	Mm.213623	NM_175455	2	1	218440	Ankrd34b	ankyrin repeat domain 34B (Ankrd34b), mRNA.
6689604	ILMN_1255734	6	chr6:143090610-143090660	6 G3	chr6:143010919-143100152	6 G3	RSQ	Mm.130260	NM_029081	22	1	74741	C2cd5	C2 calcium-dependent domain containing 5 (C2cd5), transcript variant 1, mRNA.
6694637	ILMN_1227939	12 62.65 cM	chr12:117269588-117269638	12 F2	chr12:116485719-117278167	12 F2	RSQ	Mm.206054	NM_011215	3	1	19276	Ptprn2	protein tyrosine phosphatase, receptor type, N polypeptide 2 (Ptprn2), mRNA.
6707718	ILMN_2631135	2	chr2:37004768-37004818	2 B	chr2:37004619-37005612	2 B	RSQ	Mm.377242	NM_207235	1	1	227789	Olfr358	olfactory receptor 358 (Olfr358), mRNA.
6694706	ILMN_1232386	10 39.72 cM	chr10:81346172-81346222	10 C1	chr10:81346045-81350427	10 C1	RSQ	Mm.38474	NM_010440	5	1	15353	Hmg20b	high mobility group 20B (Hmg20b), transcript variant 1, mRNA.
6706577	ILMN_2636951	12	chr12:102005400-102005450	12 E	chr12:101975973-102005993	12 E	RSQ	Mm.716	NM_016856	2	1	51786	Cpsf2	cleavage and polyadenylation specific factor 2 (Cpsf2), mRNA.
6687184	ILMN_1231111	11	chr11:58926839-58926889	11 B1.3	chr11:58918056-58926965	11 B1.3	RSQ	Mm.22540	NM_138678	1	1	192194	Btnl10	butyrophilin-like 10 (Btnl10), mRNA.
6698054	ILMN_2633897	1	chr1:86545723-86545773	1 C5	chr1:86543014-86582501	1 C5	RSQ	Mm.12925	NM_008801	1	1	18582	Pde6d	phosphodiesterase 6D, cGMP-specific, rod, delta (Pde6d), mRNA.
6693288	ILMN_2640368	17 2.05 cM	chr17:3649988-3650038	17 A1	chr17:3635239-3696261	17 A1	RSQ	Mm.328756	NM_198958	1	1	224480	Nox3	NADPH oxidase 3 (Nox3), mRNA.
6733863	ILMN_2904961	3	chr3:130703329-130703379	3 G3	chr3:130695916-130709444	3 G3	RSQ	Mm.300697	NM_025509	1	1	66357	Ostc	oligosaccharyltransferase complex subunit (Ostc), mRNA.
6686780	ILMN_2717744	15	chr15:78892572-78892622	15 E1	chr15:78877189-78894585	15 E1	RSQ	Mm.251331	NM_145929	1	1	106039	Gga1	golgi associated, gamma adaptin ear containing, ARF binding protein 1 (Gga1), mRNA.
6706212	ILMN_2679919	7	chr7:104644706-104644756	7 E3	chr7:104642879-104647305	7 E3	RSQ	Mm.223432	NM_147049	1	1	259051	Olfr658	olfactory receptor 658 (Olfr658), mRNA.
6694411	ILMN_2693976	1 43.94 cM	chr1:86349682-86349732	1 C5	chr1:86344718-86359455	1 C5	RSQ	Mm.154378	NM_010880	2	1	17975	Ncl	nucleolin (Ncl), mRNA.
6691335	ILMN_1254684	3	chr3:69748782-69748832	3 E1	chr3:69722054-69749046	3 E1	RSQ	Mm.21062	NM_133787	1	1	97112	Nmd3	NMD3 homolog (S. cerevisiae) (Nmd3), mRNA.
6733864	ILMN_2928050	8 34.84 cM	chr8:72181179-72181229	8 B3.3	chr8:72161199-72181366	8 B3.3	RSQ	Mm.162811	NM_023126	1	1	17274	Rab8a	RAB8A, member RAS oncogene family (Rab8a), mRNA.
6697769	ILMN_2665916	7	chr7:107781977-107782027	7 E3	chr7:107781543-107801179	7 E3	RSQ	Mm.99576	NM_172908	1	1	244199	Ovch2	ovochymase 2 (Ovch2), mRNA.
6687385	ILMN_2745406	18	chr18:52639155-52639205	18 D1	chr18:52615914-52639830	18 D1	RSQ	Mm.251599	NM_025749	9	1	66758	Zfp474	zinc finger protein 474 (Zfp474), mRNA.
6708336	ILMN_3162388	2	chr2:69667224-69667274	2 C2	chr2:69647254-69667569	2 C2	RSQ	Mm.252136	NM_028284	1	1	72569	Bbs5	Bardet-Biedl syndrome 5 (human) (Bbs5), mRNA.
6707656	ILMN_1243011	7 A3|7	chr7:24261886-24261930	7 A3			UGA	Mm.468052				54678	Zfp108	Zinc finger protein 108
6733866	ILMN_2869728	1	chr1:88205106-88205156	1 D	chr1:88204731-88205748	1 D	RSQ	Mm.439983	NM_008299	1	1	15504	Dnajb3	DnaJ (Hsp40) homolog, subfamily B, member 3 (Dnajb3), mRNA.
6698417	ILMN_1241055	19 12.26 cM	chr19:16872330-16872380	19 B	chr19:16872315-16873830	19 B	RSQ	Mm.7971	NM_008023	1	1	14240	Foxb2	forkhead box B2 (Foxb2), mRNA.
6696499	ILMN_2734683	16 26.48 cM	chr16:37835800-37835850	16 B3	chr16:37777054-37836516	16 B3	RSQ	Mm.182434	NM_008047	1	1	14314	Fstl1	follistatin-like 1 (Fstl1), mRNA.
6702221	ILMN_2738522	2 63.26 cM	chr2:131041028-131041078	2 F1	chr2:131039631-131042682	2 F1	RSQ	Mm.198399	NM_020014	8	1	14588	Gfra4	glial cell line derived neurotrophic factor family receptor alpha 4 (Gfra4), transcript variant 2, mRNA.
6733867	ILMN_3072407	1	chr1:173521613-173521663	1 H3	chr1:173521310-173535957	1 H3	RSQ	Mm.371698	NM_001024721	1	1	545384	BC094916	cDNA sequence BC094916 (BC094916), mRNA.
6733868	ILMN_2939138	10 36.75 cM	chr10:70925240-70925290	10 B5.3	chr10:70925096-71159634	10 B5.3	RSQ	Mm.286834	NM_031397	2	1	83675	Bicc1	bicaudal C homolog 1 (Drosophila) (Bicc1), mRNA.
6706907	ILMN_2712756		chr7:109846853-109846903	7 E3										Unknown
6733869	ILMN_3074444	10 39.72 cM	chr10:81001312-81001362	10 C1	chr10:80948623-81001365	10 C1	RSQ	Mm.222496	NM_001038655	1	1	14708	Gng7	guanine nucleotide binding protein (G protein), gamma 7 (Gng7), transcript variant 1, mRNA.
6733870	ILMN_3004151	10	chr10:80175050-80175100	10 C1	chr10:80172943-80175119	10 C1	RSQ	Mm.302754	NM_027207	1	1	69770	1600002K03Rik	RIKEN cDNA 1600002K03 gene (1600002K03Rik), mRNA.
6733871	ILMN_2792028	13	chr13:21319206-21319256	13 A3.1	chr13:21312202-21319624	13 A3.1	RSQ	Mm.46195	NM_145451	1	1	75512	Gpx6	glutathione peroxidase 6 (Gpx6), mRNA.
6703321	ILMN_2709864	19	chr19:24920491-24920541	19 B	chr19:24919915-24961616	19 B	RSQ	Mm.272127	NM_146097	3	1	226043	Cbwd1	COBW domain containing 1 (Cbwd1), transcript variant 1, mRNA.
6694676	ILMN_2678637	14	chr14:34352006-34352056	14 B	chr14:34351881-34355393	14 B	RSQ	Mm.27156	NM_183278	1	1	69134	Fam25c	family with sequence similarity 25, member C (Fam25c), mRNA.
6733873	ILMN_2656625	17 19.09 cM	chr17:36461325-36461375	17 B1	chr17:36460163-36462329	17 B1	RSQ	Mm.246581	NM_177634	5	1	224753	H2-M10.4	histocompatibility 2, M region locus 10.4 (H2-M10.4), mRNA.
6700130	ILMN_2665697	7	chr7:108317670-108317720	7 E3	chr7:108316895-108317828	7 E3	RSQ	Mm.223164	NM_146736	1	1	258731	Olfr491	olfactory receptor 491 (Olfr491), mRNA.
6709872	ILMN_2712044	11	chr11:24173049-24173099	11 A3.2	chr11:24078055-24173558	11 A3.2	RSQ	Mm.53687	NM_016707	4	1	14025	Bcl11a	B cell CLL/lymphoma 11A (zinc finger protein) (Bcl11a), transcript variant 1, mRNA.
6709558	ILMN_1226884	4 B3|4					UGA	Mm.445286				17844	Mup5	Major urinary protein 5
6733874	ILMN_3025681	9	chr9:72532533-72532583	9 D	chr9:72532239-72622949	9 D	RSQ	Mm.32081	NM_001033536	3	1	319758	Rfx7	regulatory factor X, 7 (Rfx7), mRNA.
6701720	ILMN_1238513	5	chr5:9485311-9485361	5 A1	chr5:9485235-9725352	5 A1	RSQ	Mm.318966	NM_181850	1	1	108069	Grm3	glutamate receptor, metabotropic 3 (Grm3), mRNA.
6688003	ILMN_1248763	8	chr8:35465312-35465362	8 A4	chr8:35465264-35495533	8 A4	RSQ	Mm.207534	NM_026067	1	1	67276	Eri1	exoribonuclease 1 (Eri1), mRNA.
6694347	ILMN_1224713	5	chr5:139272108-139272158	5 G2	chr5:139271875-139325464	5 G2	RSQ	Mm.297819	NM_172723	2	1	231821	Adap1	ArfGAP with dual PH domains 1 (Adap1), mRNA.
6733875	ILMN_3112268	10 39.72 cM	chr10:78063442-78063492	10 C1	chr10:78049841-78063622	10 C1	RSQ	Mm.13433	NM_019448	7	1	54427	Dnmt3l	DNA (cytosine-5-)-methyltransferase 3-like (Dnmt3l), transcript variant 1, mRNA.
6708644	ILMN_1244991	5	chr5:118009740-118009790	5 F	chr5:117976769-118010191	5 F	RSQ	Mm.21912	NM_145564	2	1	231670	Fbxo21	F-box protein 21 (Fbxo21), mRNA.
6698555	ILMN_2614895	10 26.64 cM	chr10:52436631-52436681	10 B3	chr10:52417546-52440192	10 B3	RSQ	Mm.199964	NM_030250	1	1	52014	Nus1	nuclear undecaprenyl pyrophosphate synthase 1 homolog (S. cerevisiae) (Nus1), mRNA.
6699598	ILMN_2830821	17 15.8 cM	chr17:31161444-31161494	17 A3.3	chr17:31161395-31165053	17 A3.3	RSQ	Mm.2854	NM_009362	2	1	21784	Tff1	trefoil factor 1 (Tff1), mRNA.
6691722	ILMN_1238871	2	chr2:34677144-34677194	2 B	chr2:34676982-34755232	2 B	RSQ	Mm.156452	NM_025709	8	1	66691	Gapvd1	GTPase activating protein and VPS9 domains 1 (Gapvd1), mRNA.
6733877	ILMN_3137813	11	chr11:68926522-68926572	11 B3	chr11:68921834-68927081	11 B3	RSQ	Mm.76826	NM_145746	4	1	252868	Odf4	outer dense fiber of sperm tails 4 (Odf4), mRNA.
6733878	ILMN_2908687	17	chr17:75528846-75528896	17 E2	chr17:75465537-75529053	17 E2	RSQ	Mm.329203	NM_207246	4	1	240168	Rasgrp3	RAS, guanyl releasing protein 3 (Rasgrp3), transcript variant 2, mRNA.
6727497	ILMN_2740407	7	chr7:101512562-101512612	7 E2	chr7:101421690-101512829	7 E2	RSQ	Mm.247564	NM_001008548	13	1	207728	Pde2a	phosphodiesterase 2A, cGMP-stimulated (Pde2a), transcript variant 2, mRNA.
6702917	ILMN_2726139	9	chr9:20170976-20171026	9 A3	chr9:20170633-20171569	9 A3	RSQ	Mm.377130	NM_146904	2	2	57251	Olfr870	olfactory receptor 870 (Olfr870), mRNA.
6690091	ILMN_2613303	18	chr18:34610567-34610617	18 B1	chr18:34598614-34624863	18 B1	RSQ	Mm.45602	NM_030147	9	1	78656	Brd8	bromodomain containing 8 (Brd8), transcript variant 1, mRNA.
6695342	ILMN_1244272	17	chr17:69289913-69289963	17 E1.3	chr17:69198300-69289991	17 E1.3	RSQ		XM_006523604	30	1	13823	Epb4.1l3	PREDICTED: erythrocyte protein band 4.1-like 3 (Epb4.1l3), transcript variant X2, mRNA.
6698000	ILMN_1221662	17	chr17:17971599-17971645	17 A3.2	chr17:17970457-17971677	17 A3.2	RSQ	Mm.491469	NM_008042	1	1	14294	Fpr3	formyl peptide receptor 3 (Fpr3), mRNA.
6693313	ILMN_2635260	5	chr5:73022548-73022598	5 C3.2	chr5:73020190-73256618	5 C3.2	RSQ	Mm.260594	NM_028194	16	1	72313	Fryl	furry homolog-like (Drosophila) (Fryl), mRNA.
6686983	ILMN_2761352	3	chr3:100050746-100050796	3 F2.2	chr3:99885416-100143322	3 F2.2	RSQ	Mm.55847	NM_028892	1	1	74362	Spag17	sperm associated antigen 17 (Spag17), mRNA.
6733883	ILMN_2864485	5	chr5:110354737-110354787	5 F	chr5:110344729-110356094	5 F	RSQ		NM_001310709	3	1	381667	Lrcol1	leucine rich colipase-like 1 (Lrcol1), transcript variant 1, mRNA.
6702489	ILMN_2736566	15	chr15:89351651-89351701	15 E3	chr15:89351003-89355659	15 E3	RSQ	Mm.34511	NM_178919	2	1	105847	Lmf2	lipase maturation factor 2 (Lmf2), mRNA.
6702681	ILMN_1255473	4	chr4:108861987-108862037	4 C7	chr4:108834677-108862119	4 C7	RSQ	Mm.159965	NM_025334	1	1	66073	Txndc12	thioredoxin domain containing 12 (endoplasmic reticulum) (Txndc12), mRNA.
6701821	ILMN_2776377	19	chr19:60838762-60838812	19 D3	chr19:60837276-60861430	19 D3	RSQ	Mm.48179	NM_053198	5	1	94281	Sfxn4	sideroflexin 4 (Sfxn4), mRNA.
6733884	ILMN_2926265	2			chr2:86130701-86131661	2 D	RSQ	Mm.377312	NM_001011784	2	2	257950	Olfr1039	olfactory receptor 1039 (Olfr1039), mRNA.
6693525	ILMN_2675581	8 14.12 cM	chr8:25555573-25555623	8 A2	chr8:25518758-25575718	8 A2	RSQ	Mm.265716	NM_010206	8	1	14182	Fgfr1	fibroblast growth factor receptor 1 (Fgfr1), transcript variant 1, mRNA.
6733885	ILMN_2972372	7	chr7:28399079-28399129	7 B1	chr7:28392995-28399383	7 B1	RSQ	Mm.7916	NM_019458	1	1	54624	Paf1	Paf1, RNA polymerase II associated factor, homolog (S. cerevisiae) (Paf1), mRNA.
6711643	ILMN_2534475	11	chr11:106033856-106033906	11 E1	chr11:106008202-106034064	11 E1	RSQ	Mm.343850	NM_001037712	3	1	192775	Kcnh6	potassium voltage-gated channel, subfamily H (eag-related), member 6 (Kcnh6), mRNA.
6699593	ILMN_1256544	2	chr2:178336186-178336236	2 H4	chr2:178141932-178338492	2 H4	RSQ	Mm.44413	NM_028806	6	1	74189	Phactr3	phosphatase and actin regulator 3 (Phactr3), transcript variant 1, mRNA.
6699401	ILMN_2464553	8	chr8:85055084-85055211	8 C3	chr8:85036914-85057582	8 C3	RSQ	Mm.220357	NM_145390	7	1	212999	Tnpo2	transportin 2 (importin 3, karyopherin beta 2b) (Tnpo2), transcript variant 1, mRNA.
6704017	ILMN_2751094	10	chr10:127052745-127052795	10 D3	chr10:127048245-127053006	10 D3	RSQ	Mm.6216	NM_010009	3	1	13115	Cyp27b1	cytochrome P450, family 27, subfamily b, polypeptide 1 (Cyp27b1), mRNA.
6709099	ILMN_1243025	7 54.66 cM	chr7:101822413-101822463	7 E2	chr7:101818312-101822726	7 E2	RSQ	Mm.5028	NM_008887	1	1	11859	Phox2a	paired-like homeobox 2a (Phox2a), mRNA.
6733886	ILMN_2833634	6 A3.1|6	chr6:24445300-24445350	6 A3.1			UGA	Mm.61131				214704	Iqub	IQ motif and ubiquitin domain containing
6733887	ILMN_2891176	11 13.89 cM	chr11:21557045-21557095	11 A3.1	chr11:21556691-21571934	11 A3.1	RSQ	Mm.212703	NM_008618	2	1	17449	Mdh1	malate dehydrogenase 1, NAD (soluble) (Mdh1), transcript variant 1, mRNA.
6733888	ILMN_2617656	11	chr11:61672253-61672303	11 B2	chr11:61653320-61672777	11 B2	RSQ	Mm.202760	NM_027817	1	1	71520	Grap	GRB2-related adaptor protein (Grap), mRNA.
6689185	ILMN_2655465	7	chr7:107750194-107750244	7 E3	chr7:107748454-107758032	7 E3	RSQ	Mm.132828	NM_177216	6	1	320635	Cyb5r2	cytochrome b5 reductase 2 (Cyb5r2), transcript variant 2, mRNA.
6733889	ILMN_2883666	1	chr1:105521186-105521236	1 E2.1	chr1:105518421-105663676	1 E2.1	RSQ	Mm.268911	NM_013784	2	1	27392	Pign	phosphatidylinositol glycan anchor biosynthesis, class N (Pign), mRNA.
6694356	ILMN_1231518	16	chr16:45730762-45730812	16 B5	chr16:45729724-45742955	16 B5	RSQ	Mm.247453	NM_172511	4	1	213012	Abhd10	abhydrolase domain containing 10 (Abhd10), transcript variant 1, mRNA.
6687821	ILMN_3160503	19	chr19:13313559-13313609	19 A	chr19:13313359-13314283	19 A	RSQ	Mm.377353	NM_001011841	1	1	258121	Olfr1465	olfactory receptor 1465 (Olfr1465), mRNA.
6733890	ILMN_2912805	2 E1|2					UG5	Mm.451654				258291	Olfr1167	Olfactory receptor 1167
6733893	ILMN_2878078	11	chr11:94479083-94479133	11 D	chr11:94478903-94485310	11 D	RSQ	Mm.156123	NM_144827	1	1	217116	Spata20	spermatogenesis associated 20 (Spata20), mRNA.
6686738	ILMN_2654828	17	chr17:74702875-74702925	17 E2	chr17:74528294-74703356	17 E2	RSQ	Mm.442564	NM_007566	11	1	12211	Birc6	baculoviral IAP repeat-containing 6 (Birc6), mRNA.
6733894	ILMN_2894574	2	chr2:158499111-158499161	2 H1	chr2:158409852-158499253	2 H1	RSQ		NM_001291137	9	1	228850	Ralgapb	Ral GTPase activating protein, beta subunit (non-catalytic) (Ralgapb), transcript variant 1, mRNA.
6691008	ILMN_2614059	11 13.9 cM	chr11:21898601-21898651	11 A3.1	chr11:21572280-21898686	11 A3.1	RSQ	Mm.138090	NM_145425	10	1	216560	Wdpcp	WD repeat containing planar cell polarity effector (Wdpcp), mRNA.
6693228	ILMN_1217991	10	chr10:8207523-8207573	10 A1	chr10:8204752-8518825	10 A1	RSQ	Mm.41163	NM_177387	2	1	338362	Ust	uronyl-2-sulfotransferase (Ust), mRNA.
6700424	ILMN_2604666	10 2.03 cM	chr10:5003631-5003681	10 A1	chr10:4611988-5005633	10 A1	RSQ	Mm.9213	NM_007956	9	1	13982	Esr1	estrogen receptor 1 (alpha) (Esr1), transcript variant 1, mRNA.
6692185	ILMN_1258158	12 39.21 cM	chr12:84430784-84430834	12 D1	chr12:84430720-84451024	12 D1	RSQ	Mm.247510	NM_134042	2	1	104776	Aldh6a1	aldehyde dehydrogenase family 6, subfamily A1 (Aldh6a1), transcript variant 1, mRNA.
6710857	ILMN_2622217	16 9.71 cM	chr16:14194931-14194981	16 A1	chr16:14194526-14291408	16 A1	RSQ	Mm.250705	NM_013607	5	1	17880	Myh11	myosin, heavy polypeptide 11, smooth muscle (Myh11), transcript variant 1, mRNA.
6689694	ILMN_2606804	16	chr16:52251151-52251201	16 B5	chr16:52248995-52452997	16 B5	RSQ	Mm.288282	NM_009655	2	1	11658	Alcam	activated leukocyte cell adhesion molecule (Alcam), mRNA.
6733896	ILMN_2970429	2	chr2:32255292-32255342	2 B	chr2:32255001-32260105	2 B	RSQ	Mm.425076	NM_011675	2	1	22245	Uck1	uridine-cytidine kinase 1 (Uck1), mRNA.
6698162	ILMN_1246701	2	chr2:136874099-136874149	2 F3	chr2:136873780-136891406	2 F3	RSQ	Mm.272570	NM_021527	6	1	59030	Mkks	McKusick-Kaufman syndrome (Mkks), transcript variant 1, mRNA.
6687625	ILMN_1238044	9	chr9:15561225-15561275	9 A2	chr9:15559863-15627933	9 A2	RSQ	Mm.32237	NM_181816	10	1	234964	Ccdc67	coiled-coil domain containing 67 (Ccdc67), mRNA.
6710385	ILMN_1257924	X	chrX:100737775-100737825	X C3	chrX:100729846-100738901	X C3	RSQ	Mm.283495	NM_023608	5	1	71584	Gdpd2	glycerophosphodiester phosphodiesterase domain containing 2 (Gdpd2), transcript variant 1, mRNA.
6688905	ILMN_1215796	1 49.76 cM	chr1:106712994-106713044	1 E2.1	chr1:106538175-106714290	1 E2.1	RSQ	Mm.257460	NM_009741	2	1	12043	Bcl2	B cell leukemia/lymphoma 2 (Bcl2), transcript variant 1, mRNA.
6733898	ILMN_2883952	16	chr16:17148646-17148696	16 A3	chr16:17146966-17148857	16 A3	RSQ	Mm.101656	NM_026940	2	1	69101	Ydjc	YdjC homolog (bacterial) (Ydjc), mRNA.
6733899	ILMN_2789888	5 56.01 cM	chr5:115241968-115242018	5 F	chr5:115241769-115272895	5 F	RSQ	Mm.30051	NM_016698	4	1	50849	Rnf10	ring finger protein 10 (Rnf10), transcript variant 2, mRNA.
6686852	ILMN_2715893	15	chr15:58180694-58180744	15 D1	chr15:58175878-58214892	15 D1	RSQ	Mm.25683	NM_026346	1	1	67731	Fbxo32	F-box protein 32 (Fbxo32), mRNA.
6700792	ILMN_1255237	X A7.3|X 37.41 cM	chrX:73790748-73790798	X A7.3			UGA	Mm.831				20832	Ssr4	Signal sequence receptor, delta
6703132	ILMN_2718791	7	chr7:45710462-45710512	7 B3	chr7:45709462-45715207	7 B3	RSQ	Mm.24222	NM_020011	5	1	56632	Sphk2	sphingosine kinase 2 (Sphk2), transcript variant 2, mRNA.
6692409	ILMN_2750515	12 39.7 cM	chr12:85477000-85477050	12 D2	chr12:85473900-85477269	12 D2	RSQ	Mm.246513	NM_010234	1	1	14281	Fos	FBJ osteosarcoma oncogene (Fos), mRNA.
6733901	ILMN_2838871	9	chr9:45938102-45938152	9 A5.2	chr9:45937856-45955249	9 A5.2	RSQ	Mm.379345	NM_172257	8	1	214597	Sidt2	SID1 transmembrane family, member 2 (Sidt2), transcript variant 2, mRNA.
6709863	ILMN_2745849	12	chr12:73984141-73984191	12 C3	chr12:73964529-73984820	12 C3	RSQ	Mm.25937	NM_178392	2	1	75627	Snapc1	small nuclear RNA activating complex, polypeptide 1 (Snapc1), mRNA.
6692575	ILMN_1249402	16	chr16:58672614-58672664	16 C1.2	chr16:58670207-58680389	16 C1.2	RSQ	Mm.291519	NM_007757	1	1	12892	Cpox	coproporphyrinogen oxidase (Cpox), mRNA.
6701976	ILMN_1252444	3	chr3:122933914-122933964	3 G1	chr3:122933600-122984447	3 G1	RSQ	Mm.491248	NM_133857	6	1	99526	Usp53	ubiquitin specific peptidase 53 (Usp53), mRNA.
6733904	ILMN_2764974	1	chr1:181509907-181509957	1 H4	chr1:181509632-181511451	1 H4	RSQ	Mm.491700	NM_207280	1	1	403180	Ccdc121	coiled-coil domain containing 121 (Ccdc121), mRNA.
6733905	ILMN_2861482	17	chr17:53507760-53507810	17 C	chr17:53507459-53539451	17 C	RSQ	Mm.444633	NM_173449	2	2	110332	Pp2d1	protein phosphatase 2C-like domain containing 1 (Pp2d1), mRNA.
6733906	ILMN_2986458	8	chr8:112020258-112020308	8 E1	chr8:112011358-112020528	8 E1	RSQ	Mm.213064	NM_020584	1	1	57321	Terf2ip	telomeric repeat binding factor 2, interacting protein (Terf2ip), mRNA.
6692777	ILMN_2437173	2	chr2:152413956-152414006	2 G3	chr2:152411955-152415044	2 G3	RSQ	Mm.391810	NM_175126	1	1	67917	Zcchc3	zinc finger, CCHC domain containing 3 (Zcchc3), mRNA.
6692446	ILMN_1224546	1	chr1:80267002-80267052	1 C5	chr1:80264922-80340690	1 C5	RSQ	Mm.12665	NM_016716	4	1	26554	Cul3	cullin 3 (Cul3), transcript variant 1, mRNA.
6733907	ILMN_2933993	19	chr19:4195456-4195506	19 A	chr19:4195197-4201603	19 A	RSQ	Mm.277629	NM_011237	3	1	19367	Rad9a	RAD9 homolog A (Rad9a), mRNA.
6709129	ILMN_2746968	8	chr8:11513023-11513073	8 A1.1	chr8:11497567-11513286	8 A1.1	RSQ	Mm.64911	NM_026995	4	1	69225	Carkd	carbohydrate kinase domain containing (Carkd), transcript variant 1, mRNA.
6733908	ILMN_3131640	10	chr10:61179455-61179505	10 B4	chr10:61175261-61180680	10 B4	RSQ	Mm.30227	NM_023064	6	1	65971	Tbata	thymus, brain and testes associated (Tbata), transcript variant 3, mRNA.
6707938	ILMN_1237181		chr8:42081315-42081365	8 A4										Unknown
6695755	ILMN_2663735	5	chr5:33741466-33741516	5 B2	chr5:33741351-33782704	5 B2	RSQ	Mm.260538	NM_019694	2	1	56384	Letm1	leucine zipper-EF-hand containing transmembrane protein 1 (Letm1), mRNA.
6733909	ILMN_2943387	10	chr10:5647480-5647530	10 A1	chr10:5639217-5647616	10 A1	RSQ	Mm.98916	NM_011702	5	1	22353	Vip	vasoactive intestinal polypeptide (Vip), transcript variant 1, mRNA.
6692263	ILMN_2680959	19 38.75 cM	chr19:45797117-45797167	19 C3	chr19:45792345-45816063	19 C3	RSQ	Mm.213204	NM_030716	3	1	80906	Kcnip2	Kv channel-interacting protein 2 (Kcnip2), transcript variant b, mRNA.
6693411	ILMN_1223317	14	chr14:47385721-47385771	14 C1	chr14:47373859-47386167	14 C1	RSQ	Mm.248615	NM_010705	2	1	16854	Lgals3	lectin, galactose binding, soluble 3 (Lgals3), transcript variant 2, mRNA.
6686460	ILMN_1233492	17 19.47 cM	chr17:40294433-40294483	17 B2	chr17:40293757-40319207	17 B2	RSQ	Mm.16781	NM_009638	2	1	11571	Crisp1	cysteine-rich secretory protein 1 (Crisp1), mRNA.
6709640	ILMN_2434160	8	chr8:54629715-54629765	8 B1.3	chr8:54629615-54718678	8 B1.3	RSQ	Mm.95281	NM_028220	11	1	244484	Wdr17	WD repeat domain 17 (Wdr17), transcript variant 1, mRNA.
6697192	ILMN_1228696	2 84.44 cM	chr2:163727554-163727604	2 H3	chr2:163726570-163750239	2 H3	RSQ	Mm.388	NM_007398	2	1	11486	Ada	adenosine deaminase (Ada), transcript variant 2, mRNA.
6733910	ILMN_2865527	11 62.92 cM	chr11:99415771-99415821	11 D	chr11:99415663-99422259	11 D	RSQ	Mm.436651	NM_010661	2	1	268482	Krt12	keratin 12 (Krt12), mRNA.
6707077	ILMN_2629794	14 28.19 cM	chr14:56206951-56207001	14 C3	chr14:56205262-56211407	14 C3	RSQ	Mm.457976	NM_010374	1	1	14943	Gzmf	granzyme F (Gzmf), mRNA.
6707802	ILMN_2675170	7	chr7:25745134-25745184	7 A3	chr7:25722038-25754720	7 A3	RSQ	Mm.254223	NM_144922	4	1	232989	Hnrnpul1	heterogeneous nuclear ribonucleoprotein U-like 1 (Hnrnpul1), transcript variant 1, mRNA.
6733912	ILMN_1215552	6	chr6:117934445-117934495	6 F1	chr6:117933558-117937335	6 F1	RSQ	Mm.250392	NM_033648	8	1	108017	Fxyd4	FXYD domain-containing ion transport regulator 4 (Fxyd4), transcript variant 1, mRNA.
6689951	ILMN_2491719	8	chr8:110089857-110089907	8 D3	chr8:110079733-110092752	8 D3	RSQ	Mm.87487	NM_175480	10	1	234725	Zfp612	zinc finger protein 612 (Zfp612), mRNA.
6733913	ILMN_3139818	15	chr15:89288345-89288395	15 E3	chr15:89288235-89315311	15 E3	RSQ	Mm.35483	NM_001081030	7	1	77980	Sbf1	SET binding factor 1 (Sbf1), transcript variant 2, mRNA.
6696745	ILMN_2672582	15	chr15:75997882-75997932	15 D3	chr15:75993768-75999153	15 D3	RSQ	Mm.40843	NM_177922	12	1	332110	Mapk15	mitogen-activated protein kinase 15 (Mapk15), mRNA.
6733914	ILMN_2971011	5 62.02 cM	chr5:121860628-121860678	5 F	chr5:121860215-122047825	5 F	RSQ	Mm.332661	NM_007804	18	1	13048	Cux2	cut-like homeobox 2 (Cux2), transcript variant 1, mRNA.
6692498	ILMN_2434519	5 15.81 cM			chr5:30058199-30073625	5 B1	RSQ	Mm.268395	NM_021288	2	1	22171	Tyms	thymidylate synthase (Tyms), transcript variant 1, mRNA.
6689620	ILMN_1215884	3 42.28 cM	chr3:97747813-97747863	3 F2.2	chr3:97738843-97768014	3 F2.2	RSQ	Mm.129840	NM_178080	5	1	83679	Pde4dip	phosphodiesterase 4D interacting protein (myomegalin) (Pde4dip), transcript variant 2, mRNA.
6688209	ILMN_2673380	7	chr7:101911730-101911780	7 E2	chr7:101905836-101911903	7 E2	RSQ	Mm.30003	NM_025605	1	1	66508	Lamtor1	late endosomal/lysosomal adaptor, MAPK and MTOR activator 1 (Lamtor1), mRNA.
6733915	ILMN_2791665	15	chr15:10399082-10399132	15 A1	chr15:10358578-10409738	15 A1	RSQ	Mm.482244	NM_001031851	8	1	268782	Agxt2	alanine-glyoxylate aminotransferase 2 (Agxt2), transcript variant 3, mRNA.
6703841	ILMN_2605694	3	chr3:89249635-89249685	3 F1	chr3:89246437-89249729	3 F1	RSQ	Mm.177991	NM_025327	3	1	66059	Krtcap2	keratinocyte associated protein 2 (Krtcap2), transcript variant 1, mRNA.
6733916	ILMN_2780915	8	chr8:106250305-106250354	8 D3	chr8:106211053-106251695	8 D3	RSQ	Mm.251804	NM_145404	2	1	214572	Prmt7	protein arginine N-methyltransferase 7 (Prmt7), mRNA.
6709055	ILMN_1227215	2 103.34 cM	chr2:180774764-180774814	2 H4	chr2:180774380-180776900	2 H4	RSQ	Mm.134062	NM_080641	1	1	140489	Bhlhe23	basic helix-loop-helix family, member e23 (Bhlhe23), mRNA.
6701568	ILMN_3161560	X			chrX:75146056-75163751	X A7.3	RSQ	Mm.460747	NM_001033786	2	1	434800	Smim9	small integral membrane protein 9 (Smim9), mRNA.
6708308	ILMN_2757861	3	chr3:103821681-103821731	3 F2.2	chr3:103809516-103822025	3 F2.2	RSQ	Mm.197568	NM_026193	6	1	67489	Ap4b1	adaptor-related protein complex AP-4, beta 1 (Ap4b1), transcript variant 1, mRNA.
6733918	ILMN_2663595	8	chr8:72100476-72100526	8 B3.3	chr8:72099761-72100706	8 B3.3	RSQ	Mm.377557	NM_146539	2	2	258532	Olfr373	olfactory receptor 373 (Olfr373), mRNA.
6733919	ILMN_2707400	9 7.78 cM	chr9:21393714-21393764	9 A3	chr9:21367870-21405363	9 A3	RSQ	Mm.440026	NM_010561	15	1	16201	Ilf3	interleukin enhancer binding factor 3 (Ilf3), transcript variant 1, mRNA.
6733920	ILMN_2799517	5	chr5:88504430-88504480	5 E1	chr5:88487974-88506049	5 E1	RSQ	Mm.8014	NM_017468	2	1	13801	Enam	enamelin (Enam), mRNA.
6733921	ILMN_3006911	17	chr17:32924723-32924773	17 B1	chr17:32924687-32947361	17 B1	RSQ	Mm.254838	NM_130882	6	1	170716	Cyp4f13	cytochrome P450, family 4, subfamily f, polypeptide 13 (Cyp4f13), mRNA.
6710008	ILMN_2488125	12	chr12:106071573-106071623	12 F1	chr12:106010262-106077410	12 E	RSQ	Mm.2981	NM_011705	9	1	22367	Vrk1	vaccinia related kinase 1 (Vrk1), transcript variant 1, mRNA.
6705468	ILMN_2620583	12	chr12:113074308-113074358	12 F1	chr12:113014507-113074401	12 F1	RSQ	Mm.35754	NM_001081170	12	1	217893	Pacs2	phosphofurin acidic cluster sorting protein 2 (Pacs2), transcript variant 2, mRNA.
6703439	ILMN_1244059	11	chr11:61776992-61777042	11 B2	chr11:61775597-61855092	11 B2	RSQ	Mm.162025	NM_013881	1	1	29869	Ulk2	unc-51 like kinase 2 (Ulk2), mRNA.
6702305	ILMN_2700281	9	chr9:19339052-19339102	9 A2	chr9:19338458-19339400	9 A2	RSQ	Mm.377393	NM_207145	1	1	258249	Olfr845	olfactory receptor 845 (Olfr845), mRNA.
6733925	ILMN_2789239	5	chr5:107106999-107107049	5 E5	chr5:107106569-107289595	5 E5	RSQ	Mm.200775	NM_011578	1	1	21814	Tgfbr3	transforming growth factor, beta receptor III (Tgfbr3), mRNA.
6710530	ILMN_1241310	15	chr15:90487747-90487797	15 E3	chr15:90487480-90679388	15 E3	RSQ	Mm.290991	NM_025815	3	1	66871	Cpne8	copine VIII (Cpne8), transcript variant 1, mRNA.
6700713	ILMN_1228629	3	chr3:9445967-9446017	3 A1	chr3:9427009-9610085	3 A1	RSQ	Mm.212908	NM_133218	2	1	170753	Zfp704	zinc finger protein 704 (Zfp704), mRNA.
6709501	ILMN_2606451	15 16.69 cM	chr15:42424745-42424793	15 B3.1	chr15:42424666-42676977	15 B3.1	RSQ	Mm.309336	NM_009640	3	1	11600	Angpt1	angiopoietin 1 (Angpt1), transcript variant 1, mRNA.
6690653	ILMN_2653143	1 84.93 cM	chr1:182315688-182315738	1 H5	chr1:182313101-182341606	1 H5	RSQ	Mm.30737	NM_175127	1	1	67948	Fbxo28	F-box protein 28 (Fbxo28), mRNA.
6696165	ILMN_2489360	12	chr12:17284494-17284544	12 A1.1	chr12:17266594-17284770	12 A1.1	RSQ	Mm.222825	NM_027959	1	1	71853	Pdia6	protein disulfide isomerase associated 6 (Pdia6), mRNA.
6699499	ILMN_2668805	2	chr2:14102423-14102473	2 A2	chr2:14074111-14148330	2 A2	RSQ	Mm.273174	NM_011484	3	1	20844	Stam	signal transducing adaptor molecule (SH3 domain and ITAM motif) 1 (Stam), mRNA.
6707973	ILMN_1228051	3 12.66 cM	chr3:30236874-30236924	3 A3	chr3:30236568-30509487	3 A3	RSQ	Mm.56965	NM_021442	1	1	14013	Mecom	MDS1 and EVI1 complex locus (Mecom), transcript variant 2, mRNA.
6733926	ILMN_3066123	13	chr13:46273832-46273882	13 A5	chr13:46273720-46300115	13 A5	RSQ	Mm.188108	NM_001005422	1	1	380842	Stmnd1	stathmin domain containing 1 (Stmnd1), mRNA.
6709212	ILMN_2474917	13 7.0 cM	chr13:19645176-19645226	13 A2	chr13:19645078-19697760	13 A2	RSQ	Mm.279939	NM_181591	3	1	73412	Nme8	NME/NM23 family member 8 (Nme8), transcript variant 1, mRNA.
6692497	ILMN_2706014	18	chr18:60474301-60474351	18 D3	chr18:60474190-60501983	18 D3	RSQ	Mm.273197	NM_134133	4	1	106878	Smim3	small integral membrane protein 3 (Smim3), mRNA.
6733928	ILMN_2780362	X	chrX:37150809-37150859	X A3.3	chrX:37150697-37168842	X A3.3	RSQ	Mm.471848	NM_001033785	1	1	434756	Akap14	A kinase (PRKA) anchor protein 14 (Akap14), mRNA.
6702030	ILMN_1234774	16	chr16:36257373-36257423	16 B3	chr16:36221561-36257427	16 B3	RSQ	Mm.327617	NM_029733	2	1	76770	2010005H15Rik	RIKEN cDNA 2010005H15 gene (2010005H15Rik), mRNA.
6689786	ILMN_1229936	11	chr11:59794138-59794188	11 B1.3	chr11:59791407-59810039	11 B1.3	RSQ	Mm.339640	NM_146018	6	1	216805	Flcn	folliculin (Flcn), transcript variant 2, mRNA.
6711002	ILMN_3161790	8	chr8:94526967-94527017	8 C5	chr8:94472762-94527272	8 C5	RSQ	Mm.334720	NM_001033207	7	1	434341	Nlrc5	NLR family, CARD domain containing 5 (Nlrc5), mRNA.
6688964	ILMN_2434900	8 43.96 cM	chr8:90247239-90247289	8 C4	chr8:90247111-90348252	8 C4	RSQ	Mm.302755	NM_172913	5	1	244579	Tox3	TOX high mobility group box family member 3 (Tox3), mRNA.
6686898	ILMN_3163029	5	chr5:129982361-129982411	5 G1.3	chr5:129942108-129986692	5 G1.3	RSQ	Mm.288718	NM_027121	3	1	69568	Vkorc1l1	vitamin K epoxide reductase complex, subunit 1-like 1 (Vkorc1l1), transcript variant 1, mRNA.
6704098	ILMN_2684848	14 31.48 cM	chr14:59356374-59356424	14 C3	chr14:59347406-59365490	14 C3	RSQ	Mm.479285	NM_199015	3	1	219132	Phf11d	PHD finger protein 11D (Phf11d), mRNA.
6733929	ILMN_2847717	19	chr19:13887619-13887669	19 A	chr19:13887260-13888208	19 A	RSQ	Mm.453527	NM_146634	2	1	258627	Olfr1504	olfactory receptor 1504 (Olfr1504), mRNA.
6733930	ILMN_2826869	7 30.54 cM	chr7:46740639-46740689	7 B3	chr7:46740498-46742980	7 B3	RSQ	Mm.148800	NM_009117	4	1	20208	Saa1	serum amyloid A 1 (Saa1), mRNA.
6694185	ILMN_1239102	17 17.98 cM	chr17:34315925-34315975	17 B1	chr17:34305866-34316674	17 B1	RSQ	Mm.22564	NM_010382	1	1	14969	H2-Eb1	histocompatibility 2, class II antigen E beta (H2-Eb1), mRNA.
6696363	ILMN_2724496	13 12.32 cM	chr13:27203608-27203658	13 A3.1	chr13:27196659-27203749	13 A3.1	RSQ	Mm.291456	NM_013766	2	1	27372	Prl3c1	prolactin family 3, subfamily c, member 1 (Prl3c1), transcript variant 1, mRNA.
6710757	ILMN_2589048	3	chr3:27377867-27377917	3 A3	chr3:27371350-27378010	3 A3	RSQ	Mm.194721	NM_177330	1	1	208188	Ghsr	growth hormone secretagogue receptor (Ghsr), mRNA.
6733931	ILMN_2908735	7	chr7:45493395-45493445	7 B3	chr7:45492673-45510408	7 B3	RSQ	Mm.258923	NM_008749	3	1	18220	Nucb1	nucleobindin 1 (Nucb1), transcript variant 2, mRNA.
6709619	ILMN_2677353	5	chr5:69567199-69567249	5 C3.1	chr5:69556923-69574652	5 C3.1	RSQ	Mm.21105	NM_172711	3	1	231279	Guf1	GUF1 GTPase homolog (S. cerevisiae) (Guf1), transcript variant 1, mRNA.
6733933	ILMN_3080065	X 79.19 cM	chrX:169879674-169879724	X F5	chrX:169879618-169990797	X F5	RSQ		NM_001290505	5	1	17318	Mid1	midline 1 (Mid1), transcript variant 4, mRNA.
6699421	ILMN_2673599	7	chr7:28894509-28894559	7 B1	chr7:28893253-28962280	7 B1	RSQ	Mm.81144	NM_021895	5	1	60595	Actn4	actinin alpha 4 (Actn4), mRNA.
6733934	ILMN_3107607	7	chr7:109894163-109894213	7 E3	chr7:109893780-109960422	7 E3	RSQ	Mm.21904	NM_021494	2	1	19347	Dennd5a	DENN/MADD domain containing 5A (Dennd5a), transcript variant 1, mRNA.
6733935	ILMN_3101385	7 69.26 cM	chr7:126980024-126980074	7 F3	chr7:126975913-126980501	7 F3	RSQ	Mm.28219	NM_026638	2	1	52858	Cdipt	CDP-diacylglycerol--inositol 3-phosphatidyltransferase (phosphatidylinositol synthase) (Cdipt), mRNA.
6694995	ILMN_1232372	9	chr9:50896665-50896715	9 A5.3	chr9:50892800-51009073	9 A5.3	RSQ	Mm.104932	NM_178710	4	1	235344	Sik2	salt inducible kinase 2 (Sik2), mRNA.
6733936	ILMN_3135991	13	chr13:76185124-76185167	13 C1	chr13:76098733-76187983	13 C1	RSQ	Mm.277964	NM_001081352	5	1	218343	Ttc37	tetratricopeptide repeat domain 37 (Ttc37), mRNA.
6690946	ILMN_1214750	2	chr2:43682593-43682643	2 B	chr2:43555324-43683048	2 B	RSQ	Mm.105278	NM_027552	4	1	70789	Kynu	kynureninase (L-kynurenine hydrolase) (Kynu), transcript variant 1, mRNA.
6702412	ILMN_2764732	14	chr14:70171239-70171289	14 D2	chr14:70164217-70177672	14 D2	RSQ	Mm.283968	NM_145978	6	1	213019	Pdlim2	PDZ and LIM domain 2 (Pdlim2), transcript variant 1, mRNA.
6706580	ILMN_2712685	X 45.47 cM	chrX:102515692-102515742	X D	chrX:102513974-102644246	X D	RSQ	Mm.212889	NM_008832	4	1	18679	Phka1	phosphorylase kinase alpha 1 (Phka1), transcript variant 1, mRNA.
6733937	ILMN_2827036	17 12.4 cM	chr17:24595875-24595925	17 A3.3	chr17:24549949-24596514	17 A3.3	RSQ	Mm.290442	NM_013630	21	1	18763	Pkd1	polycystic kidney disease 1 homolog (Pkd1), mRNA.
6733938	ILMN_2819951	15	chr15:39870653-39870703	15 B3.1	chr15:39870602-39943757	15 B3.1	RSQ	Mm.39874	NM_172814	4	1	239393	Lrp12	low density lipoprotein-related protein 12 (Lrp12), mRNA.
6691817	ILMN_2430275	16	chr16:11137134-11137184	16 A1	chr16:11136593-11176393	16 A1	RSQ	Mm.226860	NM_145931	7	1	106205	Zc3h7a	zinc finger CCCH type containing 7 A (Zc3h7a), transcript variant 1, mRNA.
6702422	ILMN_1217629	11 45.22 cM	chr11:73147366-73147416	11 B4	chr11:73090594-73147449	11 B4	RSQ	Mm.96	NM_008399	1	1	16407	Itgae	integrin alpha E, epithelial-associated (Itgae), transcript variant 1, mRNA.
6690884	ILMN_2599145	11	chr11:115183067-115183117	11 E2	chr11:115182831-115187316	11 E2	RSQ	Mm.86823	NM_025400	3	1	66176	Nat9	N-acetyltransferase 9 (GCN5-related, putative) (Nat9), mRNA.
6702253	ILMN_2435505	1 79.4 cM	chr1:171414457-171414507	1 H3	chr1:171411680-171418759	1 H3	RSQ	Mm.8	NM_009480	4	1	22278	Usf1	upstream transcription factor 1 (Usf1), transcript variant 3, mRNA.
6706355	ILMN_1242471	18	chr18:80836370-80836420	18 E3	chr18:80734140-80934058	18 E3	RSQ	Mm.247138	NM_015805	7	1	50771	Atp9b	ATPase, class II, type 9B (Atp9b), transcript variant 2, mRNA.
6693233	ILMN_2767949	14 33.81 cM	chr14:65034032-65034082	14 D1	chr14:64950044-65039835	14 D1	RSQ	Mm.71332	NM_153414	2	1	210925	Ints9	integrator complex subunit 9 (Ints9), transcript variant 1, mRNA.
6690691	ILMN_2594477	3 61.05 cM	chr3:131643138-131643188	3 G3	chr3:131564767-131643671	3 G3	RSQ	Mm.244912	NM_011863	4	1	23971	Papss1	3'-phosphoadenosine 5'-phosphosulfate synthase 1 (Papss1), transcript variant 1, mRNA.
6700435	ILMN_1238873	1	chr1:119548855-119548905	1 E2.3	chr1:119545032-119649000	1 E2.3	RSQ	Mm.253156	NM_145506	4	1	226352	Epb41l5	erythrocyte membrane protein band 4.1 like 5 (Epb41l5), transcript variant 1, mRNA.
6733943	ILMN_1239219	16 57.51 cM	chr16:97560624-97560674	16 C4	chr16:97536082-97560899	16 C4	RSQ	Mm.14157	NM_013606	2	1	17858	Mx2	MX dynamin-like GTPase 2 (Mx2), transcript variant 1, mRNA.
6710942	ILMN_2749198	3 40.14 cM	chr3:92419110-92419160	3 F1	chr3:92418086-92419396	3 F1	RSQ	Mm.57084	NR_003185	1	1	20764	Sprr2j-ps	small proline-rich protein 2J, pseudogene (Sprr2j-ps), non-coding RNA.
6698869	ILMN_1236845	8	chr8:105716206-105716256	8 D3	chr8:105716112-105758607	8 D3	RSQ	Mm.40954	NM_027469	7	1	70575	Gfod2	glucose-fructose oxidoreductase domain containing 2 (Gfod2), mRNA.
6733945	ILMN_2631251	2	chr2:69380494-69380544	2 C2	chr2:69380461-69403086	2 C2	RSQ	Mm.211655	NM_175512	1	1	241452	Dhrs9	dehydrogenase/reductase (SDR family) member 9 (Dhrs9), mRNA.
6701672	ILMN_2738803	6	chr6:72875157-72875207	6 C1			UGA	Mm.447137						Transcribed locus
6687185	ILMN_1257796	6	chr6:38048750-38048800	6 B1	chr6:38048482-38124586	6 B1	RSQ	Mm.462308	NM_080467	1	1	140494	Atp6v0a4	ATPase, H+ transporting, lysosomal V0 subunit A4 (Atp6v0a4), mRNA.
6696126	ILMN_1230505	12	chr12:72073805-72073855	12 C3	chr12:72073427-72085313	12 C3	RSQ	Mm.286120	NM_026038	1	1	67217	L3hypdh	L-3-hydroxyproline dehydratase (trans-) (L3hypdh), mRNA.
6733946	ILMN_2941714	5	chr5:136044900-136044950	5 G2	chr5:136038495-136044993	5 G2	RSQ	Mm.3089	NM_175309	1	1	100647	Upk3b	uroplakin 3B (Upk3b), mRNA.
6733947	ILMN_2928987	7	chr7:55831198-55831248	7 B5	chr7:55794147-55831447	7 B5	RSQ	Mm.284306	NM_146190	4	1	233276	Tubgcp5	tubulin, gamma complex associated protein 5 (Tubgcp5), mRNA.
6715375	ILMN_1249095	10	chr10:23941158-23941208	10 A4	chr10:23938571-23941583	10 A4	RSQ	Mm.300611	NM_001007266	1	1	209512	Taar2	trace amine-associated receptor 2 (Taar2), mRNA.
6733948	ILMN_2860750	6	chr6:86680956-86681610	6 D1	chr6:86675168-86684491	6 D1	RSQ	Mm.182650	NM_025665	1	1	66618	Snrnp27	small nuclear ribonucleoprotein 27 (U4/U6.U5) (Snrnp27), mRNA.
6705960	ILMN_2614990	6	chr6:126866788-126866838	6 F3	chr6:126853097-126874308	6 F3	RSQ	Mm.87748	NM_009650	1	1	11642	Akap3	A kinase (PRKA) anchor protein 3 (Akap3), mRNA.
6710340	ILMN_2658355	15	chr15:9370455-9370505	15 A1	chr15:9335597-9370870	15 A1	RSQ	Mm.422853	NM_144845	3	1	223337	Ugt3a2	UDP glycosyltransferases 3 family, polypeptide A2 (Ugt3a2), mRNA.
6719259	ILMN_1218630	7	chr7:140418944-140418994	7 F4	chr7:140418841-140419771	7 F4	RSQ	Mm.377796	NM_147026	1	1	259028	Olfr532	olfactory receptor 532 (Olfr532), mRNA.
6708282	ILMN_2643241	15	chr15:99700924-99700974	15 F1	chr15:99670717-99701128	15 F1	RSQ	Mm.440107	NM_009597	5	1	11419	Asic1	acid-sensing (proton-gated) ion channel 1 (Asic1), transcript variant 1, mRNA.
6733949	ILMN_2797594	11	chr11:3308389-3308439	11 A1	chr11:3290456-3309083	11 A1	RSQ	Mm.275563	NM_019574	5	1	56218	Patz1	POZ (BTB) and AT hook containing zinc finger 1 (Patz1), transcript variant 1, mRNA.
6733950	ILMN_2903639	12 11.26 cM	chr12:28867358-28867408	12 A2	chr12:28751827-28867491	12 A2	RSQ	Mm.273724	NM_201357	5	1	380752	Tssc1	tumor suppressing subtransferable candidate 1 (Tssc1), mRNA.
6733951	ILMN_2930095	2	chr2:32573462-32573512	2 B	chr2:32570857-32573571	2 B	RSQ	Mm.22001	NM_010073	1	1	13481	Dpm2	dolichol-phosphate (beta-D) mannosyltransferase 2 (Dpm2), mRNA.
6714134	ILMN_1377921	7	chr7:3704749-3705763	7 A1	chr7:3704040-3706897	7 A1	RSQ	Mm.13944	NM_029767	3	1	76846	Rps9	ribosomal protein S9 (Rps9), mRNA.
6705549	ILMN_2762480	2	chr2:89325524-89325574	2 E1	chr2:89325242-89326178	2 E1	RSQ	Mm.223016	NM_146323	1	1	258320	Olfr1232	olfactory receptor 1232 (Olfr1232), mRNA.
6695844	ILMN_2635462	5 44.78 cM	chr5:90797965-90798015	5 E1	chr5:90794533-90803067	5 E1	RSQ	Mm.64326	NM_011339	1	1	20309	Cxcl15	chemokine (C-X-C motif) ligand 15 (Cxcl15), mRNA.
6701846	ILMN_2655419	18 23.74 cM	chr18:44277603-44277653	18 B3	chr18:44270126-44277700	18 B3	RSQ	Mm.57234	NM_010935	1	1	18169	Npy6r	neuropeptide Y receptor Y6 (Npy6r), mRNA.
6692272	ILMN_1255053	7 65.52 cM	chr7:122169772-122169822	7 F2	chr7:122159434-122169884	7 F2	RSQ	Mm.16525	NM_011121	1	1	18817	Plk1	polo-like kinase 1 (Plk1), mRNA.
6701825	ILMN_1235016	9	chr9:110426249-110426299	9 F2	chr9:110425925-110476694	9 F2	RSQ	Mm.41744	NM_177771	6	1	270201	Klhl18	kelch-like 18 (Klhl18), mRNA.
6733953	ILMN_2948987	5			chr5:91948841-91963068	5 E2	RSQ	Mm.159453	NM_026557	4	1	68098	Rchy1	ring finger and CHY zinc finger domain containing 1 (Rchy1), transcript variant 1, mRNA.
6705481	ILMN_1215009	15	chr15:78164234-78164284	15 E1	chr15:78159462-78174108	15 E1	RSQ	Mm.30191	NM_025931	1	1	67042	Ift27	intraflagellar transport 27 (Ift27), mRNA.
6733954	ILMN_2948143	3 21.72 cM	chr3:50365255-50365305	3 C	chr3:50364935-50443613	3 C	RSQ	Mm.260988	NM_011990	1	1	26570	Slc7a11	solute carrier family 7 (cationic amino acid transporter, y+ system), member 11 (Slc7a11), mRNA.
6733955	ILMN_3015989	1	chr1:94011343-94011393	1 D	chr1:93990508-94011539	1 D	RSQ	Mm.417228	NM_001039219	2	1	619597	Gm6086	predicted gene 6086 (Gm6086), mRNA.
6733957	ILMN_3025162	19 34.25 cM	chr19:40395680-40395730	19 C3	chr19:40292039-40451398	19 C3	RSQ	Mm.210815	NM_001034962	29	1	20411	Sorbs1	sorbin and SH3 domain containing 1 (Sorbs1), transcript variant 3, mRNA.
6733959	ILMN_2918440	11	chr11:101406977-101407026	11 D	chr11:101406839-101417433	11 D	RSQ	Mm.146283	NM_144829	2	1	69684	Aarsd1	alanyl-tRNA synthetase domain containing 1 (Aarsd1), mRNA.
6686483	ILMN_3161897	8 53.04 cM	chr8:104419467-104419517	8 D3	chr8:104417673-104443047	8 D3	RSQ	Mm.289583	NM_001013380	2	1	234663	Dync1li2	dynein, cytoplasmic 1 light intermediate chain 2 (Dync1li2), mRNA.
6702620	ILMN_2736042	15	chr15:13034450-13034500	15 A1	chr15:13028698-13173675	15 A1	RSQ	Mm.57048	NM_007666	3	1	12563	Cdh6	cadherin 6 (Cdh6), mRNA.
6691964	ILMN_2661628	19	chr19:21597833-21597883	19 B	chr19:21597312-21652791	19 B	RSQ	Mm.272430	NM_025423	1	1	66206	1110059E24Rik	RIKEN cDNA 1110059E24 gene (1110059E24Rik), mRNA.
6727237	ILMN_1253045	3	chr3:144911197-144911247	3 H2	chr3:144910920-144932529	3 H2	RSQ	Mm.440040	NM_001033199	1	1	99709	Clca4b	chloride channel accessory 4B (Clca4b), mRNA.
6706827	ILMN_1239463	17 17.25 cM	chr17:31844877-31844927	17 B1	chr17:31844249-31855792	17 B1	RSQ	Mm.290941	NM_010831	1	1	17691	Sik1	salt inducible kinase 1 (Sik1), mRNA.
6693046	ILMN_1237059	6 61.57 cM	chr6:126640727-126640777	6 F3	chr6:126636462-126645801	6 F3	RSQ	Mm.40424	NM_010595	1	1	16485	Kcna1	potassium voltage-gated channel, shaker-related subfamily, member 1 (Kcna1), mRNA.
6693886	ILMN_1218627	17	chr17:5433465-5433515	17 A1	chr17:5410863-5440260	17 A1	RSQ	Mm.46654	NM_027457	1	1	70544	Tmem242	transmembrane protein 242 (Tmem242), mRNA.
6706333	ILMN_2516157	6 17.72 cM	chr6:38315724-38315774	6 B1	chr6:38315671-38354603	6 B1	RSQ	Mm.486484	NM_028864	1	1	78781	Zc3hav1	zinc finger CCCH type, antiviral 1 (Zc3hav1), transcript variant 2, mRNA.
6699653	ILMN_1213617	2 85.27 cM	chr2:164834343-164834393	2 H3	chr2:164833772-164841032	2 H3	RSQ	Mm.359633	NM_008906	3	1	19025	Ctsa	cathepsin A (Ctsa), transcript variant 1, mRNA.
6695044	ILMN_2699921	1	chr1:13626545-13626595	1 A3	chr1:13625898-13660509	1 A3	RSQ	Mm.89572	NM_145381	2	1	212442	Lactb2	lactamase, beta 2 (Lactb2), mRNA.
6703162	ILMN_1254996	4	chr4:21834293-21834343	4 A3	chr4:21776269-21837872	4 A3	RSQ	Mm.154306	NM_152825	5	1	77593	Usp45	ubiquitin specific petidase 45 (Usp45), transcript variant 1, mRNA.
6733964	ILMN_3062267	12 39.0 cM	chr12:84014471-84014521	12 D1	chr12:84009501-84017669	12 D1	RSQ	Mm.1978	NM_012006	1	1	26897	Acot1	acyl-CoA thioesterase 1 (Acot1), mRNA.
6698695	ILMN_2665788	5 40.23 cM	chr5:75933294-75933344	5 C3.3	chr5:75933273-75978428	5 C3.3	RSQ	Mm.285	NM_010612	2	1	16542	Kdr	kinase insert domain protein receptor (Kdr), mRNA.
6733965	ILMN_2832524	15 36.28 cM	chr15:76699521-76699571	15 D3	chr15:76696763-76699675	15 D3	RSQ	Mm.30130	NM_182805	1	1	76282	Gpt	glutamic pyruvic transaminase, soluble (Gpt), mRNA.
6708141	ILMN_1230485	18 34.41 cM	chr18:61125768-61125818	18 E1	chr18:61105571-61131139	18 E1	RSQ	Mm.22574	NM_001037859	4	1	12978	Csf1r	colony stimulating factor 1 receptor (Csf1r), mRNA.
6708781	ILMN_3160420	15	chr15:96073696-96073746	15 F1	chr15:96073337-96079553	15 F1	RSQ		NR_126492	1	1	402773	D030018L15Rik	RIKEN cDNA D030018L15 gene (D030018L15Rik), transcript variant 1, non-coding RNA.
6733968	ILMN_2870410	12	chr12:21313815-21313864	12 A1.3	chr12:21286296-21315056	12 A1.3	RSQ	Mm.356778	NM_018813	3	1	54451	Cpsf3	cleavage and polyadenylation specificity factor 3 (Cpsf3), mRNA.
6702899	ILMN_2745912	7	chr7:104580338-104580388	7 E3	chr7:104579623-104580669	7 E3	RSQ	Mm.377129	NM_147074	1	1	57250	Olfr653	olfactory receptor 653 (Olfr653), mRNA.
6733969	ILMN_2444505	2	chr2:167646975-167647025	2 H3	chr2:167643224-167661544	2 H3	RSQ	Mm.4863	NM_145538	1	1	407243	Tmem189	transmembrane protein 189 (Tmem189), mRNA.
6702400	ILMN_2739905	7					RSQ	Mm.458429	NM_029000	4	2	74558	Gvin1	GTPase, very large interferon inducible 1 (Gvin1), transcript variant 1, mRNA.
6733970	ILMN_2959480	11 42.86 cM			chr11:69666935-69672423	11 B3	RSQ	Mm.371557	NM_144958	2	1	13681	Eif4a1	eukaryotic translation initiation factor 4A1 (Eif4a1), transcript variant 1, mRNA.
6704370	ILMN_2724815	11	chr11:75176148-75176198	11 B5	chr11:75175942-75178808	11 B5	RSQ	Mm.41496	NM_027136	1	1	246257	Ovca2	candidate tumor suppressor in ovarian cancer 2 (Ovca2), mRNA.
6703469	ILMN_2768992	12	chr12:8342595-8342645	12 A1.1	chr12:8313432-8343824	12 A1.1	RSQ	Mm.309954	NM_021429	2	1	58240	Hs1bp3	HCLS1 binding protein 3 (Hs1bp3), mRNA.
6702849	ILMN_2705700	5	chr5:7305267-7305317	5 A1	chr5:7304163-7311491	5 A1	RSQ	Mm.158494	NM_027603	2	1	70920	4921511H03Rik	RIKEN cDNA 4921511H03 gene (4921511H03Rik), mRNA.
6699482	ILMN_2726005	8	chr8:105382503-105382553	8 D3	chr8:105375380-105382862	8 D3	RSQ	Mm.32034	NM_001081333	12	1	102075	Plekhg4	pleckstrin homology domain containing, family G (with RhoGef domain) member 4 (Plekhg4), mRNA.
6693924	ILMN_1254576	3 47.02 cM	chr3:108399644-108399694	3 F3	chr3:108390847-108415494	3 F3	RSQ	Mm.39728	NM_017392	4	1	53883	Celsr2	cadherin, EGF LAG seven-pass G-type receptor 2 (flamingo homolog, Drosophila) (Celsr2), transcript variant 1, mRNA.
6687128	ILMN_2650492	18 53.48 cM	chr18:80408461-80408511	18 E3	chr18:80407958-80469667	18 E3	RSQ	Mm.312893	NM_026295	4	1	67655	Ctdp1	CTD (carboxy-terminal domain, RNA polymerase II, polypeptide A) phosphatase, subunit 1 (Ctdp1), mRNA.
6698299	ILMN_2734560	7	chr7:44959497-44959547	7 B3	chr7:44959371-44974851	7 B3	RSQ	Mm.231465	NM_153679	8	1	78070	Cpt1c	carnitine palmitoyltransferase 1c (Cpt1c), transcript variant 1, mRNA.
6692124	ILMN_1213289	2	chr2:155490747-155490797	2 H1	chr2:155490379-155514846	2 H1	RSQ	Mm.41757	NM_144786	5	1	207182	Ggt7	gamma-glutamyltransferase 7 (Ggt7), mRNA.
6733971	ILMN_2723523	10	chr10:81275185-81275235	10 C1	chr10:81273187-81291267	10 C1	RSQ	Mm.27984	NM_013769	4	1	27375	Tjp3	tight junction protein 3 (Tjp3), transcript variant 3, mRNA.
6733972	ILMN_2755443	X	chrX:159973897-159973947	X F4	chrX:159708600-159975920	X F4	RSQ	Mm.286495	NM_021389	17	1	58194	Sh3kbp1	SH3-domain kinase binding protein 1 (Sh3kbp1), transcript variant 2, mRNA.
6717926	ILMN_2536080	14	chr14:31528871-31529527	14 B	chr14:31523083-31577383	14 B	RSQ	Mm.239821	NM_009937	6	1	382864	Colq	collagen-like tail subunit (single strand of homotrimer) of asymmetric acetylcholinesterase (Colq), mRNA.
6702167	ILMN_2688075	5 2.3 cM			chr5:4080673-4104697	5 A1	RSQ	Mm.140158	NM_020010	1	1	13121	Cyp51	cytochrome P450, family 51 (Cyp51), mRNA.
6707975	ILMN_2684307	9	chr9:44402874-44402924	9 A5.2	chr9:44398175-44402965	9 A5.2	RSQ	Mm.30087	NM_008063	8	1	14385	Slc37a4	solute carrier family 37 (glucose-6-phosphate transporter), member 4 (Slc37a4), transcript variant 2, mRNA.
6733973	ILMN_2937251	17	chr17:37610278-37610328	17 B1	chr17:37609784-37610779	17 B1	RSQ	Mm.482845	NM_001011753	1	1	257908	Olfr115	olfactory receptor 115 (Olfr115), mRNA.
6703917	ILMN_1216285	4 23.05 cM	chr4:43566732-43566782	4 A5	chr4:43562633-43567060	4 A5	RSQ	Mm.12407	NM_013497	1	1	12913	Creb3	cAMP responsive element binding protein 3 (Creb3), mRNA.
6702867	ILMN_2727437	3	chr3:88328035-88328085	3 F1	chr3:88325022-88328631	3 F1	RSQ	Mm.439922	NM_020003	1	1	56700	Glmp	glycosylated lysosomal membrane protein (Glmp), mRNA.
6693287	ILMN_1224574	8 49.4 cM	chr8:99030572-99030622	8 D1	chr8:99028768-99416471	8 D1	RSQ	Mm.441131	NM_007667	3	1	12564	Cdh8	cadherin 8 (Cdh8), transcript variant 2, mRNA.
6695607	ILMN_1253317	19	chr19:52991210-52991260	19 D2	chr19:52991179-53038654	19 D2	RSQ	Mm.99776	NM_133216	3	1	170750	Xpnpep1	X-prolyl aminopeptidase (aminopeptidase P) 1, soluble (Xpnpep1), mRNA.
6705766	ILMN_1232915	4 45.52 cM	chr4:98112125-98112175	4 C6	chr4:97777625-98118876	4 C6	RSQ	Mm.31274	NM_010905	8	1	18027	Nfia	nuclear factor I/A (Nfia), transcript variant 2, mRNA.
6688571	ILMN_2729452	17	chr17:32551471-32551521	17 B1	chr17:32536628-32551797	17 B1	RSQ	Mm.30504	NM_024442	5	1	70101	Cyp4f16	cytochrome P450, family 4, subfamily f, polypeptide 16 (Cyp4f16), mRNA.
6706292	ILMN_3162887	1			chr1:85600702-85645036	1 C5	RSQ	Mm.445821	NM_001013817	7	2	434484	Sp140	Sp140 nuclear body protein (Sp140), mRNA.
6733974	ILMN_2817903	14 33.24 cM	chr14:63199257-63199307	14 D1	chr14:63198913-63245271	14 D1	RSQ	Mm.247669	NM_008092	4	1	14463	Gata4	GATA binding protein 4 (Gata4), transcript variant 2, mRNA.
6697961	ILMN_2614563	15	chr15:77525152-77525202	15 E1	chr15:77524866-77533315	15 E1	RSQ	Mm.86391	NM_175391	2	1	108956	Apol7c	apolipoprotein L 7c (Apol7c), mRNA.
6733975	ILMN_2800881	4			chr4:153957236-153961924	4 E2	RSQ	Mm.7066	NM_175287	2	1	97159	A430005L14Rik	RIKEN cDNA A430005L14 gene (A430005L14Rik), transcript variant 1, mRNA.
6733976	ILMN_3068452	13 47.63 cM	chr13:92265939-92265989	13 C3	chr13:92211880-92355003	13 C3	RSQ	Mm.343101	NM_010829	7	1	17686	Msh3	mutS homolog 3 (E. coli) (Msh3), transcript variant 1, mRNA.
6702280	ILMN_2746797	8	chr8:105275576-105275626	8 D3	chr8:105269800-105275845	8 D3	RSQ	Mm.89204	NM_011939	7	1	26386	Hsf4	heat shock transcription factor 4 (Hsf4), transcript variant 2, mRNA.
6697063	ILMN_2734152	12 8.04 cM	chr12:16825569-16825618	12 A1.1	chr12:16810964-16826752	12 A1.1	RSQ	Mm.23296	NM_033270	5	1	50496	E2f6	E2F transcription factor 6 (E2f6), transcript variant 1, mRNA.
6705407	ILMN_1236988	11	chr11:50389692-50389742	11 B1.3	chr11:50389302-50431111	11 B1.3	RSQ	Mm.390400	NM_172557	2	1	216724	Rufy1	RUN and FYVE domain containing 1 (Rufy1), mRNA.
6696900	ILMN_2637073	6 1.99 cM	chr6:5432920-5432970	6 A1	chr6:5383385-5433021	6 A1	RSQ	Mm.51340	NM_023048	1	1	65255	Asb4	ankyrin repeat and SOCS box-containing 4 (Asb4), mRNA.
6694914	ILMN_2629701	2 55.18 cM	chr2:105387247-105387297	2 E3	chr2:105385947-105399319	2 E3	RSQ	Mm.4876	NM_009037	1	1	19672	Rcn1	reticulocalbin 1 (Rcn1), mRNA.
6687633	ILMN_2434674	3	chr3:58884800-58884850	3 D	chr3:58844027-58885212	3 D	RSQ	Mm.131502	NM_153384	3	1	229320	Clrn1	clarin 1 (Clrn1), transcript variant 1, mRNA.
6733978	ILMN_2939012	2	chr2:167065173-167065218	2 H3	chr2:167062933-167065862	2 H3	RSQ	Mm.391959	NM_001081005	1	1	68949	1500012F01Rik	RIKEN cDNA 1500012F01 gene (1500012F01Rik), mRNA.
6707372	ILMN_2671411	12 61.13 cM	chr12:111794601-111794651	12 F1	chr12:111758848-111794899	12 F1	RSQ	Mm.278357	NM_008450	7	1	16593	Klc1	kinesin light chain 1 (Klc1), transcript variant a, mRNA.
6733979	ILMN_3134079	1 70.53 cM	chr1:163312467-163312517	1 H2.1	chr1:163245118-163313650	1 H2.1	RSQ	Mm.288642	NM_011127	4	1	18933	Prrx1	paired related homeobox 1 (Prrx1), transcript variant 1, mRNA.
6695106	ILMN_2694998	7	chr7:13034642-13034692	7 A1	chr7:13032005-13034777	7 A1	RSQ	Mm.295670	NM_026885	2	1	68953	Chmp2a	charged multivesicular body protein 2A (Chmp2a), mRNA.
6733981	ILMN_3073644	11 4.61 cM	chr11:6658536-6658581	11 A1	chr11:6658532-6677475	11 A1	RSQ	Mm.39884	NM_019511	2	1	56089	Ramp3	receptor (calcitonin) activity modifying protein 3 (Ramp3), mRNA.
6709760	ILMN_2708938	7 56.1 cM	chr7:106956111-106956161	7 E3	chr7:106955983-106956934	7 E3	RSQ	Mm.296765	NM_206897	1	1	233670	Olfr6	olfactory receptor 6 (Olfr6), mRNA.
6694199	ILMN_1259048	3	chr3:89782597-89782647	3 F1	chr3:89773608-89783997	3 F1	RSQ	Mm.41438	NM_027315	1	1	70093	Ube2q1	ubiquitin-conjugating enzyme E2Q (putative) 1 (Ube2q1), mRNA.
6705146	ILMN_2593012	10	chr10:5605357-5605407	10 A1	chr10:5593727-5606789	10 A1	RSQ	Mm.338242	NM_026793	1	1	68632	Myct1	myc target 1 (Myct1), mRNA.
6693149	ILMN_1240442	X	chrX:9847432-9847482	X A1.1	chrX:9846946-9847500	X A1.1	RSQ	Mm.46146	NM_026096	1	1	67334	Hypm	huntingtin interacting protein M (Hypm), mRNA.
6733982	ILMN_2841721	16	chr16:94469126-94469176	16 C4	chr16:94370740-94469222	16 C4	RSQ		XM_006522989	30	1	22129	Ttc3	PREDICTED: tetratricopeptide repeat domain 3 (Ttc3), transcript variant X11, mRNA.
6690535	ILMN_2440997	7	chr7:123193612-123193662	7 F3	chr7:123123884-123195296	7 F3	RSQ	Mm.102305	NM_144925	9	1	233833	Tnrc6a	trinucleotide repeat containing 6a (Tnrc6a), mRNA.
6691439	ILMN_2618651	9	chr9:64695378-64695428	9 C	chr9:64385625-64700975	9 C	RSQ	Mm.127721	NM_172522	9	1	214058	Megf11	multiple EGF-like-domains 11 (Megf11), transcript variant 2, mRNA.
6691404	ILMN_1216168	5	chr5:116442825-116442875	5 F	chr5:116439272-116591817	5 F	RSQ	Mm.146779	NM_026886	3	1	68955	Srrm4	serine/arginine repetitive matrix 4 (Srrm4), mRNA.
6733984	ILMN_2905513	16	chr16:89047556-89047606	16 C3.3	chr16:89047288-89047899	16 C3.3	RSQ	Mm.46209	NM_130856	1	1	68484	Krtap6-5	keratin associated protein 6-5 (Krtap6-5), mRNA.
6708326	ILMN_2617920	4	chr4:41505090-41505140	4 A5	chr4:41505008-41507764	4 A5	RSQ	Mm.45614	NM_028624	10	1	73721	1110017D15Rik	RIKEN cDNA 1110017D15 gene (1110017D15Rik), transcript variant 2, mRNA.
6733987	ILMN_2783403	5	chr5:20986900-20986950	5 A3	chr5:20986644-21055797	5 A3	RSQ	Mm.319117	NM_011203	3	1	19248	Ptpn12	protein tyrosine phosphatase, non-receptor type 12 (Ptpn12), mRNA.
6710939	ILMN_2617468	2	chr2:119354235-119354285	2 E5	chr2:119351241-119354326	2 E5	RSQ	Mm.35083	NM_026929	1	1	69065	Chac1	ChaC, cation transport regulator 1 (Chac1), mRNA.
6705117	ILMN_2686183	2	chr2:155276467-155276517	2 H1	chr2:155276363-155278073	2 H1	RSQ	Mm.196239	NM_025735	2	1	66734	Map1lc3a	microtubule-associated protein 1 light chain 3 alpha (Map1lc3a), transcript variant 1, mRNA.
6733988	ILMN_2964873	9	chr9:61914384-61914434	9 B	chr9:61913282-61914510	9 B	RSQ	Mm.3158	NM_018853	1	1	56040	Rplp1	ribosomal protein, large, P1 (Rplp1), mRNA.
6709673	ILMN_1227925	4	chr4:41723064-41723114	4 A5	chr4:41714797-41723163	4 A5	RSQ	Mm.29025	NM_016890	2	1	53598	Dctn3	dynactin 3 (Dctn3), transcript variant 1, mRNA.
6702386	ILMN_1220865	9	chr9:109826496-109826546	9 F2	chr9:109816626-109826627	9 F2	RSQ	Mm.99613	NM_183136	2	1	78709	Spink8	serine peptidase inhibitor, Kazal type 8 (Spink8), mRNA.
6733989	ILMN_3140871	4 53.07 cM	chr4:115915397-115915447	4 D1	chr4:115915118-115939926	4 D1	RSQ	Mm.213206	NM_130865	3	1	140477	Dmbx1	diencephalon/mesencephalon homeobox 1 (Dmbx1), transcript variant 1, mRNA.
6733990	ILMN_3005781	6	chr6:59352761-59352811	6 B3	chr6:59352460-59426290	6 B3	RSQ	Mm.138080	NM_183183	2	1	243385	Gprin3	GPRIN family member 3 (Gprin3), mRNA.
6699229	ILMN_2760144	3	chr3:27097457-27097507	3 A3	chr3:27097221-27153854	3 A3	RSQ	Mm.261453	NM_007900	5	1	13605	Ect2	ect2 oncogene (Ect2), transcript variant 1, mRNA.
6692988	ILMN_2686865	4	chr4:125008474-125008524	4 D2.2	chr4:124986429-125009099	4 D2.2	RSQ	Mm.42202	NM_138683	2	1	192199	Rspo1	R-spondin 1 (Rspo1), mRNA.
6727042	ILMN_1242034	7	chr7:119144597-119144647	7 F2	chr7:119144322-119184374	7 F2	RSQ	Mm.300632	NM_001024138	1	1	209776	Gpr139	G protein-coupled receptor 139 (Gpr139), mRNA.
6696851	ILMN_2760810	9	chr9:41014015-41014065	9 A5.1	chr9:41013640-41157494	9 A5.1	RSQ	Mm.133615	NM_176860	5	1	72828	Ubash3b	ubiquitin associated and SH3 domain containing, B (Ubash3b), mRNA.
6733992	ILMN_2838645	3	chr3:65380047-65380097	3 E1	chr3:65379656-65392553	3 E1	RSQ	Mm.232728	NM_026155	1	1	67437	Ssr3	signal sequence receptor, gamma (Ssr3), mRNA.
6733993	ILMN_2963091	11	chr11:97627517-97627567	11 D	chr11:97627386-97629716	11 D	RSQ	Mm.24506	NM_175332	1	1	103551	E130012A19Rik	RIKEN cDNA E130012A19 gene (E130012A19Rik), mRNA.
6688896	ILMN_2723438	17 12.53 cM	chr17:24883176-24883226	17 A3.3	chr17:24882610-24886350	17 A3.3	RSQ	Mm.36718	NM_011956	5	1	26426	Nubp2	nucleotide binding protein 2 (Nubp2), mRNA.
6710338	ILMN_1214375	4	chr4:133591567-133591617	4 D2.3	chr4:133584372-133591735	4 D2.3	RSQ	Mm.274001	NM_133884	2	1	100210	Gpn2	GPN-loop GTPase 2 (Gpn2), transcript variant 1, mRNA.
6710225	ILMN_2648508	2	chr2:152951346-152951396	2 H1	chr2:152944932-152951405	2 H1	RSQ	Mm.330671	NM_145744	11	1	252864	Dusp15	dual specificity phosphatase-like 15 (Dusp15), transcript variant 2, mRNA.
6692186	ILMN_2735615	7	chr7:78920085-78920135	7 D2	chr7:78913764-78920396	7 D2	RSQ	Mm.322843	NM_020583	6	1	57444	Isg20	interferon-stimulated protein (Isg20), transcript variant 1, mRNA.
6694999	ILMN_2462332	6 62.96 cM	chr6:128321594-128321644	6 F3	chr6:128321160-128355851	6 F3	RSQ	Mm.291783	NM_011657	1	1	22158	Tulp3	tubby-like protein 3 (Tulp3), mRNA.
6703818	ILMN_1235902	7 69.01 cM	chr7:126383150-126383200	7 F3	chr7:126382853-126396737	7 F3	RSQ	Mm.1389	NM_010900	2	1	18020	Nfatc2ip	nuclear factor of activated T cells, cytoplasmic, calcineurin dependent 2 interacting protein (Nfatc2ip), mRNA.
6690250	ILMN_2646089	16	chr16:49764027-49764077	16 B5	chr16:49699293-49765126	16 B5	RSQ	Mm.241276	NM_028680	1	1	73916	Ift57	intraflagellar transport 57 (Ift57), mRNA.
6698013	ILMN_1212698	7 57.85 cM	chr7:110795744-110795794	7 E3	chr7:110772603-110812408	7 E3	RSQ	Mm.3238	NM_009667	8	1	11717	Ampd3	adenosine monophosphate deaminase 3 (Ampd3), transcript variant 1, mRNA.
6733996	ILMN_2959956	5	chr5:114431221-114431271	5 F	chr5:114431033-114444027	5 F	RSQ	Mm.105182	NM_029956	2	1	77697	Mmab	methylmalonic aciduria (cobalamin deficiency) type B homolog (human) (Mmab), mRNA.
6733997	ILMN_3142865	9 40.8 cM	chr9:73533907-73533944	9 D	chr9:73479423-73933567	9 D	RSQ	Mm.41035	NM_001081153	8	1	208898	Unc13c	unc-13 homolog C (C. elegans) (Unc13c), mRNA.
6733998	ILMN_2866146	11	chr11:86514110-86514160	11 C	chr11:86513982-86544807	11 C	RSQ	Mm.394280	NM_028259	1	1	72508	Rps6kb1	ribosomal protein S6 kinase, polypeptide 1 (Rps6kb1), transcript variant 2, mRNA.
6701665	ILMN_2728300	10 66.65 cM	chr10:118168576-118168626	10 D2	chr10:118141786-118168999	10 D2	RSQ	Mm.101191	NM_010785	9	1	17245	Mdm1	transformed mouse 3T3 cell double minute 1 (Mdm1), transcript variant 1, mRNA.
6733999	ILMN_2909275	11 46.74 cM	chr11:78471567-78471614	11 B5	chr11:78465700-78471945	11 B5	RSQ	Mm.131618	NM_026740	1	1	52466	Slc46a1	solute carrier family 46, member 1 (Slc46a1), mRNA.
6734001	ILMN_2951995	17	chr17:24475116-24475262	17 A3.3	chr17:24473883-24475469	17 A3.3	RSQ	Mm.258355	NM_175682	2	1	319259	Bricd5	BRICHOS domain containing 5 (Bricd5), mRNA.
6734002	ILMN_3009010	11 47.36 cM			chr11:79993105-80034123	11 B5	RSQ	Mm.283410	NM_199196	2	1	52615	Suz12	suppressor of zeste 12 homolog (Drosophila) (Suz12), transcript variant 1, mRNA.
6699147	ILMN_1212998	1	chr1:118298616-118298666	1 E2.3	chr1:118298517-118311132	1 E2.3	RSQ	Mm.426637	NM_011650	1	1	22099	Tsn	translin (Tsn), mRNA.
6708181	ILMN_2636360	9	chr9:109054928-109054978	9 F2	chr9:109054865-109057792	9 F2	RSQ	Mm.196533	NM_026381	2	1	66940	Shisa5	shisa family member 5 (Shisa5), transcript variant 2, mRNA.
6702556	ILMN_2601043	14	chr14:29991701-29991751	14 B	chr14:29978336-29993221	14 B	RSQ	Mm.215110	NM_027493	2	1	56249	Actr8	ARP8 actin-related protein 8 (Actr8), mRNA.
[truncated: 23,698 more rows]
