# Supplementary material for: Transcriptomic Analysis of the Aged Nulliparous Mouse Ovary Suggests a Stress State That Promotes Pro-Inflammatory Lipid Signaling and Epithelial Cell Enrichment
Source: Int J Mol Sci. 2023 Dec 30;25(1):513. doi: 10.3390/ijms25010513 (PMC10779227; doi:10.3390/ijms25010513)
Supplement: Supplementary file 1 [file ijms-25-00513-s001.zip › Supplementary File S3.tsv]

Overlap Results
Collection(s):	C1, C2, C3, C4, C5, C7, H
# overlaps shown:	100
# genesets in collections:	32572
# genes in comparison (n):	103
# genes in universe (N):	42499
Gene Set Name	# Genes in Gene Set (K)	Description	# Genes in Overlap (k)	k/K	p-value	FDR q-value
MODULE_55	831	Genes in the cancer module 55.	23	0.0277	4.54E-18	1.48E-13
MODULE_88	834	Heart, liver, kidney and pancreas metabolic and xenobiotic response genes.	22	0.0264	7.17E-17	1.17E-12
MODULE_23	562	Liver genes - metabolism and xenobiotics.	18	0.0320	2.27E-15	2.46E-11
MODULE_6	413	Trachea genes.	15	0.0363	9.48E-14	7.72E-10
DODD_NASOPHARYNGEAL_CARCINOMA_UP	1813	Genes up-regulated in nasopharyngeal carcinoma (NPC) compared to the normal tissue.	26	0.0143	1.42E-13	9.26E-10
YOSHIMURA_MAPK8_TARGETS_UP	1277	Genes up-regulated in vascular smooth muscle cells (VSMC) by MAPK8 (JNK1) [GeneID=5599].	22	0.0172	4.07E-13	2.21E-9
LEE_BMP2_TARGETS_UP	777	Genes up-regulated in uterus upon knockout of BMP2 [GeneID=650].	18	0.0232	5.52E-13	2.57E-9
GOCC_PLASMA_MEMBRANE_REGION	1285	A membrane that is a (regional) part of the plasma membrane. [GOC:dos]	21	0.0163	4.05E-12	1.65E-8
GOBP_RESPONSE_TO_OXYGEN_CONTAINING_COMPOUND	1819	Any process that results in a change in state or activity of a cell or an organism (in terms of movement, secretion, enzyme production, gene expression, etc.) as a result of an oxygen-containing compound stimulus. [GOC:pr, GOC:TermGenie]	24	0.0132	8.41E-12	3.04E-8
ONDER_CDH1_TARGETS_2_DN	473	Genes down-regulated in HMLE cells (immortalized nontransformed mammary epithelium) after E-cadhedrin (CDH1) [GeneID=999] knockdown by RNAi.	14	0.0296	1.03E-11	3.36E-8
GOBP_REGULATION_OF_TRANSPORT	1809	Any process that modulates the frequency, rate or extent of the directed movement of substances (such as macromolecules, small molecules, ions) into, out of or within a cell, or between cells, by means of some agent such as a transporter or pore. [GOC:ai]	23	0.0127	5.16E-11	1.53E-7
HALLMARK_ESTROGEN_RESPONSE_EARLY	200	Genes defining early response to estrogen.	10	0.0500	6.85E-11	1.86E-7
GOCC_APICAL_PART_OF_CELL	448	The region of a polarized cell that forms a tip or is distal to a base. For example, in a polarized epithelial cell, the apical region has an exposed surface and lies opposite to the basal lamina that separates the epithelium from other tissue. [GOC:mah, ISBN:0815316194]	13	0.0290	7.56E-11	1.9E-7
MODULE_24	453	Fetal liver genes - metabolism and xenobiotics.	13	0.0287	8.67E-11	2.02E-7
CARRILLOREIXACH_HEPATOBLASTOMA_VS_NORMAL_DN	1259	Genes down-regulated in hepatoblastoma (HB) tumors as compared with non-tumor (NT) adjacent tissue.	19	0.0151	1.86E-10	4.05E-7
BOQUEST_STEM_CELL_CULTURED_VS_FRESH_UP	428	Genes up-regulated in cultured stromal stem cells from adipose tissue, compared to the freshly isolated cells.	12	0.0280	6.25E-10	1.27E-6
MODULE_137	545	CNS genes.	13	0.0239	8.23E-10	1.58E-6
MCBRYAN_PUBERTAL_BREAST_4_5WK_UP	270	Genes up-regulated during pubertal mammary gland development between week 4 and 5.	10	0.0370	1.27E-9	2.3E-6
REACTOME_TRANSPORT_OF_SMALL_MOLECULES	726	Transport of small molecules	14	0.0193	2.7E-9	4.58E-6
MODULE_342	213	Genes in the cancer module 342.	9	0.0423	2.81E-9	4.58E-6
WP_NUCLEAR_RECEPTORS_METAPATHWAY	314	Nuclear receptors meta-pathway	10	0.0318	5.4E-9	8.38E-6
LEI_MYB_TARGETS	323	Myb-regulated genes in MCF7 (breast cancer) and lung epithelial cell lines overexpressing MYBL2, MYBL1 or MYB [GeneID=4605;4603;4602].	10	0.0310	7.07E-9	1.01E-5
MODULE_60	422	Heart genes.	11	0.0261	7.15E-9	1.01E-5
MODULE_100	543	Genes in the cancer module 100.	12	0.0221	8.94E-9	1.19E-5
MEISSNER_NPC_HCP_WITH_H3_UNMETHYLATED	544	Genes with high-CpG-density promoters (HCP) that have no histone H3 methylation marks in neural precursor cells (NPC).	12	0.0221	9.13E-9	1.19E-5
GOBP_ORGANIC_ANION_TRANSPORT	435	The directed movement of organic anions into, out of or within a cell, or between cells, by means of some agent such as a transporter or pore. Organic anions are atoms or small molecules with a negative charge which contain carbon in covalent linkage. [GOC:ai, GOC:krc]	11	0.0253	9.77E-9	1.22E-5
GOBP_ORGANIC_HYDROXY_COMPOUND_METABOLIC_PROCESS	551	The chemical reactions and pathways involving organic hydroxy compound. [GOC:pr, GOC:TermGenie]	12	0.0218	1.05E-8	1.22E-5
MODULE_66	551	Genes in the cancer module 66.	12	0.0218	1.05E-8	1.22E-5
GOBP_ORGANIC_ACID_METABOLIC_PROCESS	969	The chemical reactions and pathways involving organic acids, any acidic compound containing carbon in covalent linkage. [ISBN:0198506732]	15	0.0155	1.33E-8	1.49E-5
GOBP_RESPONSE_TO_NITROGEN_COMPOUND	1144	Any process that results in a change in state or activity of a cell or an organism (in terms of movement, secretion, enzyme production, gene expression, etc.) as a result of a nitrogen compound stimulus. [GOC:pr, GOC:TermGenie]	16	0.0140	1.72E-8	1.77E-5
GOBP_ORGANIC_ACID_TRANSPORT	355	The directed movement of organic acids, any acidic compound containing carbon in covalent linkage, into, out of or within a cell, or between cells, by means of some agent such as a transporter or pore. [ISBN:0198506732]	10	0.0282	1.73E-8	1.77E-5
GOBP_RESPONSE_TO_ABIOTIC_STIMULUS	1145	Any process that results in a change in state or activity of a cell or an organism (in terms of movement, secretion, enzyme production, gene expression, etc.) as a result of an abiotic (not derived from living organisms) stimulus. [GOC:hb]	16	0.0140	1.74E-8	1.77E-5
SENGUPTA_NASOPHARYNGEAL_CARCINOMA_DN	358	Genes down-regulated in nsopharyngeal carcinoma relative to the normal tissue.	10	0.0279	1.87E-8	1.85E-5
GOBP_ICOSANOID_METABOLIC_PROCESS	125	The chemical reactions and pathways involving icosanoids, any of a group of C20 polyunsaturated fatty acids. [GOC:ma]	7	0.0560	2.52E-8	2.41E-5
GOCC_BASAL_PART_OF_CELL	287	The region of a cell situated near the base. For example, in a polarized epithelial cell, the basal surface rests on the basal lamina that separates the epithelium from other tissue. [GOC:mah, ISBN:0815316194]	9	0.0314	3.71E-8	3.46E-5
SERVITJA_LIVER_HNF1A_TARGETS_UP	136	Genes up-regulated in liver tissue upon knockout of HNF1A [GeneID=6927].	7	0.0515	4.51E-8	4E-5
GOBP_REGULATION_OF_ORGANIC_ACID_TRANSPORT	80	Any process that modulates the frequency, rate or extent of the directed movement of organic acids into, out of or within a cell, or between cells, by means of some agent such as a transporter or pore. [GOC:mah]	6	0.0750	4.54E-8	4E-5
MCBRYAN_PUBERTAL_BREAST_3_4WK_UP	214	Genes up-regulated during pubertal mammary gland development between weeks 3 and 4.	8	0.0374	5.72E-8	4.9E-5
GOBP_MONOATOMIC_ION_TRANSPORT	1252	The directed movement of a monoatomic ion into, out of or within a cell, or between cells, by means of some agent such as a transporter or pore. Monatomic ions (also called simple ions) are ions consisting of exactly one atom. [GOC:ai]	16	0.0128	5.93E-8	4.95E-5
GOBP_RESPONSE_TO_ORGANIC_CYCLIC_COMPOUND	932	Any process that results in a change in state or activity of a cell or an organism (in terms of movement, secretion, enzyme production, gene expression, etc.) as a result of an organic cyclic compound stimulus. [GOC:ef]	14	0.0150	6.11E-8	4.97E-5
GOBP_SMALL_MOLECULE_METABOLIC_PROCESS	1830	The chemical reactions and pathways involving small molecules, any low molecular weight, monomeric, non-encoded molecule. [GOC:curators, GOC:pde, GOC:vw]	19	0.0104	7.88E-8	6.26E-5
MODULE_11	539	Genes in the cancer module 11.	11	0.0204	8.6E-8	6.59E-5
SATO_SILENCED_BY_METHYLATION_IN_PANCREATIC_CANCER_1	422	Genes up-regulated in the pancreatic cancer cell lines (AsPC1, Hs766T, MiaPaCa2, Panc1) but not in the non-neoplastic cells (HPDE) by decitabine (5-aza-2'-deoxycytidine) [PubChem=451668].	10	0.0237	8.69E-8	6.59E-5
GOCC_MICROVILLUS	94	Thin cylindrical membrane-covered projections on the surface of an animal cell containing a core bundle of actin filaments. Present in especially large numbers on the absorptive surface of intestinal cells. [ISBN:0815316194]	6	0.0638	1.2E-7	8.87E-5
GOBP_HOMEOSTATIC_PROCESS	1690	Any biological process involved in the maintenance of an internal steady state. [GOC:jl, ISBN:0395825172]	18	0.0107	1.25E-7	8.93E-5
GOBP_OLEFINIC_COMPOUND_METABOLIC_PROCESS	158	The chemical reactions and pathways involving an olefinic compound, any compound which contains a carbon-carbon double bond (aka C=C). [GOC:krc]	7	0.0443	1.26E-7	8.93E-5
GOBP_ORGANIC_HYDROXY_COMPOUND_BIOSYNTHETIC_PROCESS	242	The chemical reactions and pathways resulting in the formation of organic hydroxy compound. [GOC:pr, GOC:TermGenie]	8	0.0331	1.47E-7	1.02E-4
LIU_OVARIAN_CANCER_TUMORS_AND_XENOGRAFTS_XDGS_DN	1714	Genes differentially expressed between PDX and donor tumor samples from nine ovarian cancer patients.	18	0.0105	1.54E-7	1.04E-4
HSIAO_LIVER_SPECIFIC_GENES	249	Liver selective genes	8	0.0321	1.83E-7	1.21E-4
GOBP_SMALL_MOLECULE_BIOSYNTHETIC_PROCESS	584	The chemical reactions and pathways resulting in the formation of small molecules, any low molecular weight, monomeric, non-encoded molecule. [GOC:curators, GOC:pde, GOC:vw]	11	0.0188	1.92E-7	1.23E-4
GOCC_SUPRAMOLECULAR_POLYMER	1026	A polymeric supramolecular structure. [GOC:dos]	14	0.0136	1.96E-7	1.23E-4
GOBP_CHEMICAL_HOMEOSTASIS	1027	Any biological process involved in the maintenance of an internal steady state of a chemical. [GOC:isa_complete]	14	0.0136	1.99E-7	1.23E-4
GOCC_CELL_PROJECTION_MEMBRANE	350	The portion of the plasma membrane surrounding a plasma membrane bounded cell surface projection. [GOC:krc, GOC:mah]	9	0.0257	2E-7	1.23E-4
MIKKELSEN_ES_ICP_WITH_H3K4ME3	728	Genes with intermediate-CpG-density (ICP) promoters bearing histone H3 K4 trimethylation mark (H3K4me3) in embryonic stem cells (ES).	12	0.0165	2.15E-7	1.3E-4
MODULE_12	360	Spinal cord (neuro-development) genes.	9	0.0250	2.53E-7	1.47E-4
GOMF_TRANSPORTER_ACTIVITY	1218	Enables the directed movement of substances (such as macromolecules, small molecules, ions) into, out of or within a cell, or between cells. [GOC:ai, GOC:dgf]	15	0.0123	2.57E-7	1.47E-4
GOBP_CELL_JUNCTION_ORGANIZATION	741	A process that is carried out at the cellular level which results in the assembly, arrangement of constituent parts, or disassembly of a cell junction. A cell junction is a specialized region of connection between two cells or between a cell and the extracellular matrix. [GOC:dph, GOC:jl, GOC:mah]	12	0.0162	2.6E-7	1.47E-4
GOBP_SODIUM_ION_HOMEOSTASIS	56	Any process involved in the maintenance of an internal steady state of sodium ions within an organism or cell. [GOC:ai, GOC:jid, GOC:mah]	5	0.0893	2.62E-7	1.47E-4
GOBP_EPITHELIUM_DEVELOPMENT	1227	The process whose specific outcome is the progression of an epithelium over time, from its formation to the mature structure. An epithelium is a tissue that covers the internal or external surfaces of an anatomical structure. [GOC:dph, GOC:mtg_lung]	15	0.0122	2.82E-7	1.56E-4
GOBP_MONOATOMIC_CATION_TRANSPORT	1063	The directed movement of a monoatomic cation, into, out of or within a cell, or between cells, by means of some agent such as a transporter or pore. Monatomic cations (also called simple cations) are positively charged ions consisting of exactly one atom. [GOC:ai]	14	0.0132	3.01E-7	1.61E-4
GOBP_DEFENSE_RESPONSE	1795	Reactions, triggered in response to the presence of a foreign body or the occurrence of an injury, which result in restriction of damage to the organism attacked or prevention/recovery from the infection caused by the attack. [GOC:go_curators]	18	0.0100	3.02E-7	1.61E-4
GOBP_POSITIVE_REGULATION_OF_TRANSPORT	912	Any process that activates or increases the frequency, rate or extent of the directed movement of substances (such as macromolecules, small molecules, ions) into, out of or within a cell, or between cells, by means of some agent such as a transporter or pore. [GOC:ai]	13	0.0143	3.4E-7	1.79E-4
GOBP_UNSATURATED_FATTY_ACID_METABOLIC_PROCESS	114	The chemical reactions and pathways involving an unsaturated fatty acid, any fatty acid containing one or more double bonds between carbon atoms. [GOC:mah]	6	0.0526	3.77E-7	1.95E-4
GOBP_RESPONSE_TO_LIPID	922	Any process that results in a change in state or activity of a cell or an organism (in terms of movement, secretion, enzyme production, gene expression, etc.) as a result of a lipid stimulus. [GOC:sl]	13	0.0141	3.84E-7	1.96E-4
KEGG_LEUKOCYTE_TRANSENDOTHELIAL_MIGRATION	116	Leukocyte transendothelial migration	6	0.0517	4.18E-7	2.1E-4
BHAT_ESR1_TARGETS_VIA_AKT1_UP	281	Genes bound by ESR1 [GeneID=2099] and up-regulated by estradiol [PubChem=5757] in MCF-7 cells (breast cancer) expressing constitutevly active form of AKT1 [GeneID=207].	8	0.0285	4.57E-7	2.25E-4
MODULE_298	26	Keratin.	4	0.1538	4.67E-7	2.27E-4
GSE19512_NAUTRAL_VS_INDUCED_TREG_UP	197	Genes up-regulated in T reg: natural versus induced cells.	7	0.0355	5.62E-7	2.69E-4
GSE360_T_GONDII_VS_M_TUBERCULOSIS_MAC_UP	199	Genes up-regulated in comparison of macrophages exposed to T. gondii versus macrophages exposed to M. tuberculosis.	7	0.0352	6.02E-7	2.84E-4
GSE3039_ALPHAALPHA_CD8_TCELL_VS_B2_BCELL_DN	200	Genes down-regulated in CD8A [GeneID=925] T cells versus B2 B lymphocytes.	7	0.0350	6.22E-7	2.85E-4
GSE3994_WT_VS_PAC1_KO_ACTIVATED_MAST_CELL_UP	200	Genes up-regulated in bone marrow-derived mast cells: wildtype versus ADCYAP1R1 [GeneID=117] knockout.	7	0.0350	6.22E-7	2.85E-4
GOBP_CELLULAR_RESPONSE_TO_OXYGEN_CONTAINING_COMPOUND	1312	Any process that results in a change in state or activity of a cell (in terms of movement, secretion, enzyme production, gene expression, etc.) as a result of an oxygen-containing compound stimulus. [GOC:pr, GOC:TermGenie]	15	0.0114	6.54E-7	2.94E-4
SMID_BREAST_CANCER_BASAL_UP	662	Genes up-regulated in basal subtype of breast cancer samles.	11	0.0166	6.58E-7	2.94E-4
TURASHVILI_BREAST_DUCTAL_CARCINOMA_VS_DUCTAL_NORMAL_DN	205	Genes down-regulated in ductal carcinoma vs normal ductal breast cells.	7	0.0341	7.34E-7	3.23E-4
GSE13173_UNTREATED_VS_IL12_TREATED_ACT_CD8_TCELL_UP	129	Genes up-regulated in splenocytes from OT-1 TCR transgenic mice: control versus IL-12 treatment.	6	0.0465	7.82E-7	3.39E-4
GOCC_MICROVILLUS_MEMBRANE	30	The portion of the plasma membrane surrounding a microvillus. [GOC:mah]	4	0.1333	8.49E-7	3.59E-4
REACTOME_TIGHT_JUNCTION_INTERACTIONS	30	Tight junction interactions	4	0.1333	8.49E-7	3.59E-4
MARTINEZ_RB1_TARGETS_UP	686	Genes up-regulated in mice with skin specific knockout of RB1 [GeneID=5925] by Cre-lox.	11	0.0160	9.31E-7	3.84E-4
SWEET_LUNG_CANCER_KRAS_DN	421	Genes down-regulated in the Kras2LA mouse lung cancer model with mutated KRAS [GeneID=3845].	9	0.0214	9.31E-7	3.84E-4
FEVR_CTNNB1_TARGETS_UP	688	Genes up-regulated in intestinal crypt cells upon deletion of CTNNB1 [GeneID=1499].	11	0.0160	9.58E-7	3.9E-4
SMID_BREAST_CANCER_BASAL_DN	699	Genes down-regulated in basal subtype of breast cancer samles.	11	0.0157	1.12E-6	4.49E-4
REACTOME_BIOLOGICAL_OXIDATIONS	220	Biological oxidations	7	0.0318	1.18E-6	4.68E-4
GOMF_MOLECULAR_FUNCTION_REGULATOR_ACTIVITY	1976	A molecular function regulator regulates the activity of its target via non-covalent binding that does not result in covalent modification to the target. Examples of molecular function regulators include regulatory subunits of multimeric enzymes and channels. Mechanisms of regulation include allosteric changes in the target and competitive inhibition. [GOC:dos, GOC:pt]	18	0.0091	1.21E-6	4.73E-4
GOBP_PROTEOLYSIS	1774	The hydrolysis of proteins into smaller polypeptides and/or amino acids by cleavage of their peptide bonds. [GOC:bf, GOC:mah]	17	0.0096	1.25E-6	4.85E-4
GOCC_SUPRAMOLECULAR_COMPLEX	1384	A cellular component that consists of an indeterminate number of proteins or macromolecular complexes, organized into a regular, higher-order structure such as a polymer, sheet, network or a fiber. [GOC:dos]	15	0.0108	1.27E-6	4.85E-4
GOBP_RESPONSE_TO_ENDOGENOUS_STIMULUS	1777	Any process that results in a change in state or activity of a cell or an organism (in terms of movement, secretion, enzyme production, gene expression, etc.) as a result of a stimulus arising within the organism. [GOC:sm]	17	0.0096	1.28E-6	4.85E-4
WP_NRF2_PATHWAY	141	NRF2 pathway	6	0.0426	1.32E-6	4.91E-4
SMID_BREAST_CANCER_RELAPSE_IN_BONE_DN	324	Genes down-regulated in bone relapse of breast cancer.	8	0.0247	1.33E-6	4.91E-4
GOBP_TRANSEPITHELIAL_TRANSPORT	34	The directed movement of a substance from one side of an epithelium to the other. [GOC:mah, GOC:yaf, ISBN:0716731363]	4	0.1176	1.43E-6	5.2E-4
GOBP_LIPID_METABOLIC_PROCESS	1398	The chemical reactions and pathways involving lipids, compounds soluble in an organic solvent but not, or sparingly, in an aqueous solvent. Includes fatty acids; neutral fats, other fatty-acid esters, and soaps; long-chain (fatty) alcohols and waxes; sphingoids and other long-chain bases; glycolipids, phospholipids and sphingolipids; and carotenes, polyprenols, sterols, terpenes and other isopren…	15	0.0107	1.44E-6	5.2E-4
SCHAEFFER_PROSTATE_DEVELOPMENT_48HR_UP	449	Genes up-regulated in the urogenital sinus (UGS) of day E16 females exposed to the androgen dihydrotestosterone [PubChem=10635] for 48 h.	9	0.0200	1.58E-6	5.66E-4
SMID_BREAST_CANCER_LUMINAL_B_DN	587	Genes down-regulated in the luminal B subtype of breast cancer.	10	0.0170	1.75E-6	6.19E-4
GOBP_AMINO_ACID_TRANSPORT	149	The directed movement of amino acids, organic acids containing one or more amino substituents, into, out of or within a cell, or between cells, by means of some agent such as a transporter or pore. [GOC:ai]	6	0.0403	1.81E-6	6.35E-4
GOCC_BASOLATERAL_PLASMA_MEMBRANE	236	The region of the plasma membrane that includes the basal end and sides of the cell. Often used in reference to animal polarized epithelial membranes, where the basal membrane is the part attached to the extracellular matrix, or in plant cells, where the basal membrane is defined with respect to the zygotic axis. [GOC:go_curators]	7	0.0297	1.88E-6	6.5E-4
GOMF_VITAMIN_BINDING	151	Binding to a vitamin, one of a number of unrelated organic substances that occur in many foods in small amounts and that are necessary in trace amounts for the normal metabolic functioning of the body. [GOC:ai]	6	0.0397	1.96E-6	6.72E-4
REACTOME_METABOLISM_OF_LIPIDS	742	Metabolism of lipids	11	0.0148	1.99E-6	6.74E-4
MODULE_38	463	Placenta genes.	9	0.0194	2.03E-6	6.82E-4
GOBP_CIRCULATORY_SYSTEM_PROCESS	603	A organ system process carried out by any of the organs or tissues of the circulatory system. The circulatory system is an organ system that moves extracellular fluids to and from tissue within a multicellular organism. [GOC:mtg_cardio]	10	0.0166	2.22E-6	7.38E-4
WINTER_HYPOXIA_METAGENE	243	Genes regulated by hypoxia, based on literature searches.	7	0.0288	2.28E-6	7.49E-4
MARTINEZ_RB1_AND_TP53_TARGETS_DN	607	Genes down-regulated in mice with skin specific double knockout of both RB1 and TP53 [GeneID=5925;7157] by Cre-lox.	10	0.0165	2.35E-6	7.67E-4
Gene/Gene Set Overlap Matrix
Entrez Gene Id	Gene Symbol	Gene Description	MODULE_55	MODULE_88	MODULE_23	MODULE_6	DODD_NASOPHARYNGEAL_CARCINOMA_UP	YOSHIMURA_MAPK8_TARGETS_UP	LEE_BMP2_TARGETS_UP	GOCC_PLASMA_MEMBRANE_REGION	GOBP_RESPONSE_TO_OXYGEN_CONTAINING_COMPOUND	ONDER_CDH1_TARGETS_2_DN	GOBP_REGULATION_OF_TRANSPORT	HALLMARK_ESTROGEN_RESPONSE_EARLY	GOCC_APICAL_PART_OF_CELL	MODULE_24	CARRILLOREIXACH_HEPATOBLASTOMA_VS_NORMAL_DN	BOQUEST_STEM_CELL_CULTURED_VS_FRESH_UP	MODULE_137	MCBRYAN_PUBERTAL_BREAST_4_5WK_UP	REACTOME_TRANSPORT_OF_SMALL_MOLECULES	MODULE_342	WP_NUCLEAR_RECEPTORS_METAPATHWAY	LEI_MYB_TARGETS	MODULE_60	MODULE_100	MEISSNER_NPC_HCP_WITH_H3_UNMETHYLATED	GOBP_ORGANIC_ANION_TRANSPORT	GOBP_ORGANIC_HYDROXY_COMPOUND_METABOLIC_PROCESS	MODULE_66	GOBP_ORGANIC_ACID_METABOLIC_PROCESS	GOBP_RESPONSE_TO_NITROGEN_COMPOUND	GOBP_ORGANIC_ACID_TRANSPORT	GOBP_RESPONSE_TO_ABIOTIC_STIMULUS	SENGUPTA_NASOPHARYNGEAL_CARCINOMA_DN	GOBP_ICOSANOID_METABOLIC_PROCESS	GOCC_BASAL_PART_OF_CELL	SERVITJA_LIVER_HNF1A_TARGETS_UP	GOBP_REGULATION_OF_ORGANIC_ACID_TRANSPORT	MCBRYAN_PUBERTAL_BREAST_3_4WK_UP	GOBP_MONOATOMIC_ION_TRANSPORT	GOBP_RESPONSE_TO_ORGANIC_CYCLIC_COMPOUND	GOBP_SMALL_MOLECULE_METABOLIC_PROCESS	MODULE_11	SATO_SILENCED_BY_METHYLATION_IN_PANCREATIC_CANCER_1	GOCC_MICROVILLUS	GOBP_HOMEOSTATIC_PROCESS	GOBP_OLEFINIC_COMPOUND_METABOLIC_PROCESS	GOBP_ORGANIC_HYDROXY_COMPOUND_BIOSYNTHETIC_PROCESS
1365	CLDN3	claudin 3 [Source:HGNC Symbol;Acc:HGNC:2045]	MODULE_55	MODULE_88	MODULE_23	MODULE_6	DODD_NASOPHARYNGEAL_CARCINOMA_UP	YOSHIMURA_MAPK8_TARGETS_UP	LEE_BMP2_TARGETS_UP	GOCC_PLASMA_MEMBRANE_REGION	GOBP_RESPONSE_TO_OXYGEN_CONTAINING_COMPOUND		GOBP_REGULATION_OF_TRANSPORT							MCBRYAN_PUBERTAL_BREAST_4_5WK_UP				LEI_MYB_TARGETS			MEISSNER_NPC_HCP_WITH_H3_UNMETHYLATED							GOBP_RESPONSE_TO_ABIOTIC_STIMULUS						MCBRYAN_PUBERTAL_BREAST_3_4WK_UP					SATO_SILENCED_BY_METHYLATION_IN_PANCREATIC_CANCER_1		GOBP_HOMEOSTATIC_PROCESS
1066	CES1	carboxylesterase 1 [Source:HGNC Symbol;Acc:HGNC:1863]	MODULE_55	MODULE_88	MODULE_23	MODULE_6	DODD_NASOPHARYNGEAL_CARCINOMA_UP	YOSHIMURA_MAPK8_TARGETS_UP			GOBP_RESPONSE_TO_OXYGEN_CONTAINING_COMPOUND		GOBP_REGULATION_OF_TRANSPORT				CARRILLOREIXACH_HEPATOBLASTOMA_VS_NORMAL_DN	BOQUEST_STEM_CELL_CULTURED_VS_FRESH_UP					WP_NUCLEAR_RECEPTORS_METAPATHWAY		MODULE_60			GOBP_ORGANIC_ANION_TRANSPORT	GOBP_ORGANIC_HYDROXY_COMPOUND_METABOLIC_PROCESS		GOBP_ORGANIC_ACID_METABOLIC_PROCESS	GOBP_RESPONSE_TO_NITROGEN_COMPOUND	GOBP_ORGANIC_ACID_TRANSPORT		SENGUPTA_NASOPHARYNGEAL_CARCINOMA_DN				GOBP_REGULATION_OF_ORGANIC_ACID_TRANSPORT			GOBP_RESPONSE_TO_ORGANIC_CYCLIC_COMPOUND	GOBP_SMALL_MOLECULE_METABOLIC_PROCESS				GOBP_HOMEOSTATIC_PROCESS		GOBP_ORGANIC_HYDROXY_COMPOUND_BIOSYNTHETIC_PROCESS
362	AQP5	aquaporin 5 [Source:HGNC Symbol;Acc:HGNC:638]	MODULE_55	MODULE_88	MODULE_23	MODULE_6	DODD_NASOPHARYNGEAL_CARCINOMA_UP			GOCC_PLASMA_MEMBRANE_REGION					GOCC_APICAL_PART_OF_CELL	MODULE_24				MCBRYAN_PUBERTAL_BREAST_4_5WK_UP	REACTOME_TRANSPORT_OF_SMALL_MOLECULES													GOBP_RESPONSE_TO_ABIOTIC_STIMULUS			GOCC_BASAL_PART_OF_CELL			MCBRYAN_PUBERTAL_BREAST_3_4WK_UP						GOCC_MICROVILLUS
3875	KRT18	keratin 18 [Source:HGNC Symbol;Acc:HGNC:6430]	MODULE_55	MODULE_88	MODULE_23	MODULE_6		YOSHIMURA_MAPK8_TARGETS_UP	LEE_BMP2_TARGETS_UP			ONDER_CDH1_TARGETS_2_DN		HALLMARK_ESTROGEN_RESPONSE_EARLY		MODULE_24		BOQUEST_STEM_CELL_CULTURED_VS_FRESH_UP		MCBRYAN_PUBERTAL_BREAST_4_5WK_UP		MODULE_342		LEI_MYB_TARGETS			MEISSNER_NPC_HCP_WITH_H3_UNMETHYLATED													MCBRYAN_PUBERTAL_BREAST_3_4WK_UP
1140	CHRNB1	cholinergic receptor nicotinic beta 1 subunit [Source:HGNC Symbol;Acc:HGNC:1961]	MODULE_55	MODULE_88	MODULE_23	MODULE_6		YOSHIMURA_MAPK8_TARGETS_UP		GOCC_PLASMA_MEMBRANE_REGION						MODULE_24			MODULE_137						MODULE_60	MODULE_100				MODULE_66											GOBP_MONOATOMIC_ION_TRANSPORT			MODULE_11
5652	PRSS8	serine protease 8 [Source:HGNC Symbol;Acc:HGNC:9491]	MODULE_55	MODULE_88	MODULE_23	MODULE_6			LEE_BMP2_TARGETS_UP			ONDER_CDH1_TARGETS_2_DN	GOBP_REGULATION_OF_TRANSPORT				CARRILLOREIXACH_HEPATOBLASTOMA_VS_NORMAL_DN					MODULE_342																			GOBP_MONOATOMIC_ION_TRANSPORT
2944	GSTM1	glutathione S-transferase mu 1 [Source:HGNC Symbol;Acc:HGNC:4632]	MODULE_55	MODULE_88	MODULE_23			YOSHIMURA_MAPK8_TARGETS_UP	LEE_BMP2_TARGETS_UP							MODULE_24			MODULE_137			MODULE_342	WP_NUCLEAR_RECEPTORS_METAPATHWAY		MODULE_60	MODULE_100				MODULE_66	GOBP_ORGANIC_ACID_METABOLIC_PROCESS	GOBP_RESPONSE_TO_NITROGEN_COMPOUND				GOBP_ICOSANOID_METABOLIC_PROCESS		SERVITJA_LIVER_HNF1A_TARGETS_UP					GOBP_SMALL_MOLECULE_METABOLIC_PROCESS	MODULE_11
183	AGT	angiotensinogen [Source:HGNC Symbol;Acc:HGNC:333]	MODULE_55	MODULE_88	MODULE_23			YOSHIMURA_MAPK8_TARGETS_UP			GOBP_RESPONSE_TO_OXYGEN_CONTAINING_COMPOUND		GOBP_REGULATION_OF_TRANSPORT			MODULE_24			MODULE_137						MODULE_60	MODULE_100		GOBP_ORGANIC_ANION_TRANSPORT		MODULE_66		GOBP_RESPONSE_TO_NITROGEN_COMPOUND	GOBP_ORGANIC_ACID_TRANSPORT	GOBP_RESPONSE_TO_ABIOTIC_STIMULUS					GOBP_REGULATION_OF_ORGANIC_ACID_TRANSPORT		GOBP_MONOATOMIC_ION_TRANSPORT	GOBP_RESPONSE_TO_ORGANIC_CYCLIC_COMPOUND		MODULE_11			GOBP_HOMEOSTATIC_PROCESS
290	ANPEP	alanyl aminopeptidase, membrane [Source:HGNC Symbol;Acc:HGNC:500]	MODULE_55	MODULE_88	MODULE_23				LEE_BMP2_TARGETS_UP							MODULE_24
23657	SLC7A11	solute carrier family 7 member 11 [Source:HGNC Symbol;Acc:HGNC:11059]	MODULE_55	MODULE_88	MODULE_23					GOCC_PLASMA_MEMBRANE_REGION			GOBP_REGULATION_OF_TRANSPORT		GOCC_APICAL_PART_OF_CELL			BOQUEST_STEM_CELL_CULTURED_VS_FRESH_UP			REACTOME_TRANSPORT_OF_SMALL_MOLECULES		WP_NUCLEAR_RECEPTORS_METAPATHWAY					GOBP_ORGANIC_ANION_TRANSPORT	GOBP_ORGANIC_HYDROXY_COMPOUND_METABOLIC_PROCESS		GOBP_ORGANIC_ACID_METABOLIC_PROCESS		GOBP_ORGANIC_ACID_TRANSPORT	GOBP_RESPONSE_TO_ABIOTIC_STIMULUS								GOBP_RESPONSE_TO_ORGANIC_CYCLIC_COMPOUND	GOBP_SMALL_MOLECULE_METABOLIC_PROCESS		SATO_SILENCED_BY_METHYLATION_IN_PANCREATIC_CANCER_1		GOBP_HOMEOSTATIC_PROCESS		GOBP_ORGANIC_HYDROXY_COMPOUND_BIOSYNTHETIC_PROCESS
197	AHSG	alpha 2-HS glycoprotein [Source:HGNC Symbol;Acc:HGNC:349]	MODULE_55	MODULE_88	MODULE_23						GOBP_RESPONSE_TO_OXYGEN_CONTAINING_COMPOUND		GOBP_REGULATION_OF_TRANSPORT			MODULE_24																GOBP_RESPONSE_TO_NITROGEN_COMPOUND
211	ALAS1	5'-aminolevulinate synthase 1 [Source:HGNC Symbol;Acc:HGNC:396]	MODULE_55	MODULE_88	MODULE_23						GOBP_RESPONSE_TO_OXYGEN_CONTAINING_COMPOUND					MODULE_24	CARRILLOREIXACH_HEPATOBLASTOMA_VS_NORMAL_DN						WP_NUCLEAR_RECEPTORS_METAPATHWAY	LEI_MYB_TARGETS	MODULE_60																	GOBP_RESPONSE_TO_ORGANIC_CYCLIC_COMPOUND					GOBP_HOMEOSTATIC_PROCESS
2805	GOT1	glutamic-oxaloacetic transaminase 1 [Source:HGNC Symbol;Acc:HGNC:4432]	MODULE_55	MODULE_88	MODULE_23						GOBP_RESPONSE_TO_OXYGEN_CONTAINING_COMPOUND					MODULE_24	CARRILLOREIXACH_HEPATOBLASTOMA_VS_NORMAL_DN								MODULE_60				GOBP_ORGANIC_HYDROXY_COMPOUND_METABOLIC_PROCESS		GOBP_ORGANIC_ACID_METABOLIC_PROCESS	GOBP_RESPONSE_TO_NITROGEN_COMPOUND										GOBP_RESPONSE_TO_ORGANIC_CYCLIC_COMPOUND	GOBP_SMALL_MOLECULE_METABOLIC_PROCESS				GOBP_HOMEOSTATIC_PROCESS		GOBP_ORGANIC_HYDROXY_COMPOUND_BIOSYNTHETIC_PROCESS
80765	STARD5	StAR related lipid transfer domain containing 5 [Source:HGNC Symbol;Acc:HGNC:18065]	MODULE_55	MODULE_88	MODULE_23											MODULE_24	CARRILLOREIXACH_HEPATOBLASTOMA_VS_NORMAL_DN
1572	CYP2F1	cytochrome P450 family 2 subfamily F member 1 [Source:HGNC Symbol;Acc:HGNC:2632]	MODULE_55	MODULE_88		MODULE_6	DODD_NASOPHARYNGEAL_CARCINOMA_UP	YOSHIMURA_MAPK8_TARGETS_UP											MODULE_137												GOBP_ORGANIC_ACID_METABOLIC_PROCESS					GOBP_ICOSANOID_METABOLIC_PROCESS							GOBP_SMALL_MOLECULE_METABOLIC_PROCESS					GOBP_OLEFINIC_COMPOUND_METABOLIC_PROCESS
3855	KRT7	keratin 7 [Source:HGNC Symbol;Acc:HGNC:6445]	MODULE_55	MODULE_88		MODULE_6	DODD_NASOPHARYNGEAL_CARCINOMA_UP		LEE_BMP2_TARGETS_UP								CARRILLOREIXACH_HEPATOBLASTOMA_VS_NORMAL_DN	BOQUEST_STEM_CELL_CULTURED_VS_FRESH_UP		MCBRYAN_PUBERTAL_BREAST_4_5WK_UP		MODULE_342		LEI_MYB_TARGETS			MEISSNER_NPC_HCP_WITH_H3_UNMETHYLATED								SENGUPTA_NASOPHARYNGEAL_CARCINOMA_DN					MCBRYAN_PUBERTAL_BREAST_3_4WK_UP					SATO_SILENCED_BY_METHYLATION_IN_PANCREATIC_CANCER_1
358	AQP1	aquaporin 1 (Colton blood group) [Source:HGNC Symbol;Acc:HGNC:633]	MODULE_55	MODULE_88		MODULE_6			LEE_BMP2_TARGETS_UP	GOCC_PLASMA_MEMBRANE_REGION	GOBP_RESPONSE_TO_OXYGEN_CONTAINING_COMPOUND		GOBP_REGULATION_OF_TRANSPORT		GOCC_APICAL_PART_OF_CELL	MODULE_24			MODULE_137		REACTOME_TRANSPORT_OF_SMALL_MOLECULES				MODULE_60	MODULE_100				MODULE_66		GOBP_RESPONSE_TO_NITROGEN_COMPOUND		GOBP_RESPONSE_TO_ABIOTIC_STIMULUS			GOCC_BASAL_PART_OF_CELL				GOBP_MONOATOMIC_ION_TRANSPORT	GOBP_RESPONSE_TO_ORGANIC_CYCLIC_COMPOUND		MODULE_11			GOBP_HOMEOSTATIC_PROCESS
6515	SLC2A3	solute carrier family 2 member 3 [Source:HGNC Symbol;Acc:HGNC:11007]	MODULE_55	MODULE_88		MODULE_6						ONDER_CDH1_TARGETS_2_DN				MODULE_24		BOQUEST_STEM_CELL_CULTURED_VS_FRESH_UP	MODULE_137		REACTOME_TRANSPORT_OF_SMALL_MOLECULES		WP_NUCLEAR_RECEPTORS_METAPATHWAY	LEI_MYB_TARGETS		MODULE_100		GOBP_ORGANIC_ANION_TRANSPORT		MODULE_66	GOBP_ORGANIC_ACID_METABOLIC_PROCESS												GOBP_SMALL_MOLECULE_METABOLIC_PROCESS	MODULE_11
771	CA12	carbonic anhydrase 12 [Source:HGNC Symbol;Acc:HGNC:1371]	MODULE_55	MODULE_88			DODD_NASOPHARYNGEAL_CARCINOMA_UP		LEE_BMP2_TARGETS_UP	GOCC_PLASMA_MEMBRANE_REGION		ONDER_CDH1_TARGETS_2_DN		HALLMARK_ESTROGEN_RESPONSE_EARLY	GOCC_APICAL_PART_OF_CELL				MODULE_137					LEI_MYB_TARGETS		MODULE_100				MODULE_66							GOCC_BASAL_PART_OF_CELL							MODULE_11			GOBP_HOMEOSTATIC_PROCESS
10158	PDZK1IP1	PDZK1 interacting protein 1 [Source:HGNC Symbol;Acc:HGNC:16887]	MODULE_55	MODULE_88			DODD_NASOPHARYNGEAL_CARCINOMA_UP		LEE_BMP2_TARGETS_UP											MCBRYAN_PUBERTAL_BREAST_4_5WK_UP															SENGUPTA_NASOPHARYNGEAL_CARCINOMA_DN
23286	WWC1	WW and C2 domain containing 1 [Source:HGNC Symbol;Acc:HGNC:29435]	MODULE_55	MODULE_88			DODD_NASOPHARYNGEAL_CARCINOMA_UP			GOCC_PLASMA_MEMBRANE_REGION		ONDER_CDH1_TARGETS_2_DN	GOBP_REGULATION_OF_TRANSPORT	HALLMARK_ESTROGEN_RESPONSE_EARLY						MCBRYAN_PUBERTAL_BREAST_4_5WK_UP		MODULE_342																		MCBRYAN_PUBERTAL_BREAST_3_4WK_UP
3426	CFI	complement factor I [Source:HGNC Symbol;Acc:HGNC:5394]	MODULE_55	MODULE_88												MODULE_24	CARRILLOREIXACH_HEPATOBLASTOMA_VS_NORMAL_DN	BOQUEST_STEM_CELL_CULTURED_VS_FRESH_UP
4616	GADD45B	growth arrest and DNA damage inducible beta [Source:HGNC Symbol;Acc:HGNC:4096]	MODULE_55		MODULE_23	MODULE_6												BOQUEST_STEM_CELL_CULTURED_VS_FRESH_UP					WP_NUCLEAR_RECEPTORS_METAPATHWAY															SERVITJA_LIVER_HNF1A_TARGETS_UP
5730	PTGDS	prostaglandin D2 synthase [Source:HGNC Symbol;Acc:HGNC:9592]			MODULE_23	MODULE_6	DODD_NASOPHARYNGEAL_CARCINOMA_UP											BOQUEST_STEM_CELL_CULTURED_VS_FRESH_UP	MODULE_137					LEI_MYB_TARGETS	MODULE_60	MODULE_100				MODULE_66	GOBP_ORGANIC_ACID_METABOLIC_PROCESS					GOBP_ICOSANOID_METABOLIC_PROCESS						GOBP_RESPONSE_TO_ORGANIC_CYCLIC_COMPOUND	GOBP_SMALL_MOLECULE_METABOLIC_PROCESS	MODULE_11				GOBP_OLEFINIC_COMPOUND_METABOLIC_PROCESS
7867	MAPKAPK3	MAPK activated protein kinase 3 [Source:HGNC Symbol;Acc:HGNC:6888]			MODULE_23			YOSHIMURA_MAPK8_TARGETS_UP	LEE_BMP2_TARGETS_UP		GOBP_RESPONSE_TO_OXYGEN_CONTAINING_COMPOUND														MODULE_60
1339	COX6A2	cytochrome c oxidase subunit 6A2 [Source:HGNC Symbol;Acc:HGNC:2279]			MODULE_23			YOSHIMURA_MAPK8_TARGETS_UP									CARRILLOREIXACH_HEPATOBLASTOMA_VS_NORMAL_DN								MODULE_60
131	ADH7	alcohol dehydrogenase 7 (class IV), mu or sigma polypeptide [Source:HGNC Symbol;Acc:HGNC:256]				MODULE_6	DODD_NASOPHARYNGEAL_CARCINOMA_UP	YOSHIMURA_MAPK8_TARGETS_UP			GOBP_RESPONSE_TO_OXYGEN_CONTAINING_COMPOUND						CARRILLOREIXACH_HEPATOBLASTOMA_VS_NORMAL_DN						WP_NUCLEAR_RECEPTORS_METAPATHWAY						GOBP_ORGANIC_HYDROXY_COMPOUND_METABOLIC_PROCESS		GOBP_ORGANIC_ACID_METABOLIC_PROCESS												GOBP_SMALL_MOLECULE_METABOLIC_PROCESS					GOBP_OLEFINIC_COMPOUND_METABOLIC_PROCESS
1999	ELF3	E74 like ETS transcription factor 3 [Source:HGNC Symbol;Acc:HGNC:3318]				MODULE_6	DODD_NASOPHARYNGEAL_CARCINOMA_UP							HALLMARK_ESTROGEN_RESPONSE_EARLY					MODULE_137			MODULE_342				MODULE_100				MODULE_66					SENGUPTA_NASOPHARYNGEAL_CARCINOMA_DN
8190	MIA	MIA SH3 domain containing [Source:HGNC Symbol;Acc:HGNC:7076]				MODULE_6						ONDER_CDH1_TARGETS_2_DN																																	SATO_SILENCED_BY_METHYLATION_IN_PANCREATIC_CANCER_1
3963	LGALS7	galectin 7 [Source:HGNC Symbol;Acc:HGNC:6568]					DODD_NASOPHARYNGEAL_CARCINOMA_UP	YOSHIMURA_MAPK8_TARGETS_UP				ONDER_CDH1_TARGETS_2_DN												LEI_MYB_TARGETS
7430	EZR	ezrin [Source:HGNC Symbol;Acc:HGNC:12691]					DODD_NASOPHARYNGEAL_CARCINOMA_UP		LEE_BMP2_TARGETS_UP	GOCC_PLASMA_MEMBRANE_REGION	GOBP_RESPONSE_TO_OXYGEN_CONTAINING_COMPOUND		GOBP_REGULATION_OF_TRANSPORT		GOCC_APICAL_PART_OF_CELL					MCBRYAN_PUBERTAL_BREAST_4_5WK_UP												GOBP_RESPONSE_TO_NITROGEN_COMPOUND			SENGUPTA_NASOPHARYNGEAL_CARCINOMA_DN		GOCC_BASAL_PART_OF_CELL					GOBP_RESPONSE_TO_ORGANIC_CYCLIC_COMPOUND				GOCC_MICROVILLUS
5243	ABCB1	ATP binding cassette subfamily B member 1 [Source:HGNC Symbol;Acc:HGNC:40]					DODD_NASOPHARYNGEAL_CARCINOMA_UP		LEE_BMP2_TARGETS_UP	GOCC_PLASMA_MEMBRANE_REGION			GOBP_REGULATION_OF_TRANSPORT		GOCC_APICAL_PART_OF_CELL						REACTOME_TRANSPORT_OF_SMALL_MOLECULES		WP_NUCLEAR_RECEPTORS_METAPATHWAY				MEISSNER_NPC_HCP_WITH_H3_UNMETHYLATED	GOBP_ORGANIC_ANION_TRANSPORT					GOBP_ORGANIC_ACID_TRANSPORT	GOBP_RESPONSE_TO_ABIOTIC_STIMULUS				SERVITJA_LIVER_HNF1A_TARGETS_UP			GOBP_MONOATOMIC_ION_TRANSPORT
479	ATP12A	ATPase H+/K+ transporting non-gastric alpha2 subunit [Source:HGNC Symbol;Acc:HGNC:13816]					DODD_NASOPHARYNGEAL_CARCINOMA_UP			GOCC_PLASMA_MEMBRANE_REGION		ONDER_CDH1_TARGETS_2_DN			GOCC_APICAL_PART_OF_CELL						REACTOME_TRANSPORT_OF_SMALL_MOLECULES														SENGUPTA_NASOPHARYNGEAL_CARCINOMA_DN		GOCC_BASAL_PART_OF_CELL				GOBP_MONOATOMIC_ION_TRANSPORT						GOBP_HOMEOSTATIC_PROCESS
134	ADORA1	adenosine A1 receptor [Source:HGNC Symbol;Acc:HGNC:262]					DODD_NASOPHARYNGEAL_CARCINOMA_UP			GOCC_PLASMA_MEMBRANE_REGION			GOBP_REGULATION_OF_TRANSPORT															GOBP_ORGANIC_ANION_TRANSPORT				GOBP_RESPONSE_TO_NITROGEN_COMPOUND	GOBP_ORGANIC_ACID_TRANSPORT	GOBP_RESPONSE_TO_ABIOTIC_STIMULUS			GOCC_BASAL_PART_OF_CELL	SERVITJA_LIVER_HNF1A_TARGETS_UP	GOBP_REGULATION_OF_ORGANIC_ACID_TRANSPORT		GOBP_MONOATOMIC_ION_TRANSPORT	GOBP_RESPONSE_TO_ORGANIC_CYCLIC_COMPOUND					GOBP_HOMEOSTATIC_PROCESS
57119	EPPIN	epididymal peptidase inhibitor [Source:HGNC Symbol;Acc:HGNC:15932]					DODD_NASOPHARYNGEAL_CARCINOMA_UP						GOBP_REGULATION_OF_TRANSPORT																						SENGUPTA_NASOPHARYNGEAL_CARCINOMA_DN						GOBP_MONOATOMIC_ION_TRANSPORT
9214	FCMR	Fc mu receptor [Source:HGNC Symbol;Acc:HGNC:14315]					DODD_NASOPHARYNGEAL_CARCINOMA_UP							HALLMARK_ESTROGEN_RESPONSE_EARLY
202915	TMEM184A	transmembrane protein 184A [Source:HGNC Symbol;Acc:HGNC:28797]					DODD_NASOPHARYNGEAL_CARCINOMA_UP										CARRILLOREIXACH_HEPATOBLASTOMA_VS_NORMAL_DN
26266	SLC13A4	solute carrier family 13 member 4 [Source:HGNC Symbol;Acc:HGNC:15827]					DODD_NASOPHARYNGEAL_CARCINOMA_UP														REACTOME_TRANSPORT_OF_SMALL_MOLECULES																				GOBP_MONOATOMIC_ION_TRANSPORT
84706	GPT2	glutamic--pyruvic transaminase 2 [Source:HGNC Symbol;Acc:HGNC:18062]					DODD_NASOPHARYNGEAL_CARCINOMA_UP																								GOBP_ORGANIC_ACID_METABOLIC_PROCESS												GOBP_SMALL_MOLECULE_METABOLIC_PROCESS
83657	DYNLRB2	dynein light chain roadblock-type 2 [Source:HGNC Symbol;Acc:HGNC:15467]					DODD_NASOPHARYNGEAL_CARCINOMA_UP																												SENGUPTA_NASOPHARYNGEAL_CARCINOMA_DN
161502	CFAP161	cilia and flagella associated protein 161 [Source:HGNC Symbol;Acc:HGNC:26782]					DODD_NASOPHARYNGEAL_CARCINOMA_UP																												SENGUPTA_NASOPHARYNGEAL_CARCINOMA_DN
222256	CDHR3	cadherin related family member 3 [Source:HGNC Symbol;Acc:HGNC:26308]					DODD_NASOPHARYNGEAL_CARCINOMA_UP																												SENGUPTA_NASOPHARYNGEAL_CARCINOMA_DN
25984	KRT23	keratin 23 [Source:HGNC Symbol;Acc:HGNC:6438]					DODD_NASOPHARYNGEAL_CARCINOMA_UP
9985	REC8	REC8 meiotic recombination protein [Source:HGNC Symbol;Acc:HGNC:16879]					DODD_NASOPHARYNGEAL_CARCINOMA_UP
3856	KRT8	keratin 8 [Source:HGNC Symbol;Acc:HGNC:6446]						YOSHIMURA_MAPK8_TARGETS_UP	LEE_BMP2_TARGETS_UP	GOCC_PLASMA_MEMBRANE_REGION	GOBP_RESPONSE_TO_OXYGEN_CONTAINING_COMPOUND	ONDER_CDH1_TARGETS_2_DN		HALLMARK_ESTROGEN_RESPONSE_EARLY						MCBRYAN_PUBERTAL_BREAST_4_5WK_UP		MODULE_342		LEI_MYB_TARGETS										GOBP_RESPONSE_TO_ABIOTIC_STIMULUS						MCBRYAN_PUBERTAL_BREAST_3_4WK_UP
6505	SLC1A1	solute carrier family 1 member 1 [Source:HGNC Symbol;Acc:HGNC:10939]						YOSHIMURA_MAPK8_TARGETS_UP		GOCC_PLASMA_MEMBRANE_REGION	GOBP_RESPONSE_TO_OXYGEN_CONTAINING_COMPOUND		GOBP_REGULATION_OF_TRANSPORT	HALLMARK_ESTROGEN_RESPONSE_EARLY	GOCC_APICAL_PART_OF_CELL		CARRILLOREIXACH_HEPATOBLASTOMA_VS_NORMAL_DN	BOQUEST_STEM_CELL_CULTURED_VS_FRESH_UP			REACTOME_TRANSPORT_OF_SMALL_MOLECULES						MEISSNER_NPC_HCP_WITH_H3_UNMETHYLATED	GOBP_ORGANIC_ANION_TRANSPORT	GOBP_ORGANIC_HYDROXY_COMPOUND_METABOLIC_PROCESS			GOBP_RESPONSE_TO_NITROGEN_COMPOUND	GOBP_ORGANIC_ACID_TRANSPORT	GOBP_RESPONSE_TO_ABIOTIC_STIMULUS							GOBP_MONOATOMIC_ION_TRANSPORT	GOBP_RESPONSE_TO_ORGANIC_CYCLIC_COMPOUND					GOBP_HOMEOSTATIC_PROCESS
1800	DPEP1	dipeptidase 1 [Source:HGNC Symbol;Acc:HGNC:3002]						YOSHIMURA_MAPK8_TARGETS_UP		GOCC_PLASMA_MEMBRANE_REGION	GOBP_RESPONSE_TO_OXYGEN_CONTAINING_COMPOUND				GOCC_APICAL_PART_OF_CELL																GOBP_ORGANIC_ACID_METABOLIC_PROCESS	GOBP_RESPONSE_TO_NITROGEN_COMPOUND				GOBP_ICOSANOID_METABOLIC_PROCESS							GOBP_SMALL_MOLECULE_METABOLIC_PROCESS			GOCC_MICROVILLUS
50649	ARHGEF4	Rho guanine nucleotide exchange factor 4 [Source:HGNC Symbol;Acc:HGNC:684]						YOSHIMURA_MAPK8_TARGETS_UP		GOCC_PLASMA_MEMBRANE_REGION		ONDER_CDH1_TARGETS_2_DN							MODULE_137							MODULE_100	MEISSNER_NPC_HCP_WITH_H3_UNMETHYLATED			MODULE_66														MODULE_11	SATO_SILENCED_BY_METHYLATION_IN_PANCREATIC_CANCER_1
8529	CYP4F2	cytochrome P450 family 4 subfamily F member 2 [Source:HGNC Symbol;Acc:HGNC:2645]						YOSHIMURA_MAPK8_TARGETS_UP		GOCC_PLASMA_MEMBRANE_REGION			GOBP_REGULATION_OF_TRANSPORT		GOCC_APICAL_PART_OF_CELL		CARRILLOREIXACH_HEPATOBLASTOMA_VS_NORMAL_DN											GOBP_ORGANIC_ANION_TRANSPORT	GOBP_ORGANIC_HYDROXY_COMPOUND_METABOLIC_PROCESS		GOBP_ORGANIC_ACID_METABOLIC_PROCESS		GOBP_ORGANIC_ACID_TRANSPORT			GOBP_ICOSANOID_METABOLIC_PROCESS			GOBP_REGULATION_OF_ORGANIC_ACID_TRANSPORT				GOBP_SMALL_MOLECULE_METABOLIC_PROCESS				GOBP_HOMEOSTATIC_PROCESS	GOBP_OLEFINIC_COMPOUND_METABOLIC_PROCESS
1584	CYP11B1	cytochrome P450 family 11 subfamily B member 1 [Source:HGNC Symbol;Acc:HGNC:2591]						YOSHIMURA_MAPK8_TARGETS_UP			GOBP_RESPONSE_TO_OXYGEN_CONTAINING_COMPOUND																		GOBP_ORGANIC_HYDROXY_COMPOUND_METABOLIC_PROCESS			GOBP_RESPONSE_TO_NITROGEN_COMPOUND											GOBP_SMALL_MOLECULE_METABOLIC_PROCESS				GOBP_HOMEOSTATIC_PROCESS	GOBP_OLEFINIC_COMPOUND_METABOLIC_PROCESS	GOBP_ORGANIC_HYDROXY_COMPOUND_BIOSYNTHETIC_PROCESS
816	CAMK2B	calcium/calmodulin dependent protein kinase II beta [Source:HGNC Symbol;Acc:HGNC:1461]						YOSHIMURA_MAPK8_TARGETS_UP				ONDER_CDH1_TARGETS_2_DN	GOBP_REGULATION_OF_TRANSPORT				CARRILLOREIXACH_HEPATOBLASTOMA_VS_NORMAL_DN				REACTOME_TRANSPORT_OF_SMALL_MOLECULES																				GOBP_MONOATOMIC_ION_TRANSPORT
4744	NEFH	neurofilament heavy chain [Source:HGNC Symbol;Acc:HGNC:7737]						YOSHIMURA_MAPK8_TARGETS_UP					GOBP_REGULATION_OF_TRANSPORT																																SATO_SILENCED_BY_METHYLATION_IN_PANCREATIC_CANCER_1
794	CALB2	calbindin 2 [Source:HGNC Symbol;Acc:HGNC:1435]						YOSHIMURA_MAPK8_TARGETS_UP						HALLMARK_ESTROGEN_RESPONSE_EARLY					MODULE_137							MODULE_100				MODULE_66														MODULE_11			GOBP_HOMEOSTATIC_PROCESS
176	ACAN	aggrecan [Source:HGNC Symbol;Acc:HGNC:319]						YOSHIMURA_MAPK8_TARGETS_UP										BOQUEST_STEM_CELL_CULTURED_VS_FRESH_UP
3816	KLK1	kallikrein 1 [Source:HGNC Symbol;Acc:HGNC:6357]						YOSHIMURA_MAPK8_TARGETS_UP
8854	ALDH1A2	aldehyde dehydrogenase 1 family member A2 [Source:HGNC Symbol;Acc:HGNC:15472]							LEE_BMP2_TARGETS_UP		GOBP_RESPONSE_TO_OXYGEN_CONTAINING_COMPOUND																		GOBP_ORGANIC_HYDROXY_COMPOUND_METABOLIC_PROCESS		GOBP_ORGANIC_ACID_METABOLIC_PROCESS											GOBP_RESPONSE_TO_ORGANIC_CYCLIC_COMPOUND	GOBP_SMALL_MOLECULE_METABOLIC_PROCESS					GOBP_OLEFINIC_COMPOUND_METABOLIC_PROCESS
8503	PIK3R3	phosphoinositide-3-kinase regulatory subunit 3 [Source:HGNC Symbol;Acc:HGNC:8981]							LEE_BMP2_TARGETS_UP		GOBP_RESPONSE_TO_OXYGEN_CONTAINING_COMPOUND																					GOBP_RESPONSE_TO_NITROGEN_COMPOUND													SATO_SILENCED_BY_METHYLATION_IN_PANCREATIC_CANCER_1
65987	KCTD14	potassium channel tetramerization domain containing 14 [Source:HGNC Symbol;Acc:HGNC:23295]							LEE_BMP2_TARGETS_UP								CARRILLOREIXACH_HEPATOBLASTOMA_VS_NORMAL_DN																												SATO_SILENCED_BY_METHYLATION_IN_PANCREATIC_CANCER_1
441376	AARD	alanine and arginine rich domain containing protein [Source:HGNC Symbol;Acc:HGNC:33842]							LEE_BMP2_TARGETS_UP																		MEISSNER_NPC_HCP_WITH_H3_UNMETHYLATED
3067	HDC	histidine decarboxylase [Source:HGNC Symbol;Acc:HGNC:4855]							LEE_BMP2_TARGETS_UP																				GOBP_ORGANIC_HYDROXY_COMPOUND_METABOLIC_PROCESS		GOBP_ORGANIC_ACID_METABOLIC_PROCESS												GOBP_SMALL_MOLECULE_METABOLIC_PROCESS		SATO_SILENCED_BY_METHYLATION_IN_PANCREATIC_CANCER_1				GOBP_ORGANIC_HYDROXY_COMPOUND_BIOSYNTHETIC_PROCESS
8140	SLC7A5	solute carrier family 7 member 5 [Source:HGNC Symbol;Acc:HGNC:11063]								GOCC_PLASMA_MEMBRANE_REGION	GOBP_RESPONSE_TO_OXYGEN_CONTAINING_COMPOUND	ONDER_CDH1_TARGETS_2_DN	GOBP_REGULATION_OF_TRANSPORT	HALLMARK_ESTROGEN_RESPONSE_EARLY	GOCC_APICAL_PART_OF_CELL			BOQUEST_STEM_CELL_CULTURED_VS_FRESH_UP			REACTOME_TRANSPORT_OF_SMALL_MOLECULES		WP_NUCLEAR_RECEPTORS_METAPATHWAY	LEI_MYB_TARGETS				GOBP_ORGANIC_ANION_TRANSPORT				GOBP_RESPONSE_TO_NITROGEN_COMPOUND	GOBP_ORGANIC_ACID_TRANSPORT	GOBP_RESPONSE_TO_ABIOTIC_STIMULUS			GOCC_BASAL_PART_OF_CELL		GOBP_REGULATION_OF_ORGANIC_ACID_TRANSPORT							GOCC_MICROVILLUS
768	CA9	carbonic anhydrase 9 [Source:HGNC Symbol;Acc:HGNC:1383]								GOCC_PLASMA_MEMBRANE_REGION	GOBP_RESPONSE_TO_OXYGEN_CONTAINING_COMPOUND	ONDER_CDH1_TARGETS_2_DN																						GOBP_RESPONSE_TO_ABIOTIC_STIMULUS			GOCC_BASAL_PART_OF_CELL					GOBP_RESPONSE_TO_ORGANIC_CYCLIC_COMPOUND				GOCC_MICROVILLUS
8877	SPHK1	sphingosine kinase 1 [Source:HGNC Symbol;Acc:HGNC:11240]								GOCC_PLASMA_MEMBRANE_REGION	GOBP_RESPONSE_TO_OXYGEN_CONTAINING_COMPOUND		GOBP_REGULATION_OF_TRANSPORT																GOBP_ORGANIC_HYDROXY_COMPOUND_METABOLIC_PROCESS														GOBP_SMALL_MOLECULE_METABOLIC_PROCESS						GOBP_ORGANIC_HYDROXY_COMPOUND_BIOSYNTHETIC_PROCESS
11045	UPK1A	uroplakin 1A [Source:HGNC Symbol;Acc:HGNC:12577]								GOCC_PLASMA_MEMBRANE_REGION					GOCC_APICAL_PART_OF_CELL
283953	TMEM114	transmembrane protein 114 [Source:HGNC Symbol;Acc:HGNC:33227]								GOCC_PLASMA_MEMBRANE_REGION					GOCC_APICAL_PART_OF_CELL
8614	STC2	stanniocalcin 2 [Source:HGNC Symbol;Acc:HGNC:11374]									GOBP_RESPONSE_TO_OXYGEN_CONTAINING_COMPOUND		GOBP_REGULATION_OF_TRANSPORT	HALLMARK_ESTROGEN_RESPONSE_EARLY				BOQUEST_STEM_CELL_CULTURED_VS_FRESH_UP		MCBRYAN_PUBERTAL_BREAST_4_5WK_UP												GOBP_RESPONSE_TO_NITROGEN_COMPOUND		GOBP_RESPONSE_TO_ABIOTIC_STIMULUS						MCBRYAN_PUBERTAL_BREAST_3_4WK_UP	GOBP_MONOATOMIC_ION_TRANSPORT	GOBP_RESPONSE_TO_ORGANIC_CYCLIC_COMPOUND					GOBP_HOMEOSTATIC_PROCESS
552	AVPR1A	arginine vasopressin receptor 1A [Source:HGNC Symbol;Acc:HGNC:895]									GOBP_RESPONSE_TO_OXYGEN_CONTAINING_COMPOUND		GOBP_REGULATION_OF_TRANSPORT				CARRILLOREIXACH_HEPATOBLASTOMA_VS_NORMAL_DN											GOBP_ORGANIC_ANION_TRANSPORT			GOBP_ORGANIC_ACID_METABOLIC_PROCESS		GOBP_ORGANIC_ACID_TRANSPORT	GOBP_RESPONSE_TO_ABIOTIC_STIMULUS		GOBP_ICOSANOID_METABOLIC_PROCESS			GOBP_REGULATION_OF_ORGANIC_ACID_TRANSPORT			GOBP_RESPONSE_TO_ORGANIC_CYCLIC_COMPOUND	GOBP_SMALL_MOLECULE_METABOLIC_PROCESS				GOBP_HOMEOSTATIC_PROCESS
6000	RGS7	regulator of G protein signaling 7 [Source:HGNC Symbol;Acc:HGNC:10003]									GOBP_RESPONSE_TO_OXYGEN_CONTAINING_COMPOUND		GOBP_REGULATION_OF_TRANSPORT						MODULE_137							MODULE_100				MODULE_66		GOBP_RESPONSE_TO_NITROGEN_COMPOUND		GOBP_RESPONSE_TO_ABIOTIC_STIMULUS							GOBP_MONOATOMIC_ION_TRANSPORT			MODULE_11
55741	EDEM2	ER degradation enhancing alpha-mannosidase like protein 2 [Source:HGNC Symbol;Acc:HGNC:15877]									GOBP_RESPONSE_TO_OXYGEN_CONTAINING_COMPOUND		GOBP_REGULATION_OF_TRANSPORT																			GOBP_RESPONSE_TO_NITROGEN_COMPOUND
1109	AKR1C4	aldo-keto reductase family 1 member C4 [Source:HGNC Symbol;Acc:HGNC:387]									GOBP_RESPONSE_TO_OXYGEN_CONTAINING_COMPOUND						CARRILLOREIXACH_HEPATOBLASTOMA_VS_NORMAL_DN											GOBP_ORGANIC_ANION_TRANSPORT	GOBP_ORGANIC_HYDROXY_COMPOUND_METABOLIC_PROCESS		GOBP_ORGANIC_ACID_METABOLIC_PROCESS		GOBP_ORGANIC_ACID_TRANSPORT			GOBP_ICOSANOID_METABOLIC_PROCESS		SERVITJA_LIVER_HNF1A_TARGETS_UP					GOBP_SMALL_MOLECULE_METABOLIC_PROCESS					GOBP_OLEFINIC_COMPOUND_METABOLIC_PROCESS	GOBP_ORGANIC_HYDROXY_COMPOUND_BIOSYNTHETIC_PROCESS
50848	F11R	F11 receptor [Source:HGNC Symbol;Acc:HGNC:14685]										ONDER_CDH1_TARGETS_2_DN										MODULE_342					MEISSNER_NPC_HCP_WITH_H3_UNMETHYLATED							GOBP_RESPONSE_TO_ABIOTIC_STIMULUS											SATO_SILENCED_BY_METHYLATION_IN_PANCREATIC_CANCER_1		GOBP_HOMEOSTATIC_PROCESS
53828	FXYD4	FXYD domain containing ion transport regulator 4 [Source:HGNC Symbol;Acc:HGNC:4028]											GOBP_REGULATION_OF_TRANSPORT								REACTOME_TRANSPORT_OF_SMALL_MOLECULES																				GOBP_MONOATOMIC_ION_TRANSPORT
89927	BMERB1	bMERB domain containing 1 [Source:HGNC Symbol;Acc:HGNC:19213]															CARRILLOREIXACH_HEPATOBLASTOMA_VS_NORMAL_DN		MODULE_137						MODULE_60	MODULE_100				MODULE_66														MODULE_11
644815	FAM83G	family with sequence similarity 83 member G [Source:HGNC Symbol;Acc:HGNC:32554]															CARRILLOREIXACH_HEPATOBLASTOMA_VS_NORMAL_DN										MEISSNER_NPC_HCP_WITH_H3_UNMETHYLATED
29948	OSGIN1	oxidative stress induced growth inhibitor 1 [Source:HGNC Symbol;Acc:HGNC:30093]															CARRILLOREIXACH_HEPATOBLASTOMA_VS_NORMAL_DN
221938	MMD2	monocyte to macrophage differentiation associated 2 [Source:HGNC Symbol;Acc:HGNC:30133]																		MCBRYAN_PUBERTAL_BREAST_4_5WK_UP
6527	SLC5A4	solute carrier family 5 member 4 [Source:HGNC Symbol;Acc:HGNC:11039]																			REACTOME_TRANSPORT_OF_SMALL_MOLECULES	MODULE_342	WP_NUCLEAR_RECEPTORS_METAPATHWAY																		GOBP_MONOATOMIC_ION_TRANSPORT
51764	GNG13	G protein subunit gamma 13 [Source:HGNC Symbol;Acc:HGNC:14131]																			REACTOME_TRANSPORT_OF_SMALL_MOLECULES						MEISSNER_NPC_HCP_WITH_H3_UNMETHYLATED
57578	UNC79	unc-79 homolog, NALCN channel complex subunit [Source:HGNC Symbol;Acc:HGNC:19966]																			REACTOME_TRANSPORT_OF_SMALL_MOLECULES
642658	SCX	scleraxis bHLH transcription factor [Source:HGNC Symbol;Acc:HGNC:32322]																									MEISSNER_NPC_HCP_WITH_H3_UNMETHYLATED							GOBP_RESPONSE_TO_ABIOTIC_STIMULUS													GOBP_HOMEOSTATIC_PROCESS
5010	CLDN11	claudin 11 [Source:HGNC Symbol;Acc:HGNC:8514]																									MEISSNER_NPC_HCP_WITH_H3_UNMETHYLATED										GOCC_BASAL_PART_OF_CELL
6309	SC5D	sterol-C5-desaturase [Source:HGNC Symbol;Acc:HGNC:10547]																											GOBP_ORGANIC_HYDROXY_COMPOUND_METABOLIC_PROCESS											MCBRYAN_PUBERTAL_BREAST_3_4WK_UP			GOBP_SMALL_MOLECULE_METABOLIC_PROCESS						GOBP_ORGANIC_HYDROXY_COMPOUND_BIOSYNTHETIC_PROCESS
9507	ADAMTS4	ADAM metallopeptidase with thrombospondin type 1 motif 4 [Source:HGNC Symbol;Acc:HGNC:220]																																				SERVITJA_LIVER_HNF1A_TARGETS_UP
23436	CELA3B	chymotrypsin like elastase 3B [Source:HGNC Symbol;Acc:HGNC:15945]																																				SERVITJA_LIVER_HNF1A_TARGETS_UP
24146	CLDN15	claudin 15 [Source:HGNC Symbol;Acc:HGNC:2036]																																							GOBP_MONOATOMIC_ION_TRANSPORT
8789	FBP2	fructose-bisphosphatase 2 [Source:HGNC Symbol;Acc:HGNC:3607]																																									GOBP_SMALL_MOLECULE_METABOLIC_PROCESS
83715	ESPN	espin [Source:HGNC Symbol;Acc:HGNC:13281]																																												GOCC_MICROVILLUS
4606	MYBPC2	myosin binding protein C2 [Source:HGNC Symbol;Acc:HGNC:7550]
283807	FBXL22	F-box and leucine rich repeat protein 22 [Source:HGNC Symbol;Acc:HGNC:27537]
146862	UNC45B	unc-45 myosin chaperone B [Source:HGNC Symbol;Acc:HGNC:14304]
105375355	UPK3B	uroplakin 3B [Source:HGNC Symbol;Acc:HGNC:21444]
7547	ZIC3	Zic family member 3 [Source:HGNC Symbol;Acc:HGNC:12874]
1419	CRYGB	crystallin gamma B [Source:HGNC Symbol;Acc:HGNC:2409]
132014	IL17RE	interleukin 17 receptor E [Source:HGNC Symbol;Acc:HGNC:18439]
128821	CST9L	cystatin 9 like [Source:HGNC Symbol;Acc:HGNC:16233]
60675	PROK2	prokineticin 2 [Source:HGNC Symbol;Acc:HGNC:18455]
245932	DEFB119	defensin beta 119 [Source:HGNC Symbol;Acc:HGNC:18099]
245936	DEFB123	defensin beta 123 [Source:HGNC Symbol;Acc:HGNC:18103]
57795	BRINP2	BMP/retinoic acid inducible neural specific 2 [Source:HGNC Symbol;Acc:HGNC:13746]
646424	SPINK8	serine peptidase inhibitor Kazal type 8 (putative) [Source:HGNC Symbol;Acc:HGNC:33160]
56246	MRAP	melanocortin 2 receptor accessory protein [Source:HGNC Symbol;Acc:HGNC:1304]
29947	DNMT3L	DNA methyltransferase 3 like [Source:HGNC Symbol;Acc:HGNC:2980]
54967	CT55	cancer/testis antigen 55 [Source:HGNC Symbol;Acc:HGNC:26047]
[truncated: 53 more columns]
